# Supplementary material for: DNA G-quadruplex structures act as functional elements in α- and β-globin enhancers
Source: Genome Biol. 2025 Jun 4;26:155. doi: 10.1186/s13059-025-03627-1 (PMC12139101; doi:10.1186/s13059-025-03627-1)
Supplement: Supplementary file 2 — Additional file 2: Table S1. Excel table of all results of differential analysis of protein affinity capture experiments. [file 13059_2025_3627_MOESM2_ESM.xlsx]

## Sheet: aMut_K_vs_aWT_K_sorted
Accessions	Gene	Description	GeneSymbol	Unique_peptides	aWT_K_R1	aMut_K_R1	aWT_Li_R1	bWT_K_R1	bMut_K_R1	bWT_Li_R1	aWT_K_R2	aMut_K_R2	aWT_Li_R2	bWT_K_R2	bMut_K_R2	bWT_Li_R2	aWT_K_R3	aMut_K_R3	aWT_Li_R3	bWT_K_R3	bMut_K_R3	bWT_Li_R3	aWT_K_R4	aMut_K_R4	aWT_Li_R4	bWT_K_R4	bMut_K_R4	bWT_Li_R4	log2FC	CI.L	CI.R	AvgIntensity	t	P.Value	adj.P.Val	B
Q13148	TADBP_HUMAN	TAR DNA-binding protein 43 OS=Homo sapiens OX=9606 GN=TARDBP PE=1 SV=1	TARDBP	7	24.15	30.2	27.39	24.56	24.6	26.46	24.3	30.16	27.08	24.55	24.55	26.39	24.02	29.63	26.47	24.02	24.13	25.58	23.64	29.1	26.92	24.23	24.1	26.04	5.75	5.43769	6.06143	25.9276	38.54	9.3e-20	1.8e-16	34.17
Q15717	ELAV1_HUMAN	ELAV-like protein 1 OS=Homo sapiens OX=9606 GN=ELAVL1 PE=1 SV=2	ELAVL1	8	23.39	27.31	23.82	23.35	22.99	25.17	23.48	27.97	24.16	23.72	23.44	25.51	23.51	27.18	23.76	23.28	23.23	24.86	22.95	26.81	23.37	22.76	22.86	24.39	3.99	3.72096	4.2554	24.3036	31.2	5.2e-18	5.1e-15	30.81
Q96I24	FUBP3_HUMAN	Far upstream element-binding protein 3 OS=Homo sapiens OX=9606 GN=FUBP3 PE=1 SV=2	FUBP3	12	24.43	28.42	24.23	24.34	24.14	26.72	23.67	28.47	23.79	23.55	23.37	26.73	24.21	28.52	24.3	24.01	24	26.36	23.72	27.37	23.42	23.86	23.41	25.82	4.19	3.80661	4.57297	25.0347	22.86	2e-15	1.3e-12	25.4
Q9NW13	RBM28_HUMAN	RNA-binding protein 28 OS=Homo sapiens OX=9606 GN=RBM28 PE=1 SV=3	RBM28	24	26.58	30.1	29.34	28.68	28.85	29.9	26.44	29.89	29.14	28.59	28.25	29.89	26.15	29.12	27.69	27.85	27.69	28.78	26.52	29.69	28.9	28.33	28.43	29.72	3.28	2.95978	3.59515	28.5219	21.57	5.4e-15	2.6e-12	24.46
Q9HCM4	E41L5_HUMAN	Band 4.1-like protein 5 OS=Homo sapiens OX=9606 GN=EPB41L5 PE=1 SV=3	EPB41L5	1	19.37	25.18	22.34	18.67	18.73	20.94	19.51	25.13	22.52	19.13	17.01	21.15	20.2	26.31	23.51	19.58	19.42	22.18	20.58	26.08	23.7	20.03	19.95	21.25	5.76	5.11911	6.39959	21.3531	18.81	7.8e-14	3.1e-11	21.89
Q92945	FUBP2_HUMAN	Far upstream element-binding protein 2 OS=Homo sapiens OX=9606 GN=KHSRP PE=1 SV=4	KHSRP	11	22.41	25.15	22.91	22.61	22.83	25.04	23.18	25.41	22.68	22.97	22.75	25.13	22.63	25.25	23	22.34	22.43	24.63	22.07	24.61	22.46	22.02	21.74	23.85	2.53	2.18382	2.88243	23.3385	15.16	3.4e-12	1.1e-09	18.17
P56182	RRP1_HUMAN	Ribosomal RNA processing protein 1 homolog A OS=Homo sapiens OX=9606 GN=RRP1 PE=1 SV=1	RRP1	13	25.94	24.21	25.77	25.23	25.39	23.89	26.11	23.93	25.93	25.46	25.31	23.92	26.65	24.38	25.94	26.2	26.23	24.65	26.77	24.65	26.22	26.09	26.34	24.75	-2.08	-2.36909	-1.78869	25.4155	-14.98	4.3e-12	1.2e-09	17.95
P52272	HNRPM_HUMAN	Heterogeneous nuclear ribonucleoprotein M OS=Homo sapiens OX=9606 GN=HNRNPM PE=1 SV=3	HNRNPM	29	28.87	31.27	29.57	28.87	28.04	28.36	28.74	31.36	29.42	28.54	28.13	28.27	27.8	30.61	28.45	27.2	27.3	27.92	28.28	30.45	29.42	28.05	27.87	28.18	2.5	2.1486	2.85523	28.7896	14.81	5.6e-12	1.3e-09	17.69
O75683	SURF6_HUMAN	Surfeit locus protein 6 OS=Homo sapiens OX=9606 GN=SURF6 PE=1 SV=3	SURF6	6	25.3	22.7	23.25	24.11	23.9	21.81	25.86	22.37	23.87	24.71	23.86	22.05	24.47	21.98	22.32	23.76	23.43	21.63	25.22	22.19	23.07	24.48	24.37	21.99	-2.9	-3.31256	-2.49055	23.4454	-14.76	5.9e-12	1.3e-09	17.63
Q13472	TOP3A_HUMAN	DNA topoisomerase 3-alpha OS=Homo sapiens OX=9606 GN=TOP3A PE=1 SV=1	TOP3A	6	20.29	23.15	20.94	20.33	19.77	23.96	20.07	23.13	21.09	19.95	19.85	24.02	19.87	22.8	20.13	19.45	20.2	23.43	19.8	22.52	19.89	19.86	19.58	23.49	2.89	2.47216	3.3007	21.1497	14.57	7e-12	1.4e-09	17.45
Q8IUH3	RBM45_HUMAN	RNA-binding protein 45 OS=Homo sapiens OX=9606 GN=RBM45 PE=1 SV=1	RBM45	8	20.92	24.39	22.18	23.1	22.68	27.09	20.71	24.14	21.95	22.82	22.71	27.59	20.8	23.59	21.59	22.02	22.39	26.19	21.11	23.41	22.2	22.59	22.53	26.49	3	2.55931	3.43401	23.1326	14.33	1e-11	1.8e-09	17.1
Q15233	NONO_HUMAN	Non-POU domain-containing octamer-binding protein OS=Homo sapiens OX=9606 GN=NONO PE=1 SV=4	NONO	18	29.61	32.13	29.14	30.12	30.11	31.9	30.12	32.25	29.27	30.32	30.25	32.32	29.22	31.99	29.64	29.89	29.91	31.44	29.44	31.72	29.51	30.04	30.12	31.16	2.43	2.05512	2.79702	30.4832	13.68	2.3e-11	3.8e-09	16.25
Q14011	CIRBP_HUMAN	Cold-inducible RNA-binding protein OS=Homo sapiens OX=9606 GN=CIRBP PE=1 SV=1	CIRBP	5	22.82	27.19	23.46	23.91	23.7	27.38	22.34	26.89	22.81	23.23	22.84	26.39	22.21	26.41	22.58	23.63	23.05	25.73	23.04	26.09	24.17	24.1	24.22	26.02	4.04	3.42157	4.66441	24.342	13.61	2.6e-11	3.8e-09	16.15
Q96B26	EXOS8_HUMAN	Exosome complex component RRP43 OS=Homo sapiens OX=9606 GN=EXOSC8 PE=1 SV=1	EXOSC8	6	22.5	25.42	24.61	21.46	22.25	23.87	21.68	24.6	24.1	21.22	21.21	23.58	21.41	24.68	23.3	19.98	20.72	23.94	22.89	26.26	24.5	21.6	22.03	24.56	3.12	2.63891	3.60044	23.0163	13.57	2.7e-11	3.8e-09	16.1
A0A2R8Y4L2	RA1L3_HUMAN	Heterogeneous nuclear ribonucleoprotein A1-like 3 OS=Homo sapiens OX=9606 GN=HNRNPA1L3 PE=4 SV=1	HNRNPA1L3	1	20.57	24.82	24.09	20.74	20.56	25.03	20.45	24.69	24.28	20.25	19.03	24.96	20.43	23.64	23.26	19.91	18.99	25.04	21.62	24.93	24.94	19.81	20.23	25.41	3.76	3.13846	4.37327	22.4034	12.72	8.3e-11	1.1e-08	14.98
Q14669	TRIPC_HUMAN	E3 ubiquitin-protein ligase TRIP12 OS=Homo sapiens OX=9606 GN=TRIP12 PE=1 SV=1	TRIP12	25	25.8	28.05	26.62	25.96	25.27	25.41	25.71	28.41	26.58	25.49	25.16	25.22	25.3	27.88	25.93	24.96	24.95	25.2	25.91	27.55	26.95	25.77	25.68	25.5	2.29	1.91004	2.66872	26.0534	12.62	9.2e-11	1.1e-08	14.87
Q13283	G3BP1_HUMAN	Ras GTPase-activating protein-binding protein 1 OS=Homo sapiens OX=9606 GN=G3BP1 PE=1 SV=1	G3BP1	13	23.5	27.41	22.99	23.78	24.24	26.79	22.78	25.34	22.08	22.92	23.12	25.15	23.72	26.94	22.75	24.67	24.5	25.77	24.52	28.35	23.23	25.49	25.82	26.93	3.38	2.81751	3.94175	24.6997	12.58	1e-10	1.2e-08	14.77
P22626	ROA2_HUMAN	Heterogeneous nuclear ribonucleoproteins A2/B1 OS=Homo sapiens OX=9606 GN=HNRNPA2B1 PE=1 SV=2	HNRNPA2B1	16	28.01	30.93	31.51	28.07	27.47	31.3	28.33	31.24	31.35	27.91	27.58	31.21	28.66	31.33	30.55	28.04	28.32	31.43	28.23	30.78	30.3	27.92	28.11	31.11	2.76	2.28316	3.23197	29.5703	12.16	1.8e-10	1.9e-08	14.19
O95243	MBD4_HUMAN	Methyl-CpG-binding domain protein 4 OS=Homo sapiens OX=9606 GN=MBD4 PE=1 SV=1	MBD4	2	18.54	20.87	19.2	19.63	19.06	19.99	18.29	21	18.91	19.5	19.08	19.9	18.28	20.68	19.19	19.06	19.69	20.02	18.01	20.67	19.21	19.14	18.64	19.75	2.53	2.08869	2.96169	19.4291	12.09	1.8e-10	1.9e-08	14.18
P51991	ROA3_HUMAN	Heterogeneous nuclear ribonucleoprotein A3 OS=Homo sapiens OX=9606 GN=HNRNPA3 PE=1 SV=2	HNRNPA3	13	26.36	29.1	29	26.85	26.67	29.62	26.75	29.41	28.74	26.94	26.63	29.4	26.12	28.5	27.66	26.94	26.91	28.97	25.88	28.21	27.83	26.76	26.83	28.81	2.52	2.07523	2.97336	27.7046	11.76	3.2e-10	3.1e-08	13.61
P09651	ROA1_HUMAN	Heterogeneous nuclear ribonucleoprotein A1 OS=Homo sapiens OX=9606 GN=HNRNPA1 PE=1 SV=5	HNRNPA1	3	23.92	27.55	26.26	24.02	23.71	27.2	24.06	27.65	25.61	23.86	23.79	26.52	21.65	24.19	23.21	21.1	21.95	24.6	21.61	23.98	23.87	21.68	21.1	24.71	3.03	2.48726	3.57913	24.0747	11.62	3.9e-10	3.3e-08	13.41
Q13868	EXOS2_HUMAN	Exosome complex component RRP4 OS=Homo sapiens OX=9606 GN=EXOSC2 PE=1 SV=2	EXOSC2	7	23.55	25.84	24.24	22.81	22.55	23.23	22.81	24.82	23.61	21.96	21.73	22.98	23.17	25.17	23.91	22.45	22.92	23.38	24.33	26.95	25.32	23.47	23.57	25.28	2.23	1.82724	2.63278	23.7517	11.58	4e-10	3.3e-08	13.38
Q9UBU9	NXF1_HUMAN	Nuclear RNA export factor 1 OS=Homo sapiens OX=9606 GN=NXF1 PE=1 SV=1	NXF1	21	27.53	25.25	26.09	27.2	27.34	27.06	27.25	24.93	25.72	26.34	26	26.04	26.82	25.21	25.6	26.47	26.5	26.08	27.48	25.71	26.78	27.32	27.46	27.19	-1.99	-2.35483	-1.63332	26.4733	-11.56	4.1e-10	3.3e-08	13.36
P04844	RPN2_HUMAN	Dolichyl-diphosphooligosaccharide--protein glycosyltransferase subunit 2 OS=Homo sapiens OX=9606 GN=RPN2 PE=1 SV=3	RPN2	9	25.83	28.22	24.65	26.29	25.84	28.04	25.82	28.1	24.46	25.82	25.1	28.32	25.81	28.49	25.23	26.15	26.48	28.06	25.62	28.44	24.62	26.26	26.62	27.8	2.54	2.08265	3.00115	26.5025	11.58	4.2e-10	3.3e-08	13.35
Q9BYG3	MK67I_HUMAN	MKI67 FHA domain-interacting nucleolar phosphoprotein OS=Homo sapiens OX=9606 GN=NIFK PE=1 SV=1	NIFK	12	26.44	24.44	26.38	25.61	25.68	23.68	26.42	24.28	26.85	25.77	25.31	24.35	26.58	24.56	26.3	25.85	25.89	24.48	26.62	24.87	26.26	25.9	26.02	24.52	-1.98	-2.33477	-1.61704	25.545	-11.51	4.3e-10	3.3e-08	13.32
P84103	SRSF3_HUMAN	Serine/arginine-rich splicing factor 3 OS=Homo sapiens OX=9606 GN=SRSF3 PE=1 SV=1	SRSF3	6	28.62	30.53	29.84	30.74	31.29	31.77	29.2	30.95	29.94	31.19	31.37	32.1	28.22	30.23	28.71	30.56	30.33	30.48	28.09	29.62	28.95	30.11	30.31	30.73	1.79	1.46738	2.12178	30.1618	11.47	4.6e-10	3.4e-08	13.25
Q9UHX1	PUF60_HUMAN	Poly(U)-binding-splicing factor PUF60 OS=Homo sapiens OX=9606 GN=PUF60 PE=1 SV=1	PUF60	15	26.18	27.65	27.68	25.9	26.23	27.15	26.4	27.94	27.31	26.16	26.08	27.04	26.47	28.04	27.39	26.44	26.34	26.77	26.32	27.85	27.36	26.2	26.24	26.76	1.53	1.24546	1.80749	26.8289	11.36	5.3e-10	3.8e-08	13.1
P23246	SFPQ_HUMAN	Splicing factor, proline- and glutamine-rich OS=Homo sapiens OX=9606 GN=SFPQ PE=1 SV=2	SFPQ	20	30.22	32.84	30.1	30.76	30.63	32.68	30.73	32.87	29.57	30.77	30.15	33.11	29.83	32.81	29.3	30.54	30.63	32.27	30.02	32.51	28.71	30.75	30.96	32.19	2.56	2.07875	3.03609	31.0384	11.17	7.6e-10	5.3e-08	12.74
Q16763	UBE2S_HUMAN	Ubiquitin-conjugating enzyme E2 S OS=Homo sapiens OX=9606 GN=UBE2S PE=1 SV=2	UBE2S	1	18.42	21.07	19.22	19.49	18.66	21.2	17.32	21.05	19.48	19.41	19.17	20.66	18.25	20.91	20.38	19.3	19.26	20.32	18.88	22.26	21.11	20.74	20.84	21.49	3.11	2.50323	3.70831	19.9548	10.78	1.3e-09	8.7e-08	12.19
Q9UN86	G3BP2_HUMAN	Ras GTPase-activating protein-binding protein 2 OS=Homo sapiens OX=9606 GN=G3BP2 PE=1 SV=2	G3BP2	7	22.47	26.51	22.35	23.01	23.66	25.98	22.12	24.63	22.17	22.51	22.25	24.7	22.96	25.7	22.01	23.77	23.46	24.73	23.35	26.51	22.51	24.29	24.58	25.73	3.11	2.50139	3.72176	23.8309	10.67	1.6e-09	1.1e-07	11.96
Q96AE4	FUBP1_HUMAN	Far upstream element-binding protein 1 OS=Homo sapiens OX=9606 GN=FUBP1 PE=1 SV=3	FUBP1	6	21.62	24.96	24.21	21.81	22.29	23.95	22.21	24.76	24.01	22.16	22.01	24.21	22.67	25.32	23.58	22.62	22.65	23.8	22.2	24.54	22.88	22.33	22.36	23.14	2.72	2.18155	3.26124	23.1783	10.54	2e-09	1.3e-07	11.76
P05166	PCCB_HUMAN	Propionyl-CoA carboxylase beta chain, mitochondrial OS=Homo sapiens OX=9606 GN=PCCB PE=1 SV=3	PCCB	1	19.47	22.62	18.19	19.65	20.36	22.13	18.36	21.2	17.83	18.88	18.87	20.73	19.08	22.45	18.56	20.07	19.2	20.85	19.85	22.68	18.83	20.47	20.83	21	3.05	2.43745	3.66175	20.0909	10.42	2.3e-09	1.4e-07	11.59
Q96T37	RBM15_HUMAN	RNA-binding protein 15 OS=Homo sapiens OX=9606 GN=RBM15 PE=1 SV=2	RBM15	28	26.52	27.99	26.93	26.38	26.29	27.66	26.34	27.88	26.87	26.17	25.82	27.66	26.51	27.73	27.12	26.29	26.02	27.36	26.77	27.86	27.69	26.42	26.42	27.78	1.33	1.05793	1.60323	26.9371	10.2	3.2e-09	1.9e-07	11.28
O75530	EED_HUMAN	Polycomb protein EED OS=Homo sapiens OX=9606 GN=EED PE=1 SV=2	EED	8	24.33	23.13	23.19	23.85	24.06	22.23	24.65	23.04	23.35	24.01	23.9	22.58	24.44	22.84	23.53	24.08	23.9	22.95	24.07	22.61	23.33	23.56	23.64	22.61	-1.47	-1.77512	-1.1625	23.4948	-10.02	4.2e-09	2.4e-07	10.99
Q9HB71	CYBP_HUMAN	Calcyclin-binding protein OS=Homo sapiens OX=9606 GN=CACYBP PE=1 SV=2	CACYBP	3	22.24	24.18	24.59	22.36	21.83	24.89	22.63	24.62	24.75	22.33	21.37	25.01	23.05	25.08	24.8	22.62	22.96	25.88	22.68	25.01	24.65	22.61	22.94	25.58	2.08	1.64201	2.50856	23.6943	10.02	4.6e-09	2.5e-07	10.92
Q9Y580	RBM7_HUMAN	RNA-binding protein 7 OS=Homo sapiens OX=9606 GN=RBM7 PE=1 SV=1	RBM7	5	22	23.2	22.6	22.16	22.36	23.37	21.72	23.2	22.4	21.93	22.21	23.14	22.06	23.35	22.83	21.98	22.16	23.45	22.1	23.11	22.52	22.29	22.3	23.59	1.24	0.982383	1.50589	22.5847	9.94	4.9e-09	2.7e-07	10.84
Q9Y3B2	EXOS1_HUMAN	Exosome complex component CSL4 OS=Homo sapiens OX=9606 GN=EXOSC1 PE=1 SV=1	EXOSC1	2	22.33	24.91	23.65	20.77	20.67	22.18	21.45	23.59	22.7	19.9	20.11	20.85	21.89	24	22.39	20.69	20.5	21.97	23.15	25.92	24.19	21.96	22.27	24.3	2.4	1.89098	2.90353	22.3485	9.9	5.6e-09	2.9e-07	10.72
O95218	ZRAB2_HUMAN	Zinc finger Ran-binding domain-containing protein 2 OS=Homo sapiens OX=9606 GN=ZRANB2 PE=1 SV=2	ZRANB2	9	24.94	27.54	27.8	23.62	24.28	21.71	24.64	27.25	27.33	23.42	23.44	21.79	24.94	26.68	26.6	23.9	23.86	21.2	25.91	27.95	27.41	24.93	24.83	22.5	2.25	1.77167	2.72281	24.9354	9.88	5.7e-09	2.9e-07	10.69
P42285	MTREX_HUMAN	Exosome RNA helicase MTR4 OS=Homo sapiens OX=9606 GN=MTREX PE=1 SV=3	MTREX	30	26.27	27.97	26.88	25.79	25.97	26.44	25.9	27.23	26.36	25.5	25.48	26.26	27.06	28.06	27.34	26.54	27.11	27.28	27.11	28.75	27.72	26.88	26.91	27.92	1.42	1.11828	1.72329	26.8632	9.82	6e-09	3e-07	10.64
P29372	3MG_HUMAN	DNA-3-methyladenine glycosylase OS=Homo sapiens OX=9606 GN=MPG PE=1 SV=3	MPG	6	21.48	23.47	23.06	22.29	22.16	23.81	21.27	23.4	22.85	22.25	21.62	23.78	21.57	23.03	22.03	21.83	21.92	22.81	21.09	23.04	22.09	21.71	21.89	22.82	1.89	1.48279	2.2876	22.3859	9.79	6.2e-09	3e-07	10.6
Q01130	SRSF2_HUMAN	Serine/arginine-rich splicing factor 2 OS=Homo sapiens OX=9606 GN=SRSF2 PE=1 SV=4	SRSF2	3	26.36	28.05	28.45	27.33	27.82	27.6	26.4	27.85	28.24	27.31	26.94	27.26	27.02	28.34	28.51	27.9	27.98	27.43	27.37	28.88	28.77	28.3	28.21	27.79	1.49	1.17217	1.81082	27.7539	9.76	6.5e-09	3.1e-07	10.55
Q9NQT4	EXOS5_HUMAN	Exosome complex component RRP46 OS=Homo sapiens OX=9606 GN=EXOSC5 PE=1 SV=1	EXOSC5	3	22.4	25.06	24.46	21.23	21.14	22.16	21.54	23.76	22.38	20.48	20.19	21.19	21.76	24.06	22.72	20.55	20.97	22.02	22.96	25.77	24.21	21.81	21.95	24.16	2.5	1.95785	3.0324	22.4557	9.71	7.6e-09	3.5e-07	10.4
O43395	PRPF3_HUMAN	U4/U6 small nuclear ribonucleoprotein Prp3 OS=Homo sapiens OX=9606 GN=PRPF3 PE=1 SV=2	PRPF3	22	26	24.05	24.94	25.19	25.34	23.88	25.96	23.66	25.22	24.96	24.33	24.68	26.68	24.53	25.31	25.81	25.9	25.07	26.79	25.11	25.52	26.11	26.13	25.29	-2.02	-2.44989	-1.5804	25.2697	-9.69	7.8e-09	3.6e-07	10.37
P50990	TCPQ_HUMAN	T-complex protein 1 subunit theta OS=Homo sapiens OX=9606 GN=CCT8 PE=1 SV=4	CCT8	1	20.9	23.52	21.92	20.89	20.01	21.13	20.9	23.66	22.27	20.54	20.05	20.89	20.17	23.99	21.58	19.75	17.94	20.69	19.6	23.03	21.91	20.77	18.53	20.86	3.15	2.47007	3.83411	21.0632	9.67	8.2e-09	3.6e-07	10.32
Q00577	PURA_HUMAN	Transcriptional activator protein Pur-alpha OS=Homo sapiens OX=9606 GN=PURA PE=1 SV=2	PURA	3	19.21	22.03	22.09	20.24	20.48	17.94	18.88	21.65	21.95	20.23	20.78	17.87	19.56	21.91	21.86	20.2	20.45	18.46	18.75	20.95	21.47	19.81	19.95	16.03	2.53	1.98276	3.08375	20.114	9.62	8.3e-09	3.6e-07	10.31
Q9Y2W2	WBP11_HUMAN	WW domain-binding protein 11 OS=Homo sapiens OX=9606 GN=WBP11 PE=1 SV=1	WBP11	8	23.46	22.04	23.1	23.4	23.6	22.56	23.56	21.31	23.05	23.05	23.02	22.6	24.59	22.24	23.7	24.45	24.31	22.51	24.66	22.6	24.06	24	24.5	22.65	-2.02	-2.45999	-1.58165	23.2927	-9.62	8.6e-09	3.7e-07	10.27
O60828	PQBP1_HUMAN	Polyglutamine-binding protein 1 OS=Homo sapiens OX=9606 GN=PQBP1 PE=1 SV=1	PQBP1	3	22.23	20	21.2	21.66	22.03	20.87	21.73	20.09	21.37	21	21.24	20.46	23.82	21.04	22.8	23.41	23.55	22.01	23.39	21.97	22.54	23.31	23.39	22.24	-2.02	-2.45602	-1.57533	21.9719	-9.57	9.1e-09	3.8e-07	10.21
Q9Y285	SYFA_HUMAN	Phenylalanine--tRNA ligase alpha subunit OS=Homo sapiens OX=9606 GN=FARSA PE=1 SV=3	FARSA	2	22.87	21.79	23.01	22.8	23.26	21.98	22.88	21.44	22.65	22.67	22.61	21.97	23.69	22.31	23.36	23.6	23.65	22.8	24.1	22.8	23.44	24.03	23.98	23.01	-1.3	-1.58415	-1.01312	22.9456	-9.51	1e-08	4.1e-07	10.12
Q13242	SRSF9_HUMAN	Serine/arginine-rich splicing factor 9 OS=Homo sapiens OX=9606 GN=SRSF9 PE=1 SV=1	SRSF9	10	26.03	27.56	27.65	26.31	26.39	26.87	26.65	27.87	28	26.39	26.04	26.86	26.97	28.6	28.36	27.44	27.52	27.75	26.91	28.67	28.05	27.25	27.31	27.75	1.53	1.19419	1.87115	27.2993	9.47	1.1e-08	4.3e-07	10.04
Q8WV44	TRI41_HUMAN	E3 ubiquitin-protein ligase TRIM41 OS=Homo sapiens OX=9606 GN=TRIM41 PE=1 SV=3	TRIM41	1	22.79	18.87	21.08	21.08	18.84	20.47	21.22	18.57	20.78	20.39	19.71	19.92	20.63	16.82	19.73	17.5	18.22	18.87	20.74	16.74	19.03	19.23	17.93	19.57	-3.59	-4.38764	-2.79569	19.5305	-9.44	1.2e-08	4.7e-07	9.93
Q8TAD8	SNIP1_HUMAN	Smad nuclear-interacting protein 1 OS=Homo sapiens OX=9606 GN=SNIP1 PE=1 SV=1	SNIP1	9	23.9	22.5	23.43	23.84	24.07	22.44	23.9	22.38	23.73	23.75	24.07	23.04	24.23	22.82	23.56	24.53	24.08	22.87	24.34	22.95	24.16	24.12	24.12	23.07	-1.43	-1.75048	-1.10714	23.5794	-9.29	1.5e-08	5.6e-07	9.73
Q8WWY3	PRP31_HUMAN	U4/U6 small nuclear ribonucleoprotein Prp31 OS=Homo sapiens OX=9606 GN=PRPF31 PE=1 SV=2	PRPF31	13	25.18	23.9	24.26	25.03	25.5	23.51	24.82	23.58	24.03	24.56	24.58	23.38	25.21	23.78	24.31	25.07	24.73	23.71	25.68	24.59	25.01	25.44	25.54	24	-1.26	-1.54424	-0.97634	24.5583	-9.28	1.5e-08	5.6e-07	9.72
Q92759	TF2H4_HUMAN	General transcription factor IIH subunit 4 OS=Homo sapiens OX=9606 GN=GTF2H4 PE=1 SV=1	GTF2H4	7	22.43	21.34	21.85	21.65	21.78	21.4	22.61	21.68	22.04	21.82	21.88	21.47	23.27	21.77	22.42	22.45	22.5	21.89	23.64	22.18	22.88	22.63	22.86	21.88	-1.25	-1.52842	-0.963363	22.1805	-9.22	1.6e-08	6e-07	9.61
O00566	MPP10_HUMAN	U3 small nucleolar ribonucleoprotein protein MPP10 OS=Homo sapiens OX=9606 GN=MPHOSPH10 PE=1 SV=2	MPHOSPH10	15	26.95	24.82	24.71	25.93	26.03	23.71	26.86	24.6	25.65	26.56	25.75	24.35	27.67	24.77	26.98	27.1	27.12	25.86	27.7	25.31	26.75	27.21	27.19	25.87	-2.42	-2.98029	-1.86391	26.0606	-9.08	2.2e-08	8.1e-07	9.3
Q5JTH9	RRP12_HUMAN	RRP12-like protein OS=Homo sapiens OX=9606 GN=RRP12 PE=1 SV=2	RRP12	28	27.08	25.97	27.06	27.14	27.35	26.19	27.1	25.96	27.37	27.33	26.92	26.47	27.42	25.76	27.02	27.35	27.89	26.43	27.25	25.65	27.11	27.28	27.4	26.55	-1.38	-1.70382	-1.05573	26.8765	-8.9	2.9e-08	1e-06	9.05
Q99547	MPH6_HUMAN	M-phase phosphoprotein 6 OS=Homo sapiens OX=9606 GN=MPHOSPH6 PE=1 SV=2	MPHOSPH6	4	22.83	24.93	23.59	22.07	21.82	22.31	22.18	23.92	22.75	21.55	21.21	21.73	22.62	24.2	22.75	21.74	21.67	22.63	23.35	26.05	24.47	22.29	22.22	24.09	2.03	1.53796	2.51843	22.8739	8.65	4.7e-08	1.6e-06	8.54
Q8WXA9	SREK1_HUMAN	Splicing regulatory glutamine/lysine-rich protein 1 OS=Homo sapiens OX=9606 GN=SREK1 PE=1 SV=1	SREK1	5	23.6	25.08	25.44	23.47	23.81	24.85	23.94	25.26	25.03	23.88	23.37	24.79	23.9	25.53	24.7	23.86	23.47	24.45	23.65	25.35	24.99	23.52	23.58	24.12	1.53	1.15974	1.90492	24.3184	8.6	4.9e-08	1.7e-06	8.49
Q8WXF1	PSPC1_HUMAN	Paraspeckle component 1 OS=Homo sapiens OX=9606 GN=PSPC1 PE=1 SV=1	PSPC1	12	25.42	27.92	24.43	25.9	26.06	28.32	26.06	27.93	24.6	26.03	25.4	29.06	25.19	28.09	24.86	26.27	26.11	27.63	25.25	27.59	24.07	26.02	26.29	27.28	2.4	1.81654	2.98708	26.3246	8.58	5.3e-08	1.8e-06	8.42
Q9NQT5	EXOS3_HUMAN	Exosome complex component RRP40 OS=Homo sapiens OX=9606 GN=EXOSC3 PE=1 SV=3	EXOSC3	5	22.3	24.87	22.66	21.1	20.62	21.23	21.82	23.87	21.72	21.31	20.12	20.91	21.87	23.46	22.17	20.45	19.93	21.32	22.68	25.11	23.59	21.22	21.46	22.75	2.16	1.63071	2.68949	22.0224	8.53	5.8e-08	1.9e-06	8.33
O14979	HNRDL_HUMAN	Heterogeneous nuclear ribonucleoprotein D-like OS=Homo sapiens OX=9606 GN=HNRNPDL PE=1 SV=3	HNRNPDL	9	24.56	25.73	24.45	24.7	24.32	28.42	24.23	25.59	24.44	24.05	23.83	28.19	25.06	26.14	24.62	24.43	24.8	28.63	24.8	25.87	24.59	24.72	24.8	28.56	1.17	0.880971	1.46033	25.3966	8.45	6.4e-08	2.1e-06	8.22
Q9NV31	IMP3_HUMAN	U3 small nucleolar ribonucleoprotein protein IMP3 OS=Homo sapiens OX=9606 GN=IMP3 PE=1 SV=1	IMP3	6	25.21	22.96	22.67	24.05	24.42	22.18	25.4	22.8	23.66	24.71	24.15	22.51	25.64	23.99	24.94	25.18	24.82	23.98	25.72	23.36	25.07	25.22	25.26	23.68	-2.22	-2.76784	-1.66628	24.2324	-8.42	7.2e-08	2.3e-06	8.11
P78316	NOP14_HUMAN	Nucleolar protein 14 OS=Homo sapiens OX=9606 GN=NOP14 PE=1 SV=3	NOP14	25	27.01	25.92	26.95	26.82	26.98	26.22	26.65	25.7	27.03	26.77	26.37	26.27	26.96	25.88	27.25	26.99	26.9	26.69	26.84	25.96	27.13	26.94	26.88	26.78	-1	-1.24666	-0.746136	26.6615	-8.32	8.1e-08	2.5e-06	7.98
Q96H35	RBM18_HUMAN	Probable RNA-binding protein 18 OS=Homo sapiens OX=9606 GN=RBM18 PE=2 SV=1	RBM18	1	15.07	17.47	17.99	18.3	18.52	20.96	12.02	17.48	17.26	18.55	18.66	20.95	14.05	17.48	16.87	18.29	19.1	20.44	14.88	18.63	17.01	19.07	19.71	21.03	3.76	2.81164	4.70171	17.9086	8.31	8.5e-08	2.6e-06	7.94
Q9H307	PININ_HUMAN	Pinin OS=Homo sapiens OX=9606 GN=PNN PE=1 SV=5	PNN	15	26.62	25.91	25.74	26.93	27.23	25.82	27.1	25.87	25.85	27.22	26.98	25.82	26.71	25.47	25.25	27.03	26.97	25.34	26.39	25.48	25.23	26.75	26.74	25.54	-1.03	-1.28778	-0.765032	26.2499	-8.21	1e-07	3e-06	7.77
P31483	TIA1_HUMAN	Cytotoxic granule associated RNA binding protein TIA1 OS=Homo sapiens OX=9606 GN=TIA1 PE=1 SV=3	TIA1	1	15.07	19.3	17.72	18.37	17.86	18.91	12.02	19.54	17.63	18.18	13.83	18.23	14.05	17.94	17.77	17.47	14.95	18.11	14.88	19.24	17.45	17.01	14.75	17.66	5	3.72352	6.27631	16.9979	8.19	1.1e-07	3.3e-06	7.69
O43172	PRP4_HUMAN	U4/U6 small nuclear ribonucleoprotein Prp4 OS=Homo sapiens OX=9606 GN=PRPF4 PE=1 SV=2	PRPF4	13	25.84	24.91	25.52	25.44	25.77	25.33	25.97	24.83	25.41	25.13	25.13	25.13	26.37	24.9	26.18	25.87	25.87	25.55	26.49	25.49	25.82	26.06	26.17	25.66	-1.14	-1.42839	-0.84294	25.6184	-8.11	1.2e-07	3.5e-06	7.58
P98179	RBM3_HUMAN	RNA-binding protein 3 OS=Homo sapiens OX=9606 GN=RBM3 PE=1 SV=1	RBM3	3	22.56	27.51	21.84	23.81	23.79	26.87	22.35	27.23	21.65	23	22.92	25.22	20.64	25.76	22.47	22.21	21.16	23.49	21.08	24.16	23.09	22.58	22.54	23.7	4.51	3.34792	5.66673	23.4017	8.13	1.2e-07	3.5e-06	7.57
P27694	RFA1_HUMAN	Replication protein A 70 kDa DNA-binding subunit OS=Homo sapiens OX=9606 GN=RPA1 PE=1 SV=2	RPA1	8	22.44	23.92	22.91	22.46	22.41	25.36	22.98	24.5	23.04	22.95	22.86	25.48	22.15	23.72	21.81	22.02	21.7	24.42	21.9	22.64	21.28	21.62	21.06	23.75	1.33	0.980841	1.67395	22.8907	8.01	1.5e-07	4.2e-06	7.39
Q96G21	IMP4_HUMAN	U3 small nucleolar ribonucleoprotein protein IMP4 OS=Homo sapiens OX=9606 GN=IMP4 PE=1 SV=1	IMP4	9	26.48	24.88	24.35	25.57	25.58	24.13	26.23	24.43	25.36	25.84	25.15	24.23	27.2	24.85	26.73	26.56	26.66	25.58	27.22	24.79	26.36	26.65	26.75	25.37	-2.04	-2.57743	-1.51124	25.706	-8.02	1.5e-07	4.2e-06	7.36
Q07666	KHDR1_HUMAN	KH domain-containing, RNA-binding, signal transduction-associated protein 1 OS=Homo sapiens OX=9606 GN=KHDRBS1 PE=1 SV=1	KHDRBS1	9	26.47	28.2	25.79	26.49	25.67	29.11	26.16	28.3	25.85	26.2	25.91	28.97	24.05	26.53	24.31	24.76	23.84	26.4	24.29	26.4	25.44	24.62	24.64	26.41	2.11	1.56157	2.6673	26.0343	8	1.6e-07	4.3e-06	7.32
O00746	NDKM_HUMAN	Nucleoside diphosphate kinase, mitochondrial OS=Homo sapiens OX=9606 GN=NME4 PE=1 SV=1	NME4	1	15.07	18.9	14.17	17.97	17.66	20.12	12.02	18.75	14.08	17.79	18.02	19.39	14.05	17.82	13.79	18.5	18.72	18.53	16.13	19.2	14.1	18.32	18.3	19.65	4.35	3.21052	5.48931	17.1281	7.99	1.6e-07	4.4e-06	7.3
P49916	DNLI3_HUMAN	DNA ligase 3 OS=Homo sapiens OX=9606 GN=LIG3 PE=1 SV=2	LIG3	19	25.37	27.54	23.99	25.35	25.32	26.66	25.48	27.51	24.59	25.7	24.94	27.18	23.88	25.52	23.58	24.32	23.71	24.85	23.21	24.75	22.88	23.12	23.47	24.61	1.84	1.36146	2.32847	24.8972	7.98	1.6e-07	4.4e-06	7.29
Q53GS9	SNUT2_HUMAN	U4/U6.U5 tri-snRNP-associated protein 2 OS=Homo sapiens OX=9606 GN=USP39 PE=1 SV=2	USP39	14	25.73	24.5	24.59	25.64	26.01	23.98	25.26	24.33	24.56	25.24	25.65	23.76	26.25	25	25.76	26.24	26.27	25.09	26.7	25.68	26.22	26.59	26.77	25.42	-1.11	-1.40066	-0.811947	25.4691	-7.86	1.9e-07	5.2e-06	7.1
Q13123	RED_HUMAN	Protein Red OS=Homo sapiens OX=9606 GN=IK PE=1 SV=3	IK	12	24.91	23.76	25.01	24.51	24.66	24.46	24.63	23.62	24.73	24.32	24.17	24.2	25.63	24.39	25.27	25.17	25.16	24.73	25.65	24.7	25.02	25.25	25.39	24.79	-1.08	-1.37297	-0.794473	24.7557	-7.83	2e-07	5.3e-06	7.05
Q9HCG8	CWC22_HUMAN	Pre-mRNA-splicing factor CWC22 homolog OS=Homo sapiens OX=9606 GN=CWC22 PE=1 SV=3	CWC22	23	25.63	24.38	25.29	25.59	25.9	24.83	25.43	24.2	24.95	25.19	24.95	24.92	26.47	25.09	25.69	26.48	26.4	25.07	26.84	25.58	26.24	26.77	26.83	25.54	-1.28	-1.62312	-0.939081	25.5957	-7.83	2e-07	5.3e-06	7.04
Q14103	HNRPD_HUMAN	Heterogeneous nuclear ribonucleoprotein D0 OS=Homo sapiens OX=9606 GN=HNRNPD PE=1 SV=1	HNRNPD	5	25.39	26.66	25.51	25.36	25.18	28.25	25.48	27.05	25.71	25.77	25.42	28.23	25.01	26.11	25.52	24.76	24.2	27.64	24.65	25.57	25.22	24.47	24.49	27.39	1.22	0.886854	1.54431	25.7939	7.73	2.5e-07	6.3e-06	6.85
Q8IZD2	KMT2E_HUMAN	Inactive histone-lysine N-methyltransferase 2E OS=Homo sapiens OX=9606 GN=KMT2E PE=1 SV=1	KMT2E	1	16.97	15.31	18.41	17.96	16.91	17.6	17.23	13.75	17.87	18.06	17.96	17.55	18.12	15.45	18.14	17.73	17.82	17.54	18.62	14.66	18.39	18.02	18.12	17.77	-2.94	-3.74063	-2.14669	17.3319	-7.72	2.5e-07	6.4e-06	6.83
Q9H501	ESF1_HUMAN	ESF1 homolog OS=Homo sapiens OX=9606 GN=ESF1 PE=1 SV=1	ESF1	19	25.9	24.97	25.42	25.11	25.36	24.49	25.81	24.94	25.56	25.34	25.27	24.82	26.5	25.81	26.16	26.25	26.09	25.35	26.79	25.73	26.55	26.5	26.52	25.76	-0.89	-1.12713	-0.645722	25.7087	-7.7	2.6e-07	6.5e-06	6.79
P19387	RPB3_HUMAN	DNA-directed RNA polymerase II subunit RPB3 OS=Homo sapiens OX=9606 GN=POLR2C PE=1 SV=2	POLR2C	8	21.9	20.9	21.38	21.87	22.15	21.36	22.5	21.34	21.47	22.09	22.03	21.94	22.13	20.44	21.41	21.85	21.92	21.85	22.06	20.98	21.51	21.99	22.02	21.98	-1.23	-1.5702	-0.899323	21.7111	-7.7	2.6e-07	6.5e-06	6.78
Q14694	UBP10_HUMAN	Ubiquitin carboxyl-terminal hydrolase 10 OS=Homo sapiens OX=9606 GN=USP10 PE=1 SV=2	USP10	10	22.39	24.93	22.87	22.58	22.68	23.62	22.05	23.72	22.71	22.26	23.65	22.99	22.71	24.45	22.57	22.94	22.79	23.28	22.33	24.75	21.73	22.66	22.82	23.17	2.09	1.5213	2.66037	23.0264	7.68	2.9e-07	7e-06	6.7
Q06265	EXOS9_HUMAN	Exosome complex component RRP45 OS=Homo sapiens OX=9606 GN=EXOSC9 PE=1 SV=3	EXOSC9	4	23.31	25.26	23.56	22.52	22.37	22.71	22.52	24.34	23.03	22.02	21.94	21.72	22.6	24.4	22.58	21.78	21.62	22.99	23.62	26.09	24.59	22.37	22.47	24.04	2.01	1.46053	2.55653	23.1021	7.67	2.9e-07	7.1e-06	6.68
Q13724	MOGS_HUMAN	Mannosyl-oligosaccharide glucosidase OS=Homo sapiens OX=9606 GN=MOGS PE=1 SV=5	MOGS	8	22.64	21.84	22.6	22.62	22.39	21.74	22.84	21.83	22.44	22.54	22.44	21.66	23.62	22.52	23.68	23.48	23.33	22.64	23.12	22.36	23.28	22.83	23	22.22	-0.92	-1.17339	-0.667254	22.6521	-7.6	3.2e-07	7.5e-06	6.6
Q12789	TF3C1_HUMAN	General transcription factor 3C polypeptide 1 OS=Homo sapiens OX=9606 GN=GTF3C1 PE=1 SV=4	GTF3C1	17	24.5	23.08	22.9	23.54	23.63	22.74	24.61	23.16	22.81	23.84	23.72	22.94	24.54	23.99	22.95	23.92	23.68	23.25	24.9	23.93	23.49	23.87	24.05	23.35	-1.1	-1.40608	-0.79044	23.6415	-7.46	4.2e-07	9.8e-06	6.31
O94880	PHF14_HUMAN	PHD finger protein 14 OS=Homo sapiens OX=9606 GN=PHF14 PE=1 SV=3	PHF14	3	21.03	20.01	20.16	20.77	20.61	20.65	21.43	19.8	21.01	20.92	20.55	20.85	22.11	20.59	21.03	21.41	21.74	21.26	21.29	19.94	20.14	20.91	20.97	20.93	-1.38	-1.76965	-0.99372	20.8375	-7.45	4.3e-07	1e-05	6.29
P55884	EIF3B_HUMAN	Eukaryotic translation initiation factor 3 subunit B OS=Homo sapiens OX=9606 GN=EIF3B PE=1 SV=3	EIF3B	4	25.07	28.35	24.43	25.63	26.06	28.23	26.02	28.17	24.32	26.04	24.62	28.54	24.06	26.96	23.85	25.61	25.17	26.32	23.83	26.13	23.44	24.58	25.11	26.62	2.65	1.91007	3.39887	25.7147	7.46	4.4e-07	1e-05	6.27
O43447	PPIH_HUMAN	Peptidyl-prolyl cis-trans isomerase H OS=Homo sapiens OX=9606 GN=PPIH PE=1 SV=1	PPIH	6	24.29	22.45	23.35	23.75	24.29	24.04	24.04	22.33	23.32	23.53	22.78	24.13	25.18	23.34	23.46	24.51	24.84	24.62	25.47	24.1	23.98	24.99	24.97	24.79	-1.69	-2.17999	-1.20914	24.0229	-7.3	5.9e-07	1.3e-05	5.96
Q9ULW3	ABT1_HUMAN	Activator of basal transcription 1 OS=Homo sapiens OX=9606 GN=ABT1 PE=1 SV=1	ABT1	8	25.42	23.85	23.57	24.51	24.79	22.81	25.23	23.52	23.89	24.43	24.25	22.51	25.38	23.78	24.53	24.76	24.35	23.75	25.64	24.12	25.22	25.09	25.17	24.2	-1.61	-2.06582	-1.14559	24.3655	-7.3	6e-07	1.3e-05	5.95
Q5RKV6	EXOS6_HUMAN	Exosome complex component MTR3 OS=Homo sapiens OX=9606 GN=EXOSC6 PE=1 SV=1	EXOSC6	5	22.73	25.24	24.79	22.33	21.88	23.27	22.18	24.16	24.18	21.37	22.96	22.93	22.63	24.32	23.88	21.12	21.54	23.23	23.59	26.26	24.75	22.3	22.44	24.61	2.22	1.57412	2.85961	23.2787	7.21	7.1e-07	1.6e-05	5.78
P19338	NUCL_HUMAN	Nucleolin OS=Homo sapiens OX=9606 GN=NCL PE=1 SV=3	NCL	21	26.79	28.34	28.47	27.53	27.84	29.7	27.37	28.84	28.7	27.87	27.5	29.45	27.1	28.84	27.54	27.77	27.97	29.22	26.88	28.48	27.81	27.95	28.02	29.92	1.59	1.12523	2.05339	28.1623	7.16	7.8e-07	1.7e-05	5.68
Q9C093	SPEF2_HUMAN	Sperm flagellar protein 2 OS=Homo sapiens OX=9606 GN=SPEF2 PE=1 SV=2	SPEF2	1	19.43	15.31	14.17	18.59	18.99	14.12	19.37	13.75	14.08	18.14	18.18	14.03	20.03	15.45	13.79	19.22	18.48	13.89	20.98	14.66	19.56	19.98	19.9	14.03	-5.16	-6.67176	-3.65028	17.0056	-7.15	8.1e-07	1.8e-05	5.64
Q9P015	RM15_HUMAN	39S ribosomal protein L15, mitochondrial OS=Homo sapiens OX=9606 GN=MRPL15 PE=1 SV=1	MRPL15	6	23.15	22.01	22.46	22.67	22.91	22.07	22.89	21.81	22.02	22.54	21.93	21.75	22.35	20.82	22.06	21.95	22.13	21.52	22.47	20.88	22.28	21.96	22.34	21.82	-1.34	-1.72944	-0.943682	22.1166	-7.11	8.3e-07	1.8e-05	5.61
O95926	SYF2_HUMAN	Pre-mRNA-splicing factor SYF2 OS=Homo sapiens OX=9606 GN=SYF2 PE=1 SV=1	SYF2	6	22.5	21.4	21.07	22.57	22.98	21.77	22.58	20.76	20.39	22.16	21.79	21.74	23.27	22.37	21.78	23.27	23.12	22.83	23.72	22.28	22.03	23	23.18	22.59	-1.32	-1.70364	-0.928363	22.2979	-7.1	8.5e-07	1.8e-05	5.58
O60506	HNRPQ_HUMAN	Heterogeneous nuclear ribonucleoprotein Q OS=Homo sapiens OX=9606 GN=SYNCRIP PE=1 SV=2	SYNCRIP	16	24.7	25.87	24.93	24.73	24.63	27.6	24.93	26	24.85	24.55	24.45	27.01	25.72	26.75	25.25	25.32	25.4	28.33	24.85	25.58	24.91	24.52	24.71	27.32	1	0.703735	1.29541	25.5381	7.06	9.1e-07	1.9e-05	5.52
O94906	PRP6_HUMAN	Pre-mRNA-processing factor 6 OS=Homo sapiens OX=9606 GN=PRPF6 PE=1 SV=1	PRPF6	27	27.34	26.55	26.4	27.25	27.62	25.93	27.11	26.47	26.35	27.15	26.95	25.82	28.04	26.89	27.19	28	28.05	26.95	28.21	27.28	27.57	28.17	28.3	27.18	-0.88	-1.1386	-0.61639	27.1988	-7.03	9.9e-07	2e-05	5.44
Q15024	EXOS7_HUMAN	Exosome complex component RRP42 OS=Homo sapiens OX=9606 GN=EXOSC7 PE=1 SV=3	EXOSC7	5	22.51	24.68	22.18	21.27	21.67	21.62	20.9	23.55	22.25	21.74	21.63	21.28	20.77	23.13	21.9	20.37	20.76	21.17	22.37	24.98	23.58	20.89	20.95	22.23	2.45	1.71766	3.17599	22.0154	7.02	1e-06	2.1e-05	5.39
Q13523	PRP4B_HUMAN	Serine/threonine-protein kinase PRP4 homolog OS=Homo sapiens OX=9606 GN=PRPF4B PE=1 SV=3	PRPF4B	23	26.15	25.23	24.4	26.12	26.3	24.44	26.2	25.25	25.23	26.44	26.02	24.7	26.7	25.72	25.21	26.84	26.68	25.23	26.64	25.71	24.92	26.68	26.66	25.08	-0.94	-1.2262	-0.66226	25.7726	-7	1e-06	2.1e-05	5.39
Q8N4H5	TOM5_HUMAN	Mitochondrial import receptor subunit TOM5 homolog OS=Homo sapiens OX=9606 GN=TOMM5 PE=1 SV=1	TOMM5	3	28.13	29.11	30.15	29.1	29.4	29.12	27.2	28.83	30.1	28.51	28.69	28.82	28.27	29.48	29.89	28.82	29.26	28.69	28.27	29.6	29.67	28.99	29.18	29.17	1.28	0.901371	1.66856	29.0196	7.01	1.1e-06	2.1e-05	5.36
P34096	RNAS4_HUMAN	Ribonuclease 4 OS=Homo sapiens OX=9606 GN=RNASE4 PE=1 SV=3	RNASE4	2	23.57	25.86	23.78	24.2	24.55	24.86	23.53	25.88	23.96	24.3	23.8	24.94	21.95	24.59	21.36	23.21	22.56	22.23	22.27	23.21	22.43	22.83	22.56	22.39	2.06	1.43203	2.68045	23.535	6.89	1.4e-06	2.7e-05	5.12
Q9H0S4	DDX47_HUMAN	Probable ATP-dependent RNA helicase DDX47 OS=Homo sapiens OX=9606 GN=DDX47 PE=1 SV=1	DDX47	11	24.6	23.8	22.46	24.18	24.3	21.97	24.37	23.23	22.66	24.05	24.08	22.2	24.92	23.97	23.23	24.57	24.62	23.02	25.41	24.62	23.67	24.98	25.02	23.18	-0.92	-1.20072	-0.63994	23.8788	-6.86	1.4e-06	2.7e-05	5.1
Q9BQS8	FYCO1_HUMAN	FYVE and coiled-coil domain-containing protein 1 OS=Homo sapiens OX=9606 GN=FYCO1 PE=1 SV=3	FYCO1	2	21.19	22.99	23.21	20.65	20.59	21.48	21.23	23.09	23.21	20.89	20.03	21.63	19.92	23.05	20.72	19.05	18.71	21.2	19.97	22.25	20.58	19.1	19.14	20.45	2.27	1.57482	2.95628	21.0136	6.86	1.4e-06	2.8e-05	5.06
P09874	PARP1_HUMAN	Poly [ADP-ribose] polymerase 1 OS=Homo sapiens OX=9606 GN=PARP1 PE=1 SV=4	PARP1	40	27.66	28.45	27.34	27.73	27.13	27.73	27.63	28.42	27.7	27.86	27.43	28.06	27.68	28.47	27.56	27.32	27.62	28.07	27.29	28.49	27.28	27.22	27.12	27.84	0.89	0.616552	1.1676	27.7137	6.77	1.7e-06	3.2e-05	4.91
Q9NQZ2	SAS10_HUMAN	Something about silencing protein 10 OS=Homo sapiens OX=9606 GN=UTP3 PE=1 SV=1	UTP3	12	25.88	24.59	24.17	24.93	25.12	24.02	25.76	24.5	24.76	25.27	24.64	24.62	26.55	24.8	25.69	26.28	26.11	24.69	26.52	24.62	25.62	26.2	26.31	24.54	-1.55	-2.02385	-1.06766	25.2584	-6.76	1.7e-06	3.3e-05	4.86
Q9BWF3	RBM4_HUMAN	RNA-binding protein 4 OS=Homo sapiens OX=9606 GN=RBM4 PE=1 SV=1	RBM4	1	15.07	19.06	19.83	19.15	18.85	19.02	12.02	18.82	19.14	18.81	19.18	18.86	18.39	19.83	22.42	19.97	20.23	19.5	14.88	20.55	19.52	20.43	20.65	19.94	4.47	3.0758	5.87032	18.9217	6.7	2e-06	3.8e-05	4.72
Q9NRC8	SIR7_HUMAN	NAD-dependent protein deacetylase sirtuin-7 OS=Homo sapiens OX=9606 GN=SIRT7 PE=1 SV=1	SIRT7	1	18.32	15.31	19.03	17.02	17.04	18.14	18.02	13.75	18.57	15.36	17.22	17.41	17.36	15.45	18.06	14.49	17.6	17.69	17.92	14.66	18.34	13.65	16.96	17.69	-3.12	-4.1035	-2.12823	16.8776	-6.6	2.4e-06	4.5e-05	4.54
O95872	GPAN1_HUMAN	G patch domain and ankyrin repeat-containing protein 1 OS=Homo sapiens OX=9606 GN=GPANK1 PE=1 SV=1	GPANK1	3	21.57	19.17	15.75	21.06	20.37	19.27	20.93	15.33	15.66	20.33	20.17	19.51	21.71	19.41	15.38	21.15	20.86	20.22	21.79	16.25	17.44	20.98	21.03	19.03	-3.96	-5.22708	-2.69241	19.3493	-6.53	2.8e-06	5.2e-05	4.38
Q14444	CAPR1_HUMAN	Caprin-1 OS=Homo sapiens OX=9606 GN=CAPRIN1 PE=1 SV=2	CAPRIN1	8	24.11	26.83	23.96	24.42	25.27	26.81	24.59	25.01	25.07	24.57	25.56	25.81	22.74	26.1	24.15	24.27	24.02	25.12	23.69	27.21	24.66	25.04	25.17	26.15	2.51	1.6981	3.31425	25.0134	6.49	3.1e-06	5.7e-05	4.28
P78406	RAE1L_HUMAN	mRNA export factor RAE1 OS=Homo sapiens OX=9606 GN=RAE1 PE=1 SV=1	RAE1	6	24.58	23.5	22.9	23.97	23.89	23.99	24.68	23.76	23.09	23.76	23.61	23.49	24.55	23.71	23.27	23.78	23.9	24.09	24.62	23.41	23.63	24.21	23.7	24.08	-1.02	-1.34433	-0.686052	23.8403	-6.45	3.2e-06	5.8e-05	4.23
Q96TA2	YMEL1_HUMAN	ATP-dependent zinc metalloprotease YME1L1 OS=Homo sapiens OX=9606 GN=YME1L1 PE=1 SV=2	YME1L1	16	24.55	23.99	24.09	24.33	24.54	23.83	23.74	23.19	23.3	23.65	23.92	23.14	24.73	23.57	24.43	24.75	24.73	23.91	25.4	24.33	24.96	25.19	25.39	24.33	-0.84	-1.10663	-0.564712	24.2501	-6.45	3.2e-06	5.8e-05	4.23
P19447	ERCC3_HUMAN	General transcription and DNA repair factor IIH helicase subunit XPB OS=Homo sapiens OX=9606 GN=ERCC3 PE=1 SV=1	ERCC3	15	23.96	22.88	22.94	23.37	23.44	23.07	24.22	23	23.65	23.83	23.32	23.54	24.24	23.54	23.58	23.69	23.44	22.97	24.47	22.83	23.7	23.46	23.68	22.81	-1.16	-1.53696	-0.782843	23.4835	-6.43	3.3e-06	6e-05	4.19
Q5T280	CI114_HUMAN	Putative methyltransferase C9orf114 OS=Homo sapiens OX=9606 GN=SPOUT1 PE=1 SV=3	SPOUT1	4	24.96	22.17	22.39	24.08	24.24	20.65	25.03	21.93	23.27	24.65	24.49	21.93	24.21	21.83	23.26	23.53	23.52	22.34	25.01	23.71	24.35	24.37	24.52	23.56	-2.39	-3.17175	-1.61429	23.5002	-6.43	3.5e-06	6.2e-05	4.16
Q9BVI4	NOC4L_HUMAN	Nucleolar complex protein 4 homolog OS=Homo sapiens OX=9606 GN=NOC4L PE=1 SV=1	NOC4L	22	26.64	24.65	26.34	26.28	26.54	24.79	25.69	24.33	26.09	26.04	25.95	24.87	25.47	24.47	25.61	25.5	25.51	25.03	25.85	24.79	26.1	25.8	25.9	25.82	-1.35	-1.79485	-0.912559	25.5854	-6.42	3.6e-06	6.2e-05	4.14
A6NHR9	SMHD1_HUMAN	Structural maintenance of chromosomes flexible hinge domain-containing protein 1 OS=Homo sapiens OX=9606 GN=SMCHD1 PE=1 SV=2	SMCHD1	45	26.4	27.36	25.74	26.55	26.56	27.33	26.81	27.39	26.24	26.94	26.44	28.04	27.2	28.72	26.73	27.45	27.63	28.5	26.32	28.15	25.55	26.78	26.93	28.28	1.22	0.823886	1.6225	27.0853	6.41	3.6e-06	6.3e-05	4.11
Q9NPJ8	NXT2_HUMAN	NTF2-related export protein 2 OS=Homo sapiens OX=9606 GN=NXT2 PE=1 SV=1	NXT2	1	19.49	18.72	19.29	19.3	19.62	18.84	20.08	18.84	19.61	19.1	19.7	18.47	21.92	20.1	21.73	21.23	21.51	20.79	22.06	20.59	21.83	21.6	21.78	21.59	-1.33	-1.76266	-0.88916	20.3243	-6.35	4e-06	6.9e-05	4.02
Q15029	U5S1_HUMAN	116 kDa U5 small nuclear ribonucleoprotein component OS=Homo sapiens OX=9606 GN=EFTUD2 PE=1 SV=1	EFTUD2	39	28.36	27.56	26.86	28.31	28.63	26.8	28.22	27.46	26.75	28.18	28.03	26.46	28.66	27.61	27.39	28.66	28.5	27.41	28.87	27.72	28.03	28.78	28.92	27.5	-0.94	-1.24986	-0.629676	27.9031	-6.34	4.1e-06	7e-05	3.99
Q9H2U1	DHX36_HUMAN	ATP-dependent DNA/RNA helicase DHX36 OS=Homo sapiens OX=9606 GN=DHX36 PE=1 SV=2	DHX36	20	26.11	24.63	26.42	25.91	26.27	24.93	25.91	24.7	25.75	25.56	25.94	24.41	25.11	23.8	25.7	25.22	25.21	24.87	24.64	23.73	25.64	24.84	24.86	24.47	-1.23	-1.63352	-0.82366	25.1926	-6.35	4.1e-06	7e-05	3.99
Q99459	CDC5L_HUMAN	Cell division cycle 5-like protein OS=Homo sapiens OX=9606 GN=CDC5L PE=1 SV=2	CDC5L	27	26.42	25.8	24.82	26.09	26.15	25.06	26.12	25.64	25.06	26.02	25.94	24.95	27.02	26.06	25.67	26.77	26.71	25.64	27.2	26.32	25.69	26.93	26.99	25.47	-0.73	-0.97738	-0.490357	26.0225	-6.3	4.4e-06	7.4e-05	3.92
P18887	XRCC1_HUMAN	DNA repair protein XRCC1 OS=Homo sapiens OX=9606 GN=XRCC1 PE=1 SV=3	XRCC1	3	21.23	22.22	19.76	21.29	20.82	21.21	21.3	22.64	20.4	21.9	21.69	21.81	19.94	20.82	18.82	20.45	20.05	20.28	18.71	20.65	18.28	19.52	19.07	20.24	1.29	0.859297	1.71385	20.5445	6.29	4.5e-06	7.4e-05	3.9
O95400	CD2B2_HUMAN	CD2 antigen cytoplasmic tail-binding protein 2 OS=Homo sapiens OX=9606 GN=CD2BP2 PE=1 SV=1	CD2BP2	9	24.5	23.55	23.33	24.46	24.88	22.97	24.59	23.73	23.68	24.65	24.67	22.7	24.93	23.55	24.1	25.08	24.79	23.35	25.06	23.95	24.76	25.04	25.05	23.87	-1.08	-1.43601	-0.719685	24.2189	-6.29	4.5e-06	7.4e-05	3.9
Q96FK6	WDR89_HUMAN	WD repeat-containing protein 89 OS=Homo sapiens OX=9606 GN=WDR89 PE=2 SV=1	WDR89	2	18.68	16.31	20.46	19.25	19.34	19.65	18.98	14.75	19.32	19.88	18.69	19.51	19.78	16.45	19.76	20.18	19.97	19.54	20.33	18.48	19.2	20.75	20.39	19.51	-2.95	-3.92774	-1.96684	19.1309	-6.29	4.7e-06	7.7e-05	3.86
Q92979	NEP1_HUMAN	Ribosomal RNA small subunit methyltransferase NEP1 OS=Homo sapiens OX=9606 GN=EMG1 PE=1 SV=4	EMG1	5	23.16	21.7	22.18	22.79	22.89	21.5	22.51	21.49	22.16	22.7	22.34	21.69	23.55	22.38	23.2	23.39	23.4	22.75	23.4	22.74	22.58	23.22	23.46	22.02	-1.08	-1.43541	-0.715404	22.6325	-6.24	4.9e-06	8e-05	3.8
P23497	SP100_HUMAN	Nuclear autoantigen Sp-100 OS=Homo sapiens OX=9606 GN=SP100 PE=1 SV=3	SP100	1	17.01	15.31	14.17	17.56	18.15	18.06	18.01	13.75	14.08	17.91	18.2	18.01	18.21	15.45	17.16	18.71	18.75	17.74	17.74	14.66	14.1	18.31	18.06	17.62	-2.95	-3.93978	-1.95981	16.946	-6.23	5.1e-06	8.2e-05	3.76
O00541	PESC_HUMAN	Pescadillo homolog OS=Homo sapiens OX=9606 GN=PES1 PE=1 SV=1	PES1	12	25.2	24.18	23.71	25.02	24.72	23.22	25.52	24.42	24.18	25.39	24.92	23.64	25.14	23.91	24.21	24.77	24.75	24.01	25.18	23.7	24.58	24.64	24.61	23.93	-1.21	-1.61118	-0.801856	24.481	-6.23	5.2e-06	8.2e-05	3.76
Q96QR8	PURB_HUMAN	Transcriptional activator protein Pur-beta OS=Homo sapiens OX=9606 GN=PURB PE=1 SV=3	PURB	2	19.83	21.05	22.59	20.16	19.9	15.12	17.42	21.06	21.75	20.7	20.19	15.03	18.83	21.8	22.47	20.07	20.29	14.89	18.66	20.82	21.55	18.68	18.57	15.03	2.5	1.65647	3.34242	19.4358	6.2	5.6e-06	8.9e-05	3.68
Q5C9Z4	NOM1_HUMAN	Nucleolar MIF4G domain-containing protein 1 OS=Homo sapiens OX=9606 GN=NOM1 PE=1 SV=1	NOM1	12	24.1	22.61	22.72	23.92	24.17	22.14	24.22	22.54	23.4	24.38	23.98	22.07	24	23.6	23.15	24.04	24.04	22.62	24.86	23.58	23.72	24.82	24.97	23.5	-1.21	-1.62373	-0.801258	23.6314	-6.17	6e-06	9.3e-05	3.61
P46782	RS5_HUMAN	40S ribosomal protein S5 OS=Homo sapiens OX=9606 GN=RPS5 PE=1 SV=4	RPS5	3	24.68	23.85	22.86	24.27	24.1	22.68	24.7	23.32	22.96	23.99	23.75	22.71	24.38	23.23	23.46	24.16	23.87	23.18	24.65	23.46	23.9	24.21	24.32	22.95	-1.14	-1.5258	-0.752472	23.7344	-6.16	6e-06	9.3e-05	3.61
P63104	1433Z_HUMAN	14-3-3 protein zeta/delta OS=Homo sapiens OX=9606 GN=YWHAZ PE=1 SV=1	YWHAZ	1	18.15	15.31	14.17	18.26	18.71	17.89	17.82	13.75	14.08	18.64	17.66	17.21	17.96	17.07	13.79	18.37	18.91	17.9	17.58	14.66	14.1	17.87	17.58	17.57	-2.68	-3.60398	-1.75713	16.8752	-6.07	7.2e-06	0.00011	3.42
P20700	LMNB1_HUMAN	Lamin-B1 OS=Homo sapiens OX=9606 GN=LMNB1 PE=1 SV=2	LMNB1	24	26.83	27.9	28.1	26.81	26.71	28.87	27.25	28.04	28.09	27.13	26.72	28.71	27.66	28.59	27.77	27.4	27.37	29.16	26.85	27.98	27.39	26.75	26.72	28.99	0.98	0.641775	1.3171	27.6584	6.06	7.3e-06	0.00011	3.4
P39748	FEN1_HUMAN	Flap endonuclease 1 OS=Homo sapiens OX=9606 GN=FEN1 PE=1 SV=1	FEN1	2	20	21.42	20.47	19.99	19.18	18.77	20.09	21.37	21.06	20.11	19.11	19.42	19.36	21.41	21.69	19.67	18.64	19.57	19.11	21.65	20.81	18.72	19.21	19.24	1.82	1.19429	2.4548	20.0029	6.05	7.6e-06	0.00012	3.37
Q9BX40	LS14B_HUMAN	Protein LSM14 homolog B OS=Homo sapiens OX=9606 GN=LSM14B PE=1 SV=1	LSM14B	2	20.21	18.66	20.63	20	20.08	20.01	19.96	18.53	20.27	19.91	20.31	19.95	20.93	19.31	20.68	20.86	21.04	20.31	21	20.2	20.54	20.84	21.03	20.18	-1.35	-1.822	-0.885312	20.2263	-6.04	7.6e-06	0.00012	3.36
P36542	ATPG_HUMAN	ATP synthase subunit gamma, mitochondrial OS=Homo sapiens OX=9606 GN=ATP5F1C PE=1 SV=1	ATP5F1C	6	24.98	25.76	23.64	25.04	25.14	24.34	23.34	25.51	21.28	23.01	22.89	23.6	22.3	25.44	21.32	22.15	22.04	23.51	22	24.38	21.44	21.75	21.77	22.75	2.12	1.38122	2.85458	23.3079	6.01	8.4e-06	0.00012	3.27
Q8NAV1	PR38A_HUMAN	Pre-mRNA-splicing factor 38A OS=Homo sapiens OX=9606 GN=PRPF38A PE=1 SV=1	PRPF38A	13	26.77	25.52	27.45	26.26	26.72	26.44	26.6	25.04	26.2	25.83	25.65	25.61	27	26.01	27.02	26.85	26.84	26.28	26.96	26.47	27.12	26.94	27	26.42	-1.08	-1.4519	-0.702154	26.4589	-6.01	8.4e-06	0.00012	3.27
Q9Y676	RT18B_HUMAN	28S ribosomal protein S18b, mitochondrial OS=Homo sapiens OX=9606 GN=MRPS18B PE=1 SV=1	MRPS18B	3	21.84	20.99	21.11	21.89	22.15	20.84	21.69	19.07	20.81	21.5	22.51	20.12	20.69	19.54	20.05	20.41	20.38	19.5	20.6	18.01	19.25	20.06	20.32	19.39	-1.81	-2.43492	-1.17634	20.5297	-6	8.6e-06	0.00013	3.24
Q9UNP9	PPIE_HUMAN	Peptidyl-prolyl cis-trans isomerase E OS=Homo sapiens OX=9606 GN=PPIE PE=1 SV=1	PPIE	5	21.4	20.59	20.32	21.63	21.33	21	20.99	19.94	20.2	20.78	21.32	20.79	22.4	21.06	21.08	22.37	22.33	21.29	22.45	21.26	21.14	22.59	22.51	21.28	-1.1	-1.4802	-0.713715	21.336	-5.98	8.6e-06	0.00013	3.23
O43674	NDUB5_HUMAN	NADH dehydrogenase [ubiquinone] 1 beta subcomplex subunit 5, mitochondrial OS=Homo sapiens OX=9606 GN=NDUFB5 PE=1 SV=1	NDUFB5	2	20.55	22.54	21.3	20.17	20.37	19.55	20.02	22.36	21.13	19.62	18.97	16.93	19.16	21.37	19.83	18.62	18.38	18.51	18.98	21.45	19.61	18.33	17.73	18.38	2.25	1.46396	3.03327	19.7442	5.99	8.7e-06	0.00013	3.23
P33240	CSTF2_HUMAN	Cleavage stimulation factor subunit 2 OS=Homo sapiens OX=9606 GN=CSTF2 PE=1 SV=1	CSTF2	5	21.82	22.96	21.69	21.72	21.67	23.1	21.67	22.59	21.12	21.9	21.85	22.11	22.46	23.51	22.07	21.85	22.32	23.41	22.97	24.49	23.11	23.02	22.86	24.47	1.16	0.753384	1.56349	22.531	5.98	8.7e-06	0.00013	3.22
Q6P2Q9	PRP8_HUMAN	Pre-mRNA-processing-splicing factor 8 OS=Homo sapiens OX=9606 GN=PRPF8 PE=1 SV=2	PRPF8	91	29.48	28.65	28.04	29.4	29.68	27.96	29.27	28.71	27.94	29.32	29.1	27.69	29.91	28.99	28.73	29.88	29.78	28.74	30.08	29.02	29.28	30.04	30.12	28.73	-0.84	-1.1394	-0.548383	29.1053	-5.97	8.9e-06	0.00013	3.2
Q16629	SRSF7_HUMAN	Serine/arginine-rich splicing factor 7 OS=Homo sapiens OX=9606 GN=SRSF7 PE=1 SV=1	SRSF7	6	27.93	28.94	27.8	29.08	29.49	29.92	28.5	29.1	27.92	29.53	29.02	30.1	27.96	28.82	27.79	29.56	29.46	29.7	27.97	28.91	27.8	29.14	29.39	29.7	0.86	0.554385	1.15585	28.8973	5.94	9.4e-06	0.00013	3.15
Q9Y6A4	CFA20_HUMAN	Cilia- and flagella-associated protein 20 OS=Homo sapiens OX=9606 GN=CFAP20 PE=1 SV=1	CFAP20	6	25.11	23.97	25.13	24.75	25.18	24.37	24.98	23.56	24.18	24.42	24.52	23.47	25.26	24.54	25.16	25.06	25.16	24.52	25.64	25.24	25.52	25.49	25.47	25.01	-0.92	-1.24128	-0.593426	24.8218	-5.92	9.9e-06	0.00014	3.09
Q8WUQ7	CATIN_HUMAN	Splicing factor Cactin OS=Homo sapiens OX=9606 GN=CACTIN PE=1 SV=3	CACTIN	18	25.5	24.27	25.2	25.44	25.97	24.13	25.76	24.49	25.21	25.73	25.81	24.31	25.26	24.56	24.95	25.51	25.34	24	25.4	25.09	25.15	25.58	25.73	24.04	-0.88	-1.18529	-0.56535	25.1023	-5.9	1e-05	0.00014	3.06
P49760	CLK2_HUMAN	Dual specificity protein kinase CLK2 OS=Homo sapiens OX=9606 GN=CLK2 PE=1 SV=1	CLK2	4	21.66	21.12	20.62	21.92	21.95	20.91	21.78	20.22	21.01	21.8	21.57	20.36	22.23	20.63	21.16	22.07	22.57	21.49	22.11	21.2	21.3	22.41	22.32	21.52	-1.15	-1.5651	-0.742217	21.497	-5.86	1.1e-05	0.00016	2.96
P38159	RBMX_HUMAN	RNA-binding motif protein, X chromosome OS=Homo sapiens OX=9606 GN=RBMX PE=1 SV=3	RBMX	4	25.93	27.67	26.66	26.23	26.41	29.83	26.86	28.01	26.28	26.43	26	29.5	26.54	28.19	25.87	26.85	26.94	29.68	26.14	27.21	25.49	26.54	26.53	29.51	1.4	0.90392	1.9052	27.1379	5.87	1.1e-05	0.00016	2.95
Q09161	NCBP1_HUMAN	Nuclear cap-binding protein subunit 1 OS=Homo sapiens OX=9606 GN=NCBP1 PE=1 SV=1	NCBP1	9	23.5	22.98	22.28	23.76	23.89	22.75	23.63	22.82	21.73	23.42	23.43	22.45	23.72	23.06	22.12	23.66	23.7	22.8	23.9	22.85	22.53	23.9	24.04	22.74	-0.76	-1.03217	-0.488186	23.1519	-5.84	1.2e-05	0.00016	2.92
Q86Y91	KI18B_HUMAN	Kinesin-like protein KIF18B OS=Homo sapiens OX=9606 GN=KIF18B PE=1 SV=4	KIF18B	8	22.23	21.48	24.22	22.41	22.77	23.98	22.98	21.21	23.8	22.5	21.97	23.96	22.8	21.14	23.36	22.86	22.85	23.05	22.97	21.3	23.72	22.95	23.06	23.54	-1.46	-1.98421	-0.938441	22.7964	-5.85	1.2e-05	0.00016	2.9
Q8NEJ9	NGDN_HUMAN	Neuroguidin OS=Homo sapiens OX=9606 GN=NGDN PE=1 SV=1	NGDN	9	24.95	27.41	23.75	25.29	24.92	26.93	25.61	27.44	24.16	25.35	24.22	27.65	25.43	26.74	24.22	25.53	25.48	26.49	25.25	26.69	23.83	25.38	25.69	26.2	1.76	1.12916	2.39109	25.6078	5.83	1.2e-05	0.00017	2.88
Q05519	SRS11_HUMAN	Serine/arginine-rich splicing factor 11 OS=Homo sapiens OX=9606 GN=SRSF11 PE=1 SV=1	SRSF11	8	24.78	25.73	25.31	24.51	24.95	25.12	25.09	26.05	25.03	24.87	24.9	24.8	24.58	25.94	24.43	24.5	23.92	23.99	24.29	25.5	24.88	24.1	24.09	23.74	1.12	0.718527	1.52326	24.7957	5.83	1.2e-05	0.00017	2.87
Q9Y2L1	RRP44_HUMAN	Exosome complex exonuclease RRP44 OS=Homo sapiens OX=9606 GN=DIS3 PE=1 SV=2	DIS3	13	22.44	24.3	22.09	21.8	22.07	22.46	22.22	23.14	21.68	22.03	22.01	21.97	21.83	23.74	21.53	21.28	21.16	22.25	22.71	25.74	22.3	21.13	21.79	23.14	1.93	1.23386	2.62005	22.3665	5.81	1.3e-05	0.00017	2.84
Q9UER7	DAXX_HUMAN	Death domain-associated protein 6 OS=Homo sapiens OX=9606 GN=DAXX PE=1 SV=2	DAXX	2	23.09	21.25	21.18	22.13	22.54	17.44	22.65	21.47	20.59	21.98	22.09	15.03	21.83	19.5	20.07	21.2	20.05	14.89	22.7	19.27	20.92	21.38	21.04	15.03	-2.19	-2.98139	-1.40391	20.3878	-5.81	1.3e-05	0.00017	2.84
Q9UKM9	RALY_HUMAN	RNA-binding protein Raly OS=Homo sapiens OX=9606 GN=RALY PE=1 SV=1	RALY	11	24.96	25.66	23.71	25.02	24.38	25.24	25.29	25.87	23.97	25.03	24.73	25.37	24.65	25.18	23.33	24.18	24.16	24.67	23.83	24.58	22.94	23.79	23.56	24.24	0.64	0.407556	0.869084	24.5136	5.78	1.3e-05	0.00018	2.79
Q8TF01	PNISR_HUMAN	Arginine/serine-rich protein PNISR OS=Homo sapiens OX=9606 GN=PNISR PE=1 SV=2	PNISR	7	23.99	22.96	24.47	23.88	24.58	23.06	24.13	22.75	23.84	23.97	23.73	22.77	24.36	23.08	23.62	24.38	24.35	22.88	24.55	23.63	23.74	24.54	24.52	23.62	-1.16	-1.57315	-0.738138	23.8083	-5.79	1.3e-05	0.00018	2.79
Q9Y5S9	RBM8A_HUMAN	RNA-binding protein 8A OS=Homo sapiens OX=9606 GN=RBM8A PE=1 SV=1	RBM8A	4	24.5	24.08	22.79	25.19	25.34	23.7	25.01	23.66	22.34	24.94	24.64	23.03	25.73	24.26	23.14	26.16	26.28	24.45	25.54	24.48	23.7	25.96	25.99	24.61	-1.08	-1.46404	-0.68663	24.5625	-5.78	1.3e-05	0.00018	2.78
Q07157	ZO1_HUMAN	Tight junction protein ZO-1 OS=Homo sapiens OX=9606 GN=TJP1 PE=1 SV=3	TJP1	6	21.76	20.72	21.01	21.72	21.79	20.84	21.6	20.63	21.01	21.3	21.45	20.66	21.97	20.73	21.63	22.12	21.64	20.87	23.14	21.13	22.14	23.33	23.32	21.2	-1.31	-1.7873	-0.837045	21.5709	-5.77	1.4e-05	0.00018	2.77
Q99613	EIF3C_HUMAN	Eukaryotic translation initiation factor 3 subunit C OS=Homo sapiens OX=9606 GN=EIF3C PE=1 SV=1	EIF3C	1	19.53	15.31	20.67	19.21	19.29	17.91	19.38	13.75	20.48	18.71	18.78	17.73	19.71	15.45	19.63	19.39	19.63	18.46	20.52	19.36	18.87	20.13	20.05	19.08	-3.82	-5.20132	-2.43663	18.792	-5.78	1.4e-05	0.00018	2.76
P81605	DCD_HUMAN	Dermcidin OS=Homo sapiens OX=9606 GN=DCD PE=1 SV=2	DCD	2	19	21.45	20.23	20.24	21	20.63	18.62	21.37	21.07	19.92	21.05	19.53	20.59	22.24	21.62	21.99	22.84	20.98	20.34	22.09	21.45	22.46	20.65	20.8	2.15	1.37002	2.92874	20.9239	5.77	1.4e-05	0.00018	2.73
P56385	ATP5I_HUMAN	ATP synthase subunit e, mitochondrial OS=Homo sapiens OX=9606 GN=ATP5ME PE=1 SV=2	ATP5ME	1	21.57	22.24	21.76	21.44	21.74	21.46	12.02	21.16	20.9	20.57	20.37	20.49	14.05	21.34	21.34	21.22	21.26	19.16	14.88	20.7	19.53	20.15	21.22	18.68	5.73	3.65102	7.80532	19.9686	5.77	1.4e-05	0.00018	2.73
Q9UKL3	C8AP2_HUMAN	CASP8-associated protein 2 OS=Homo sapiens OX=9606 GN=CASP8AP2 PE=1 SV=1	CASP8AP2	2	21.95	21.38	22.24	21.62	22	21.42	22.03	21	22.14	21.79	21.39	21.37	22.56	21.3	21.98	22.23	22.41	21.52	22.63	21.3	22.05	22.32	22.43	21.61	-1.04	-1.4244	-0.664849	21.8614	-5.75	1.4e-05	0.00018	2.72
P11387	TOP1_HUMAN	DNA topoisomerase 1 OS=Homo sapiens OX=9606 GN=TOP1 PE=1 SV=2	TOP1	18	26.09	27.04	29.05	26.26	25.63	27.76	26.01	27	29.02	26.27	25.73	27.95	25.81	26.85	28.94	25.35	25.47	27.86	25.65	26.62	29.14	25.16	25.13	28.03	0.99	0.627147	1.34623	26.8248	5.74	1.5e-05	0.00019	2.68
Q8NDT2	RB15B_HUMAN	Putative RNA-binding protein 15B OS=Homo sapiens OX=9606 GN=RBM15B PE=1 SV=3	RBM15B	4	21.64	22.49	23.41	19.27	19.74	22.18	21.17	21.89	22.99	19.78	18.84	21.89	20.28	22.86	23.29	19.12	19.34	21.27	20.68	22.97	23.3	19.4	19.9	21.58	1.61	1.02172	2.19639	21.2201	5.73	1.5e-05	0.00019	2.65
P79522	PRR3_HUMAN	Proline-rich protein 3 OS=Homo sapiens OX=9606 GN=PRR3 PE=1 SV=2	PRR3	2	21.4	20.55	20.95	20.66	20.73	21.06	21.16	19.91	20.55	20.23	19.65	20.33	21.46	20.03	20.85	20.86	21.17	21.29	22.03	20.7	22.27	21.38	21.33	21.53	-1.22	-1.66092	-0.769996	20.92	-5.7	1.6e-05	0.0002	2.62
Q9NWH9	SLTM_HUMAN	SAFB-like transcription modulator OS=Homo sapiens OX=9606 GN=SLTM PE=1 SV=2	SLTM	19	26	27.26	28.2	26.48	26.36	27.99	26.17	27.18	27.75	26.4	25.88	27.84	25.67	26.52	28.25	26.24	25.97	26.79	25.68	26.75	28.15	26.14	26.15	27.2	1.05	0.661781	1.43346	26.7931	5.68	1.7e-05	0.00021	2.54
P26368	U2AF2_HUMAN	Splicing factor U2AF 65 kDa subunit OS=Homo sapiens OX=9606 GN=U2AF2 PE=1 SV=4	U2AF2	14	27.91	28.71	27.57	27.58	27.45	29.49	27.9	28.78	27.32	27.47	27.02	29.78	28.32	29.78	27.48	28.2	28.25	29.77	28.14	29.54	27.45	28.12	28.26	29.31	1.13	0.716599	1.55306	28.3171	5.68	1.7e-05	0.00021	2.53
Q9NRW3	ABC3C_HUMAN	DNA dC->dU-editing enzyme APOBEC-3C OS=Homo sapiens OX=9606 GN=APOBEC3C PE=1 SV=2	APOBEC3C	2	22.2	23.25	23.05	22.78	22.07	24.99	22.59	23.71	23.01	22.62	22.85	25.04	22.46	23.85	22.74	22.29	22.49	24.77	22.04	23.1	22.43	22.01	22.14	23.46	1.15	0.728052	1.57919	22.9983	5.67	1.7e-05	0.00021	2.53
Q13257	MD2L1_HUMAN	Mitotic spindle assembly checkpoint protein MAD2A OS=Homo sapiens OX=9606 GN=MAD2L1 PE=1 SV=1	MAD2L1	1	19.99	19.93	18.97	19.81	19.77	19.37	19.81	13.75	18.69	20.29	19.33	19.5	21.04	15.45	20.2	21.18	20.99	20.36	20.62	14.66	19.55	20.63	19.75	18.65	-4.42	-6.05013	-2.78808	19.2633	-5.67	1.8e-05	0.00021	2.51
Q9NY93	DDX56_HUMAN	Probable ATP-dependent RNA helicase DDX56 OS=Homo sapiens OX=9606 GN=DDX56 PE=1 SV=1	DDX56	16	26.01	25.15	26.32	25.29	25.5	25.21	25.76	24.7	26.08	25.42	24.94	25.04	25.31	24.24	24.97	24.78	24.88	24.92	25.46	24.56	25.14	25.25	25.22	25.18	-0.97	-1.33583	-0.612472	25.2223	-5.63	1.9e-05	0.00022	2.45
Q9P1Y6	PHRF1_HUMAN	PHD and RING finger domain-containing protein 1 OS=Homo sapiens OX=9606 GN=PHRF1 PE=1 SV=3	PHRF1	13	24.51	23.17	24.67	24.47	24.84	23.68	24.34	22.61	24.19	24.3	24.07	23.71	24.74	23.82	23.76	24.87	24.68	23.11	24.69	23.3	23.59	24.72	24.75	23.51	-1.34	-1.84262	-0.845251	24.0878	-5.64	1.9e-05	0.00022	2.44
Q9BXP5	SRRT_HUMAN	Serrate RNA effector molecule homolog OS=Homo sapiens OX=9606 GN=SRRT PE=1 SV=1	SRRT	21	25.36	24.61	24.65	25.28	25.46	24.9	25.81	24.32	25.05	25.09	24.81	24.95	26.27	24.49	24.97	26.43	26.54	24.87	26.11	24.84	24.99	25.74	25.74	24.97	-1.32	-1.81424	-0.830438	25.2603	-5.62	1.9e-05	0.00023	2.41
P82675	RT05_HUMAN	28S ribosomal protein S5, mitochondrial OS=Homo sapiens OX=9606 GN=MRPS5 PE=1 SV=2	MRPS5	4	22.6	21.48	21.46	22.23	22.29	21.94	22.61	20.83	21.11	22.13	21.48	20.65	21.53	20.53	21	20.91	21.15	20.72	21.52	20.54	20.83	21.19	21.6	21.17	-1.22	-1.67851	-0.765177	21.3958	-5.59	2e-05	0.00024	2.37
P52292	IMA1_HUMAN	Importin subunit alpha-1 OS=Homo sapiens OX=9606 GN=KPNA2 PE=1 SV=1	KPNA2	15	25.43	26.7	24.81	25.31	25.53	26.1	25	25.93	24.57	24.89	24.25	26.57	25.95	27.14	25.51	25.88	26.16	27.15	26.39	27.37	25.7	26.37	26.59	27.15	1.09	0.684279	1.5017	25.9358	5.59	2.1e-05	0.00024	2.35
Q9Y2R5	RT17_HUMAN	28S ribosomal protein S17, mitochondrial OS=Homo sapiens OX=9606 GN=MRPS17 PE=1 SV=1	MRPS17	2	21.97	21.53	20.92	21.83	22.35	21.33	21.84	20.36	20.12	21.65	21.21	20.68	21.14	19.88	20.15	20.72	21.3	20.6	21.11	20.07	20.04	20.81	21.03	20.36	-1.05	-1.44703	-0.656322	20.9586	-5.56	2.2e-05	0.00025	2.3
Q8WVM0	TFB1M_HUMAN	Dimethyladenosine transferase 1, mitochondrial OS=Homo sapiens OX=9606 GN=TFB1M PE=1 SV=1	TFB1M	1	18.24	15.31	18.76	17.92	17.8	19.34	18.19	13.75	19.1	17.94	17.84	18.64	19.29	15.45	18.58	18.55	18.58	19.27	18.31	17.58	18.17	18.22	17.84	17.74	-2.99	-4.11451	-1.86734	17.934	-5.57	2.2e-05	0.00025	2.29
O75145	LIPA3_HUMAN	Liprin-alpha-3 OS=Homo sapiens OX=9606 GN=PPFIA3 PE=1 SV=3	PPFIA3	1	20.4	15.31	14.17	19.91	20.28	20.71	20.48	13.75	14.08	19.21	19.73	19.96	21.07	19.31	20.09	20.29	20.91	20.13	21.39	14.66	14.1	21.12	21.49	21.73	-5.08	-7.00799	-3.15066	18.9287	-5.51	2.5e-05	0.00029	2.16
Q8NFW8	NEUA_HUMAN	N-acylneuraminate cytidylyltransferase OS=Homo sapiens OX=9606 GN=CMAS PE=1 SV=2	CMAS	9	23.22	23.82	23.13	23.76	23	23.39	23.45	24.36	23.73	23.76	23.61	23.91	22.97	25.31	23.79	23.24	22.8	23.99	22.66	24.2	23.62	22.94	22.54	23.56	1.35	0.833963	1.85792	23.5316	5.5	2.5e-05	0.00029	2.14
Q9HB58	SP110_HUMAN	Sp110 nuclear body protein OS=Homo sapiens OX=9606 GN=SP110 PE=1 SV=5	SP110	2	18.92	16.31	20.62	19.76	19.18	18.93	19.07	14.75	20.83	19.19	19.19	18.31	19.15	16.45	19.88	18.49	18.94	18.86	19.57	18.67	20.84	19.66	19.97	18.07	-2.63	-3.63554	-1.63181	18.8995	-5.5	2.6e-05	0.00029	2.14
Q9Y2K1	ZBTB1_HUMAN	Zinc finger and BTB domain-containing protein 1 OS=Homo sapiens OX=9606 GN=ZBTB1 PE=1 SV=3	ZBTB1	1	18.29	15.31	17.86	17.98	19.08	14.12	18.11	13.75	18.27	18.34	19.97	14.03	17.31	15.45	17.3	17.42	18.16	13.89	18.71	14.66	17.88	18.41	18.97	17.73	-3.31	-4.57722	-2.05034	17.1245	-5.49	2.6e-05	0.0003	2.11
Q9HAF1	EAF6_HUMAN	Chromatin modification-related protein MEAF6 OS=Homo sapiens OX=9606 GN=MEAF6 PE=1 SV=1	MEAF6	3	21.53	20.74	21.34	21.22	20.93	20.59	21.61	20.75	21.86	21.38	21.05	21.43	22.35	21.21	22.5	22.33	22.08	21.77	22.09	21.35	22.07	21.8	21.93	21.33	-0.88	-1.22475	-0.543295	21.5516	-5.42	2.9e-05	0.00033	1.99
P02533	K1C14_HUMAN	Keratin, type I cytoskeletal 14 OS=Homo sapiens OX=9606 GN=KRT14 PE=1 SV=4	KRT14	1	18.31	15.31	14.17	18.19	17.9	17.28	16.92	13.75	14.08	18.22	17.98	17.33	17.8	15.45	13.79	18.25	18.33	17.25	19.61	14.66	19.02	19.87	19.86	18.57	-3.37	-4.66927	-2.06523	17.163	-5.41	3.1e-05	0.00035	1.94
Q99496	RING2_HUMAN	E3 ubiquitin-protein ligase RING2 OS=Homo sapiens OX=9606 GN=RNF2 PE=1 SV=1	RNF2	4	22.22	21.32	22.94	22.18	22.43	21.77	22.93	21.28	22.54	22.26	21.75	21.94	23.44	21.97	22.83	23.42	23.33	22.62	23	22.32	22.89	23.13	23.16	22.56	-1.17	-1.62924	-0.718702	22.5093	-5.39	3.2e-05	0.00035	1.91
Q68D10	SPT2_HUMAN	Protein SPT2 homolog OS=Homo sapiens OX=9606 GN=SPTY2D1 PE=1 SV=3	SPTY2D1	6	21.14	22.52	23.29	22.33	22.74	22.24	20.95	21.85	22.86	21.92	21.56	22.13	21.5	23.13	22.43	22.75	22.7	22.25	23.47	24.79	24.23	24.6	24.46	24.58	1.31	0.801119	1.81879	22.7665	5.38	3.3e-05	0.00036	1.88
Q9BUQ8	DDX23_HUMAN	Probable ATP-dependent RNA helicase DDX23 OS=Homo sapiens OX=9606 GN=DDX23 PE=1 SV=3	DDX23	28	27.52	26.65	27.04	27.34	27.79	26.72	27.69	27.05	27.79	27.64	27.27	27.04	27.75	26.84	27.12	27.84	27.62	26.84	28.06	27.1	27.53	28	28.07	26.85	-0.84	-1.17255	-0.515264	27.381	-5.37	3.3e-05	0.00036	1.87
Q9UGY1	NOL12_HUMAN	Nucleolar protein 12 OS=Homo sapiens OX=9606 GN=NOL12 PE=1 SV=1	NOL12	2	19.92	18	19.07	20.2	20.53	20.51	20.43	18.67	20.92	19.64	20	21.06	21.77	19.01	22.62	21.25	21.6	21.62	21.91	20.64	22.73	21.66	21.55	22.23	-1.93	-2.68157	-1.17847	20.7304	-5.37	3.4e-05	0.00037	1.85
P46063	RECQ1_HUMAN	ATP-dependent DNA helicase Q1 OS=Homo sapiens OX=9606 GN=RECQL PE=1 SV=3	RECQL	3	19.87	20.9	20.58	20.32	20.29	21.5	20.46	21.42	20.88	21.05	20.57	21.83	19.62	20.75	20.87	20.15	20.2	21.46	19.59	20.52	19.77	20.08	19.21	20.49	1.01	0.618826	1.40977	20.5157	5.36	3.4e-05	0.00037	1.85
Q9P2N5	RBM27_HUMAN	RNA-binding protein 27 OS=Homo sapiens OX=9606 GN=RBM27 PE=1 SV=2	RBM27	19	26.84	26.09	26.82	27.19	27.52	26.86	26.86	25.94	26.7	27.05	27.53	26.91	26.76	26.38	26.99	27.18	27.29	26.83	27.26	26.84	27.43	27.6	27.69	27.47	-0.62	-0.860625	-0.377178	27.0011	-5.35	3.4e-05	0.00037	1.83
Q9BSJ6	PIMRE_HUMAN	Protein PIMREG OS=Homo sapiens OX=9606 GN=PIMREG PE=1 SV=1	PIMREG	1	18.52	15.31	20.33	18.12	18.05	18.57	18.64	13.75	19.82	18.31	17.93	19.3	19.39	15.45	20.04	19.01	19.24	19.33	19.13	18.71	19.49	18.62	18.84	19.01	-3.12	-4.34186	-1.89384	18.4544	-5.33	3.7e-05	0.0004	1.76
Q96DI7	SNR40_HUMAN	U5 small nuclear ribonucleoprotein 40 kDa protein OS=Homo sapiens OX=9606 GN=SNRNP40 PE=1 SV=1	SNRNP40	13	26.06	25.31	24.58	26.11	26.41	24.42	25.85	25.17	24.26	25.81	25.49	24.1	26.2	25.03	24.53	26.19	25.78	24.63	26.51	25.26	25.72	26.33	26.47	24.69	-0.96	-1.33983	-0.583105	25.4539	-5.31	3.8e-05	0.0004	1.74
Q8TCN5	ZN507_HUMAN	Zinc finger protein 507 OS=Homo sapiens OX=9606 GN=ZNF507 PE=1 SV=2	ZNF507	1	25.81	28.05	23.98	26.04	26.71	28.08	26.66	28.66	22.57	25.64	25.34	26.87	26.33	29.78	25.77	26.4	26.81	27.91	26.45	28.67	25.39	26.94	27.17	26.44	2.48	1.50139	3.4604	26.6025	5.3	4e-05	0.00042	1.69
Q9UJV9	DDX41_HUMAN	Probable ATP-dependent RNA helicase DDX41 OS=Homo sapiens OX=9606 GN=DDX41 PE=1 SV=2	DDX41	25	26.4	25.54	25.96	26.38	26.68	25.45	26.67	26.1	26.37	26.75	27.07	26.01	26.34	25.74	26.26	26.49	26.27	25.72	26.42	25.97	26.44	26.54	26.65	25.78	-0.62	-0.868291	-0.376198	26.25	-5.29	4e-05	0.00042	1.69
Q7Z2W4	ZCCHV_HUMAN	Zinc finger CCCH-type antiviral protein 1 OS=Homo sapiens OX=9606 GN=ZC3HAV1 PE=1 SV=3	ZC3HAV1	14	23.32	22.94	22.8	24.49	24.73	26.14	22.97	22.1	22.39	24.06	23.77	25.59	23.57	22.48	22.97	24.91	24.71	25.91	23.31	22.28	22.77	24.94	24.96	26.16	-0.85	-1.18129	-0.511259	23.9275	-5.28	4e-05	0.00042	1.67
O95104	SCAF4_HUMAN	SR-related and CTD-associated factor 4 OS=Homo sapiens OX=9606 GN=SCAF4 PE=1 SV=3	SCAF4	4	21.79	21.23	22.19	21.59	21.95	22.57	22.39	21.27	22.11	21.77	21.47	22.28	22.86	21.89	23.04	22.64	22.61	22.7	23.57	22.47	23.01	23.01	23.33	23.3	-0.94	-1.31249	-0.567966	22.376	-5.28	4e-05	0.00042	1.67
Q9BRR8	GPTC1_HUMAN	G patch domain-containing protein 1 OS=Homo sapiens OX=9606 GN=GPATCH1 PE=1 SV=1	GPATCH1	9	22.37	21.25	22.39	22.47	22.72	22.3	22.83	21.2	22.56	22.29	22	22.44	23.3	22.64	23.26	23.22	23.25	22.61	22.67	21.91	22.34	22.79	22.98	22.35	-1.04	-1.4584	-0.631193	22.5064	-5.28	4e-05	0.00042	1.67
Q68CQ4	UTP25_HUMAN	U3 small nucleolar RNA-associated protein 25 homolog OS=Homo sapiens OX=9606 GN=UTP25 PE=1 SV=2	UTP25	12	24.63	23.82	23.95	23.87	24.12	23.59	24.71	23.84	24.38	24.3	24.08	24.11	25.28	24.1	24.33	24.66	24.77	23.5	25.17	23.98	23.8	24.54	24.62	23.25	-1.01	-1.41637	-0.612219	24.2243	-5.28	4.1e-05	0.00043	1.65
Q9NPI1	BRD7_HUMAN	Bromodomain-containing protein 7 OS=Homo sapiens OX=9606 GN=BRD7 PE=1 SV=1	BRD7	8	22.26	21.67	23.36	21.97	22.11	22.29	22.34	21.63	23.58	21.95	21.87	22.83	22.7	21.18	23.29	22.34	22.57	22.46	23.19	21.78	23.36	22.46	22.87	22.5	-1.05	-1.47359	-0.634126	22.4404	-5.25	4.3e-05	0.00044	1.6
Q9UKJ3	GPTC8_HUMAN	G patch domain-containing protein 8 OS=Homo sapiens OX=9606 GN=GPATCH8 PE=1 SV=2	GPATCH8	13	23.6	22.72	23.29	23.29	23.55	22.86	23.81	22.43	23.22	23.2	22.86	22.76	23.72	22.29	22.34	23.52	23.58	22.44	23.67	22.81	22.3	23.51	23.52	22.94	-1.14	-1.58926	-0.683923	23.0933	-5.25	4.4e-05	0.00045	1.59
O95619	YETS4_HUMAN	YEATS domain-containing protein 4 OS=Homo sapiens OX=9606 GN=YEATS4 PE=1 SV=1	YEATS4	2	18.17	21.07	19.93	18.67	18.52	19.52	18.74	20.53	19.55	18.75	17.79	19.62	18.65	21.22	20.3	18.85	19.18	20.07	19.18	20	18.41	19.52	19.29	20.38	2.02	1.21092	2.82521	19.4138	5.23	4.6e-05	0.00047	1.54
P46100	ATRX_HUMAN	Transcriptional regulator ATRX OS=Homo sapiens OX=9606 GN=ATRX PE=1 SV=6	ATRX	3	20	18.57	22.01	19.87	20.02	18.96	21.64	18.6	21.54	20.99	20.15	19.59	21.81	19.32	21.97	22.02	21.83	20.66	21.67	20.71	21.25	21.56	21.48	20.67	-1.98	-2.7765	-1.18331	20.7045	-5.2	4.9e-05	0.0005	1.47
O60225	SSX5_HUMAN	Protein SSX5 OS=Homo sapiens OX=9606 GN=SSX5 PE=1 SV=3	SSX5	1	19.2	19.01	20.55	18.76	19.24	18.98	19.39	13.75	20.07	18.9	17.9	18.58	18.1	15.45	20.58	18.06	19.02	17.85	19.11	14.66	19.86	18.11	18.83	18.24	-3.23	-4.53578	-1.93138	18.4254	-5.19	5e-05	0.0005	1.46
Q99729	ROAA_HUMAN	Heterogeneous nuclear ribonucleoprotein A/B OS=Homo sapiens OX=9606 GN=HNRNPAB PE=1 SV=2	HNRNPAB	7	23.66	24.9	23.38	23.96	23.57	26.56	23.86	25.35	23.36	24.02	24.66	26.89	23.55	25.11	24.48	23.24	23.32	26.74	22.96	24.31	23.81	22.82	22.89	25.94	1.41	0.841233	1.97668	24.3063	5.19	5e-05	0.0005	1.45
Q9H089	LSG1_HUMAN	Large subunit GTPase 1 homolog OS=Homo sapiens OX=9606 GN=LSG1 PE=1 SV=2	LSG1	8	23.49	22.45	22.58	22.91	22.91	22.45	22.04	21.09	22.4	21.84	21.86	21.64	23.41	21.9	23.76	22.83	22.76	23.04	23.21	21.72	23.9	22.42	22.52	23.03	-1.25	-1.74904	-0.744058	22.59	-5.19	5.1e-05	0.0005	1.45
O95251	KAT7_HUMAN	Histone acetyltransferase KAT7 OS=Homo sapiens OX=9606 GN=KAT7 PE=1 SV=1	KAT7	7	22.62	21.57	21.35	22.67	22.26	21.58	22.6	21.87	21.84	22.61	22.03	21.8	23.2	21.87	22.25	23	22.91	22.61	22.76	22.2	22.14	22.43	22.78	21.82	-0.92	-1.28981	-0.546092	22.2822	-5.16	5.3e-05	0.00052	1.4
P53350	PLK1_HUMAN	Serine/threonine-protein kinase PLK1 OS=Homo sapiens OX=9606 GN=PLK1 PE=1 SV=1	PLK1	5	22.85	22.08	22.68	22.69	22.66	22.35	22.21	21.45	22.06	22.02	21.7	21.79	23.27	22.49	22.77	23.03	22.96	22.29	23.73	23.17	23.35	23.38	23.37	22.66	-0.72	-1.00869	-0.426871	22.6252	-5.16	5.3e-05	0.00052	1.39
Q96AH0	SOSB2_HUMAN	SOSS complex subunit B2 OS=Homo sapiens OX=9606 GN=NABP1 PE=1 SV=1	NABP1	2	19.33	20.63	20.62	20.47	20.74	22.41	19.6	21	20.85	20.75	20.59	22.58	19.75	20.68	19.91	20.63	20.97	21.69	20.37	21.38	20.43	20.99	21.3	22.19	1.16	0.687433	1.62669	20.827	5.15	5.4e-05	0.00053	1.38
Q92879	CELF1_HUMAN	CUGBP Elav-like family member 1 OS=Homo sapiens OX=9606 GN=CELF1 PE=1 SV=2	CELF1	1	17.71	20.83	18.52	16.73	17.17	17.81	18.36	21.69	14.08	18.29	17.61	18.54	17.69	21.8	13.79	17.02	17.77	19.03	17.66	21.98	14.1	17.3	17.47	17.92	3.72	2.20745	5.22726	17.9531	5.15	5.5e-05	0.00054	1.36
Q96T58	MINT_HUMAN	Msx2-interacting protein OS=Homo sapiens OX=9606 GN=SPEN PE=1 SV=1	SPEN	10	22.14	23.25	22.25	22.19	21.81	22.57	22.22	23.45	22.57	22.11	21.56	22.27	23.59	24.28	22.67	23.13	23.23	23.14	23.02	24.17	22.2	22.87	22.74	23.19	1.05	0.621219	1.47258	22.7757	5.14	5.5e-05	0.00054	1.35
P35579	MYH9_HUMAN	Myosin-9 OS=Homo sapiens OX=9606 GN=MYH9 PE=1 SV=4	MYH9	3	19.79	18.41	18.85	19.38	18.82	19	19.35	18.79	18.93	19.27	18.68	18.98	20.27	18.25	18.71	19.74	19.57	20.25	20.63	19.23	20.01	19.93	20.07	20.5	-1.34	-1.88568	-0.794394	19.392	-5.13	5.6e-05	0.00054	1.34
P68400	CSK21_HUMAN	Casein kinase II subunit alpha OS=Homo sapiens OX=9606 GN=CSNK2A1 PE=1 SV=1	CSNK2A1	1	15.07	20.53	18.7	20.51	22.1	20.24	12.02	21.49	19.95	20.33	22.38	19.18	14.05	19.99	20.21	20.3	19.96	19.44	20.36	20.62	20.76	20.63	20.19	19.37	5.28	3.10367	7.45881	19.5162	5.07	6.6e-05	0.00063	1.18
Q9Y4W2	LAS1L_HUMAN	Ribosomal biogenesis protein LAS1L OS=Homo sapiens OX=9606 GN=LAS1L PE=1 SV=2	LAS1L	16	25.13	24.63	23.9	24.97	24.94	24.34	24.93	24.55	23.82	24.85	24.62	24.07	25.56	24.92	24.36	25.14	25.22	24.79	25.79	24.65	24.82	25.31	25.42	24.68	-0.66	-0.938992	-0.388547	24.8088	-5.04	6.9e-05	0.00066	1.13
Q92794	KAT6A_HUMAN	Histone acetyltransferase KAT6A OS=Homo sapiens OX=9606 GN=KAT6A PE=1 SV=2	KAT6A	3	20.25	19.61	15.75	20.27	20.32	17.98	19.79	17.43	15.66	20.2	19.52	18	20.61	19.04	15.38	21.18	21.17	18.58	20.42	17.95	15.69	21.01	21.01	17.97	-1.76	-2.48887	-1.02889	18.9499	-5.04	7e-05	0.00066	1.12
Q5VWG9	TAF3_HUMAN	Transcription initiation factor TFIID subunit 3 OS=Homo sapiens OX=9606 GN=TAF3 PE=1 SV=1	TAF3	3	18.54	20.08	22.09	18.32	19.14	20.7	19.23	19.88	22.33	18.86	19.98	21.33	18.44	19.64	22.7	18.69	19.02	21.63	18.78	19.99	22.48	18.97	19.16	21.37	1.15	0.672337	1.63012	20.0566	5.03	7.1e-05	0.00068	1.09
Q8N1G0	ZN687_HUMAN	Zinc finger protein 687 OS=Homo sapiens OX=9606 GN=ZNF687 PE=1 SV=1	ZNF687	7	23.12	22.51	22.95	23.04	23.16	22.85	23.36	22.51	22.81	23.14	22.82	22.92	23.04	22.05	22.42	23.28	23.15	22.21	22.67	21.86	22.19	22.82	22.97	22.03	-0.81	-1.15284	-0.472968	22.745	-5	7.6e-05	0.00071	1.03
Q96T88	UHRF1_HUMAN	E3 ubiquitin-protein ligase UHRF1 OS=Homo sapiens OX=9606 GN=UHRF1 PE=1 SV=1	UHRF1	9	22.81	23.49	21.97	22.8	22.43	22.99	22.49	23.3	22.15	22.62	22.32	23.06	22.37	23.14	21.92	22	21.88	22.78	22.72	23.14	22.1	22.23	22.16	22.76	0.67	0.38773	0.949246	22.5668	4.98	8e-05	0.00075	0.99
Q86Y07	VRK2_HUMAN	Serine/threonine-protein kinase VRK2 OS=Homo sapiens OX=9606 GN=VRK2 PE=1 SV=3	VRK2	3	20.99	21.96	21.95	20.76	20.81	21.95	20.99	21.85	21.69	21.28	20	21.77	20.99	22.34	21.15	20.94	21.01	21.47	21.21	22.53	22.02	21.13	21.43	21.86	1.12	0.650076	1.59349	21.4209	4.97	8.1e-05	0.00075	0.97
P07910	HNRPC_HUMAN	Heterogeneous nuclear ribonucleoproteins C1/C2 OS=Homo sapiens OX=9606 GN=HNRNPC PE=1 SV=4	HNRNPC	6	26.5	27.39	25.22	26.76	26.31	27.14	26.88	27.52	25.41	26.77	26.53	27.22	25.67	26.78	24.66	25.29	25.38	26.42	25.35	26.08	24.98	25.35	25.21	26	0.84	0.486921	1.19518	26.1179	4.97	8.2e-05	0.00076	0.96
P51532	SMCA4_HUMAN	Transcription activator BRG1 OS=Homo sapiens OX=9606 GN=SMARCA4 PE=1 SV=2	SMARCA4	20	25.47	25.33	24.91	25.15	25	24.86	25.96	25.3	24.84	25.37	24.79	24.89	26.52	25.37	25.44	25.95	25.87	25.21	26.26	24.86	25.31	25.48	25.5	24.98	-0.84	-1.19121	-0.484877	25.3595	-4.96	8.3e-05	0.00076	0.95
Q96LX7	CCD17_HUMAN	Coiled-coil domain-containing protein 17 OS=Homo sapiens OX=9606 GN=CCDC17 PE=1 SV=2	CCDC17	1	15.07	19.87	14.17	18.32	18.54	14.12	12.02	18.96	14.08	17.59	18.17	14.03	14.05	20.82	13.79	19.22	19.81	13.89	20.1	23.01	21.11	19.51	19.36	21.84	5.35	3.09495	7.61159	17.5608	4.96	8.5e-05	0.00078	0.92
Q14CB8	RHG19_HUMAN	Rho GTPase-activating protein 19 OS=Homo sapiens OX=9606 GN=ARHGAP19 PE=1 SV=1	ARHGAP19	1	17.83	17.22	19.01	17.38	17.78	18.01	18.12	13.75	19.14	17.34	17.18	17.75	17.35	15.45	18.86	17.53	17.74	17.62	16.97	14.66	17.77	17.39	17.3	17.99	-2.3	-3.27048	-1.32591	17.3802	-4.94	8.6e-05	0.00079	0.9
P17096	HMGA1_HUMAN	High mobility group protein HMG-I/HMG-Y OS=Homo sapiens OX=9606 GN=HMGA1 PE=1 SV=3	HMGA1	3	23.32	24.65	23.16	23.62	22.66	23.26	22.97	24.28	23.29	23.18	22.43	23.31	22.95	23.44	23.19	22.53	23.17	22.99	23.09	24.1	23.27	22.97	22.91	23.2	1.04	0.597802	1.47415	23.2481	4.94	8.7e-05	0.00079	0.9
P24928	RPB1_HUMAN	DNA-directed RNA polymerase II subunit RPB1 OS=Homo sapiens OX=9606 GN=POLR2A PE=1 SV=2	POLR2A	31	25.34	24.81	24.62	25.16	25.24	24.4	25.59	24.93	24.51	25.23	24.91	24.31	25.48	24.6	24.14	25.22	25.21	24.43	25.48	25.08	24.5	25.3	25.38	24.7	-0.62	-0.876012	-0.354809	24.9397	-4.94	8.7e-05	0.00079	0.89
Q9Y5B6	PAXB1_HUMAN	PAX3- and PAX7-binding protein 1 OS=Homo sapiens OX=9606 GN=PAXBP1 PE=1 SV=2	PAXBP1	15	24.04	23.38	23.92	24.03	24.3	23.43	23.84	23.08	23.47	23.63	23.45	23.07	24.13	23.13	23.4	23.97	24.03	22.65	24.54	23.4	23.57	24.38	24.47	22.69	-0.89	-1.27121	-0.512364	23.6669	-4.91	9.2e-05	0.00083	0.84
O95292	VAPB_HUMAN	Vesicle-associated membrane protein-associated protein B/C OS=Homo sapiens OX=9606 GN=VAPB PE=1 SV=3	VAPB	1	20.57	19.45	19.33	20.19	19.8	19.73	17.9	13.75	18.81	19.32	18.54	19.32	19.1	15.45	18.35	18.25	18.66	17.82	17.43	14.66	17.7	17.23	17.18	17.96	-2.92	-4.16857	-1.67957	18.1877	-4.91	9.4e-05	0.00084	0.83
Q9H0L4	CSTFT_HUMAN	Cleavage stimulation factor subunit 2 tau variant OS=Homo sapiens OX=9606 GN=CSTF2T PE=1 SV=1	CSTF2T	2	17.86	19.49	19.63	17.17	18.09	19.31	18	20.21	18.78	18.32	18.96	19.1	18.43	19.83	19.38	16.94	18.26	19.62	19.74	21.88	19.94	17.66	19.55	21.53	1.85	1.05456	2.64148	19.0706	4.87	0.0001	0.00092	0.73
Q07955	SRSF1_HUMAN	Serine/arginine-rich splicing factor 1 OS=Homo sapiens OX=9606 GN=SRSF1 PE=1 SV=2	SRSF1	13	28.12	28.81	29.06	28.47	28.68	28.25	28.66	29.23	29.32	28.71	28.37	28.56	29.27	29.99	29.96	29.84	29.96	29.35	29.1	30.08	29.54	29.7	29.73	29.43	0.74	0.420703	1.05917	29.1752	4.85	0.00011	0.00095	0.68
Q13206	DDX10_HUMAN	Probable ATP-dependent RNA helicase DDX10 OS=Homo sapiens OX=9606 GN=DDX10 PE=1 SV=2	DDX10	18	24.53	24	22.93	24.54	24.7	22.81	23.9	23.53	23.08	24.05	24.46	22.92	25.03	23.86	23.63	24.98	24.89	23.82	25.67	24.65	24.05	25.53	25.61	24.33	-0.77	-1.10723	-0.439393	24.2295	-4.84	0.00011	0.00096	0.68
P78549	NTH_HUMAN	Endonuclease III-like protein 1 OS=Homo sapiens OX=9606 GN=NTHL1 PE=1 SV=2	NTHL1	1	18.24	19.08	19.44	17.8	17.48	18.95	18.2	19.22	19.35	17.93	17.32	19.15	18.67	19.53	19.57	17.85	17.92	19.56	17.94	19.37	18.85	17.47	17.63	19	1.04	0.589555	1.48679	18.5626	4.84	0.00011	0.00096	0.67
Q14562	DHX8_HUMAN	ATP-dependent RNA helicase DHX8 OS=Homo sapiens OX=9606 GN=DHX8 PE=1 SV=1	DHX8	32	25.93	25.36	25.37	25.87	26.12	25.55	26.31	25.79	25.97	26.12	26.24	26.2	26.28	25.75	26.06	26.12	26.03	26.05	25.97	25.34	25.87	25.88	25.89	25.61	-0.56	-0.808698	-0.320157	25.904	-4.83	0.00011	0.00097	0.65
P50750	CDK9_HUMAN	Cyclin-dependent kinase 9 OS=Homo sapiens OX=9606 GN=CDK9 PE=1 SV=3	CDK9	6	23.21	22.11	23.23	23.17	23.31	22.39	22.37	21.06	22.46	22.41	21.99	21.75	23.45	22.62	23.45	23.44	23.43	22.5	24.35	24.18	24.17	24.31	24.44	23.55	-0.85	-1.22333	-0.483051	23.0557	-4.82	0.00011	0.001	0.62
Q8WUD4	CCD12_HUMAN	Coiled-coil domain-containing protein 12 OS=Homo sapiens OX=9606 GN=CCDC12 PE=1 SV=1	CCDC12	5	22.01	20.49	20.14	22.06	22.33	20.81	22.02	20.1	19.92	21.97	21.53	20.91	23	22.96	21.25	22.96	22.99	21.45	22.86	20.94	20.86	22.86	22.95	22	-1.35	-1.93935	-0.765342	21.7234	-4.82	0.00012	0.001	0.61
Q96NB3	ZN830_HUMAN	Zinc finger protein 830 OS=Homo sapiens OX=9606 GN=ZNF830 PE=1 SV=2	ZNF830	1	18.5	17.94	14.17	18.43	17.96	19.76	18.34	13.75	14.08	18.35	17.63	19.17	17.65	15.45	13.79	17.16	17.13	18.81	18.31	14.66	14.1	18.44	18.55	17.55	-2.75	-3.94852	-1.5485	17.0704	-4.79	0.00012	0.0011	0.54
Q96PK6	RBM14_HUMAN	RNA-binding protein 14 OS=Homo sapiens OX=9606 GN=RBM14 PE=1 SV=2	RBM14	15	25.89	27.13	25.73	26.24	25.84	27.5	26.51	26.78	25.32	26.05	25.66	27.62	25.03	26.05	24.87	24.94	25.19	27.01	25.43	26.16	25.35	25.63	25.64	27.04	0.82	0.458481	1.17159	26.0252	4.78	0.00013	0.0011	0.53
Q9NY61	AATF_HUMAN	Protein AATF OS=Homo sapiens OX=9606 GN=AATF PE=1 SV=1	AATF	13	24.86	24.4	23.11	24.61	24.32	23.57	24.84	24.1	23.65	24.47	23.83	23.54	25.38	24.45	24.04	24.75	24.53	24.19	25.18	24.26	23.91	24.78	24.85	23.67	-0.76	-1.09342	-0.427481	24.304	-4.77	0.00013	0.0011	0.52
Q8N5A5	ZGPAT_HUMAN	Zinc finger CCCH-type with G patch domain-containing protein OS=Homo sapiens OX=9606 GN=ZGPAT PE=1 SV=3	ZGPAT	3	21.35	20.19	19.68	20.61	21.01	19.22	21.2	19.43	19.66	20.19	20.41	18.15	22.04	21.27	21.21	21.27	21.62	20.62	22.28	19.8	19.84	21.2	21.2	17.92	-1.55	-2.22333	-0.868823	20.4739	-4.77	0.00013	0.0011	0.51
Q15149	PLEC_HUMAN	Plectin OS=Homo sapiens OX=9606 GN=PLEC PE=1 SV=3	PLEC	33	25.48	26.55	24.79	25.68	25.65	26.11	25.12	25.7	24.51	25.28	25.46	25.2	25.32	26.04	24.28	25.26	25.31	25.14	25.44	25.91	24.77	25.72	25.76	26.09	0.71	0.39892	1.0238	25.4409	4.76	0.00013	0.0011	0.49
O76021	RL1D1_HUMAN	Ribosomal L1 domain-containing protein 1 OS=Homo sapiens OX=9606 GN=RSL1D1 PE=1 SV=3	RSL1D1	15	27.1	27.95	26.15	27.37	27.25	25.36	27.11	28.09	27.3	27.8	27.41	26.76	26.61	28.13	26.21	26.83	26.73	26.66	27.28	28.65	27.1	27.25	27.49	27.09	1.18	0.659953	1.69381	27.1531	4.76	0.00013	0.0011	0.48
Q9H5V9	STEEP_HUMAN	STING ER exit protein OS=Homo sapiens OX=9606 GN=STEEP1 PE=1 SV=1	STEEP1	5	23.74	22.49	23.71	24.05	24.56	22.62	24.12	22.27	23.86	24.12	24.05	22.59	24.12	23.43	23.64	24.35	24.35	22.77	24.2	23.98	24.02	24.54	24.5	23.04	-1	-1.43738	-0.557302	23.7134	-4.74	0.00014	0.0012	0.43
Q8TDD1	DDX54_HUMAN	ATP-dependent RNA helicase DDX54 OS=Homo sapiens OX=9606 GN=DDX54 PE=1 SV=2	DDX54	27	27.01	26.29	25.93	26.94	27.19	25.97	27.09	26.5	26.36	27.3	26.94	26.3	26.79	26.47	26.28	26.99	26.97	26.14	27.42	26.59	26.05	27.44	27.48	26.38	-0.62	-0.8888	-0.344276	26.7014	-4.73	0.00014	0.0012	0.43
Q9NR30	DDX21_HUMAN	Nucleolar RNA helicase 2 OS=Homo sapiens OX=9606 GN=DDX21 PE=1 SV=5	DDX21	37	29.99	30.68	29.61	30.04	30.09	30.1	29.72	30.64	30.24	30.1	29.58	30.5	29.75	30.85	29.47	29.99	29.94	29.85	30.55	31.4	30.29	30.65	30.81	30.06	0.89	0.496624	1.28636	30.205	4.72	0.00014	0.0012	0.39
Q9P0U4	CXXC1_HUMAN	CXXC-type zinc finger protein 1 OS=Homo sapiens OX=9606 GN=CXXC1 PE=1 SV=2	CXXC1	6	22.58	22.03	23.05	22.84	23.3	22.69	22.65	22.01	22.81	22.98	22.78	23	22.45	21.1	23.21	23.02	23.01	22.94	22.5	21.72	23.2	23.01	23.16	23.11	-0.83	-1.19801	-0.459942	22.7146	-4.7	0.00015	0.0013	0.34
Q8IX01	SUGP2_HUMAN	SURP and G-patch domain-containing protein 2 OS=Homo sapiens OX=9606 GN=SUGP2 PE=1 SV=2	SUGP2	20	24.74	24.46	24.6	24.85	24.95	24.78	24.83	24.4	24.66	24.94	24.61	24.5	24.94	23.99	24.68	25.09	25.07	24.67	24.89	24.05	24.64	24.96	25.01	24.92	-0.63	-0.904117	-0.346929	24.7176	-4.69	0.00015	0.0013	0.34
Q9Y6M9	NDUB9_HUMAN	NADH dehydrogenase [ubiquinone] 1 beta subcomplex subunit 9 OS=Homo sapiens OX=9606 GN=NDUFB9 PE=1 SV=3	NDUFB9	2	20.67	22.15	21.27	20.84	21.57	20.6	19.23	20.69	20.69	19.81	19.73	20.57	18.03	19.84	19.72	19.26	20.56	20.6	17.5	20.49	19.87	18.6	20.55	21.08	1.93	1.07351	2.79554	20.1628	4.7	0.00015	0.0013	0.34
P33992	MCM5_HUMAN	DNA replication licensing factor MCM5 OS=Homo sapiens OX=9606 GN=MCM5 PE=1 SV=5	MCM5	14	24.28	23.76	23.57	24.11	24.16	23.97	24.71	24.24	24.18	24.68	24.12	24.51	24.7	23.91	24.05	24.52	24.32	24.05	23.62	22.94	23.04	23.33	23.57	23.04	-0.61	-0.88422	-0.338819	23.9743	-4.69	0.00015	0.0013	0.32
Q86V48	LUZP1_HUMAN	Leucine zipper protein 1 OS=Homo sapiens OX=9606 GN=LUZP1 PE=1 SV=2	LUZP1	6	22.65	22.29	22.3	22.86	22.73	22.28	22.75	21.8	22.52	22.62	22.09	22.11	23.51	22.38	22.56	23.38	23.61	22.87	23.36	22.41	22.35	23.43	23.29	22.68	-0.85	-1.22602	-0.469674	22.701	-4.69	0.00015	0.0013	0.32
P82663	RT25_HUMAN	28S ribosomal protein S25, mitochondrial OS=Homo sapiens OX=9606 GN=MRPS25 PE=1 SV=1	MRPS25	1	21.06	20.7	14.17	21.08	21.06	19.09	20.66	13.75	14.08	20.45	19.43	19.52	19.01	15.45	13.79	18.14	20.02	18.37	19	14.66	14.1	18.18	19.05	18.1	-3.79	-5.48773	-2.09994	18.0391	-4.68	0.00016	0.0013	0.3
P17980	PRS6A_HUMAN	26S proteasome regulatory subunit 6A OS=Homo sapiens OX=9606 GN=PSMC3 PE=1 SV=3	PSMC3	1	19.07	19.1	19	18.94	19.08	18.67	18.45	13.75	18.29	18.29	18.41	18.41	17.93	15.45	17.34	17.75	18.05	18.13	17.9	14.66	17.06	17.39	17.37	17.37	-2.6	-3.76005	-1.43841	17.7443	-4.68	0.00016	0.0013	0.3
P51114	FXR1_HUMAN	RNA-binding protein FXR1 OS=Homo sapiens OX=9606 GN=FXR1 PE=1 SV=3	FXR1	6	24.28	22.85	23.06	23.34	23.62	22.3	23.31	22.44	22.59	22.81	22.52	22.21	23.91	21.73	20.99	23.34	23.22	21.23	24.78	22.62	21.7	24.19	24.34	21.92	-1.66	-2.40159	-0.9182	22.8878	-4.68	0.00016	0.0013	0.29
Q9BQ39	DDX50_HUMAN	ATP-dependent RNA helicase DDX50 OS=Homo sapiens OX=9606 GN=DDX50 PE=1 SV=1	DDX50	22	26.06	25.28	24.61	25.94	26.01	24.2	25.9	25.33	25.18	26.28	25.82	24.27	26.81	25.7	25.34	26.95	26.84	24.76	27.34	26.4	25.56	27.42	27.49	24.58	-0.85	-1.23216	-0.470364	25.8366	-4.67	0.00016	0.0013	0.28
Q9HC52	CBX8_HUMAN	Chromobox protein homolog 8 OS=Homo sapiens OX=9606 GN=CBX8 PE=1 SV=3	CBX8	4	21.55	20.3	21.5	21.24	21.12	21.09	22.17	20.5	21.92	21.5	20.66	21.53	22.44	21.16	22.38	22.92	22.64	22.56	21.9	21.5	21.68	22.03	22.16	22.03	-1.15	-1.66281	-0.632251	21.6872	-4.66	0.00017	0.0013	0.25
Q9UKY1	ZHX1_HUMAN	Zinc fingers and homeoboxes protein 1 OS=Homo sapiens OX=9606 GN=ZHX1 PE=1 SV=1	ZHX1	1	21.9	15.31	23.88	22.46	22.06	22.6	22.29	13.75	23.46	22.36	22.15	22.65	22.74	15.45	23.81	23.2	23.03	23.53	22.64	23.92	23.9	23	23.21	23.16	-5.29	-7.66368	-2.91493	21.936	-4.66	0.00017	0.0013	0.25
Q8IY81	SPB1_HUMAN	pre-rRNA 2'-O-ribose RNA methyltransferase FTSJ3 OS=Homo sapiens OX=9606 GN=FTSJ3 PE=1 SV=2	FTSJ3	18	25.75	25.14	24.34	25.54	25.14	24.21	25.86	25.2	24.71	25.59	25.84	24.32	25.93	24.98	25	25.67	25.56	25.07	25.6	24.79	24.73	25.38	25.33	24.81	-0.76	-1.09849	-0.416796	25.1866	-4.65	0.00017	0.0013	0.23
Q9BSC4	NOL10_HUMAN	Nucleolar protein 10 OS=Homo sapiens OX=9606 GN=NOL10 PE=1 SV=1	NOL10	10	24.41	23.82	22.88	24.16	23.62	22.43	24.42	23.41	23.56	24.23	23.76	22.94	24.76	23.5	23.45	24.45	24.31	24.09	24.49	23.17	22.65	24.16	24.11	22.67	-1.04	-1.51264	-0.572159	23.7278	-4.64	0.00018	0.0014	0.19
Q86U42	PABP2_HUMAN	Polyadenylate-binding protein 2 OS=Homo sapiens OX=9606 GN=PABPN1 PE=1 SV=3	PABPN1	3	23	22.68	22.26	23.51	23.76	22.49	23.39	22.6	22.62	23.34	23.16	22.42	23.97	22.91	22.82	24.12	24.35	23.73	24.22	23.05	23.37	24.51	24.62	23.45	-0.84	-1.21327	-0.458232	23.3483	-4.63	0.00018	0.0014	0.19
P26583	HMGB2_HUMAN	High mobility group protein B2 OS=Homo sapiens OX=9606 GN=HMGB2 PE=1 SV=2	HMGB2	3	19.73	20.3	21.4	19.52	20	19.98	19.9	20.89	21.35	19.79	19.38	20.68	20.08	21.53	21.66	20.76	20.77	21.62	20.09	21.59	21.19	20.46	19.95	20.76	1.13	0.617116	1.63579	20.5574	4.62	0.00018	0.0014	0.18
O75934	SPF27_HUMAN	Pre-mRNA-splicing factor SPF27 OS=Homo sapiens OX=9606 GN=BCAS2 PE=1 SV=1	BCAS2	8	24.58	24.07	22.75	24.48	24.51	22.54	24.47	24.16	23.26	24.27	23.94	22.7	24.69	23.68	23	24.47	24.07	22.77	25.02	23.61	23.41	24.54	24.61	22.71	-0.81	-1.17522	-0.442611	23.8455	-4.62	0.00018	0.0014	0.16
Q9ULR0	ISY1_HUMAN	Pre-mRNA-splicing factor ISY1 homolog OS=Homo sapiens OX=9606 GN=ISY1 PE=1 SV=3	ISY1	3	21.53	21.03	19.2	21.71	21.81	19.11	21.37	20.41	19.33	21	20.72	18.89	21.99	20.28	20.3	22	21.76	20.2	22.35	21.11	20.57	22.31	22.09	20.15	-1.1	-1.60142	-0.601139	20.8837	-4.6	0.00019	0.0015	0.13
Q9HCS7	SYF1_HUMAN	Pre-mRNA-splicing factor SYF1 OS=Homo sapiens OX=9606 GN=XAB2 PE=1 SV=2	XAB2	20	24.75	24.35	23.69	24.78	24.91	23.76	24.31	23.96	23.1	24.2	24.2	23.84	25.05	24.15	23.61	24.83	24.95	24.37	24.91	23.95	23.28	24.82	24.92	24.1	-0.66	-0.953538	-0.357741	24.2833	-4.6	0.00019	0.0015	0.13
P82673	RT35_HUMAN	28S ribosomal protein S35, mitochondrial OS=Homo sapiens OX=9606 GN=MRPS35 PE=1 SV=1	MRPS35	4	22.43	21.37	21.12	22.13	22.37	21.47	21.86	20.55	20.18	21.56	20.85	19.71	20.19	19.27	19.8	20.22	20.16	19.28	20.2	19.33	19.52	19.79	20.28	19.13	-1.04	-1.51109	-0.566381	20.5317	-4.6	0.00019	0.0015	0.12
Q9H7Z3	NRDE2_HUMAN	Nuclear exosome regulator NRDE2 OS=Homo sapiens OX=9606 GN=NRDE2 PE=1 SV=3	NRDE2	14	22.52	23.61	24.77	21.99	21.99	23.48	22.91	23.57	24.4	22.32	22.97	23.55	23.25	24.19	24.47	22.71	22.86	23.55	23.41	24.38	24.32	22.62	22.55	23.59	0.92	0.497632	1.33326	23.332	4.58	0.0002	0.0015	0.07
Q9NZM5	NOP53_HUMAN	Ribosome biogenesis protein NOP53 OS=Homo sapiens OX=9606 GN=NOP53 PE=1 SV=2	NOP53	8	24.01	23.28	23.11	23.62	23.23	22.07	24.22	23.27	23.92	24.04	23.27	22.32	24.72	23.14	24.67	24.5	24.32	23.95	24.53	23.2	24.69	24.03	24.03	23.61	-1.15	-1.66926	-0.62287	23.7394	-4.58	0.0002	0.0015	0.07
Q04695	K1C17_HUMAN	Keratin, type I cytoskeletal 17 OS=Homo sapiens OX=9606 GN=KRT17 PE=1 SV=2	KRT17	2	20.21	21.31	21.59	20.29	20.46	21.17	19.02	19.79	20.62	18.72	19.01	20.21	20.39	23.05	21.08	20.43	21.04	20.74	20.8	22.33	21.38	21.25	21.21	21.98	1.51	0.823052	2.20593	20.753	4.58	0.0002	0.0015	0.07
Q9NZI8	IF2B1_HUMAN	Insulin-like growth factor 2 mRNA-binding protein 1 OS=Homo sapiens OX=9606 GN=IGF2BP1 PE=1 SV=2	IGF2BP1	11	23.23	24.16	24.26	23.74	24.1	30.64	23.26	24.34	24.21	24.17	23.84	30.13	24.11	24.61	24.59	24.17	24.36	30.28	23.14	24.03	24.02	23.42	23.52	29.08	0.85	0.460178	1.23631	24.9758	4.57	0.0002	0.0015	0.05
O60508	PRP17_HUMAN	Pre-mRNA-processing factor 17 OS=Homo sapiens OX=9606 GN=CDC40 PE=1 SV=1	CDC40	12	23.22	22.75	22.54	23.36	23.69	22.24	23.21	22.38	22.56	23.02	22.95	22.49	24.14	23.23	22.71	24.43	23.96	23.07	23.68	22.48	22.48	23.9	23.98	22.63	-0.85	-1.24164	-0.461506	23.13	-4.56	0.0002	0.0015	0.04
Q9H8G2	CAAP1_HUMAN	Caspase activity and apoptosis inhibitor 1 OS=Homo sapiens OX=9606 GN=CAAP1 PE=1 SV=2	CAAP1	5	23.43	22.11	23.42	23.12	23.33	22.06	23.34	22.25	23.8	23.25	23.02	22.31	23.96	23.26	24.22	23.93	24.06	23.03	24.07	23.99	24.2	24.09	24.25	23.56	-0.8	-1.16402	-0.432384	23.4189	-4.56	0.0002	0.0015	0.03
Q8IZL8	PELP1_HUMAN	Proline-, glutamic acid- and leucine-rich protein 1 OS=Homo sapiens OX=9606 GN=PELP1 PE=1 SV=2	PELP1	5	22.14	21.62	21.06	21.75	21.87	21.17	22.51	22.01	21.5	22.27	21.95	21.66	22.7	21.98	21.39	22.32	22.37	21.86	22.92	21.42	21.36	22.55	22.68	21.35	-0.81	-1.18388	-0.43631	21.9327	-4.53	0.00022	0.0017	-0.04
P53999	TCP4_HUMAN	Activated RNA polymerase II transcriptional coactivator p15 OS=Homo sapiens OX=9606 GN=SUB1 PE=1 SV=3	SUB1	12	24.84	26.65	28.3	25.78	25.82	28.38	25.76	27.39	28.57	26.33	26.81	29.35	25.9	27.42	26.78	26.74	27.17	27.35	23.99	25.83	26.16	25.27	24.93	26.28	1.7	0.915413	2.48188	26.5742	4.54	0.00022	0.0017	-0.04
P38919	IF4A3_HUMAN	Eukaryotic initiation factor 4A-III OS=Homo sapiens OX=9606 GN=EIF4A3 PE=1 SV=4	EIF4A3	14	26.94	26.53	25.61	27.31	27.42	25.6	27.16	26.17	25.35	27.06	26.75	25.53	27.35	26.52	25.83	27.39	27.56	26.63	27.26	26.69	25.95	27.47	27.51	26.52	-0.7	-1.0238	-0.376791	26.6713	-4.53	0.00022	0.0017	-0.05
Q9UDY2	ZO2_HUMAN	Tight junction protein ZO-2 OS=Homo sapiens OX=9606 GN=TJP2 PE=1 SV=2	TJP2	23	24.75	22.81	24.4	24.62	24.92	24.04	24.02	22.52	24.01	23.91	23.65	24.05	24.04	23.75	23.75	24.19	24.36	22.92	25.91	23.88	25.22	26.18	26.16	24.1	-1.44	-2.10478	-0.775202	24.2579	-4.53	0.00022	0.0017	-0.05
Q5T6S3	PHF19_HUMAN	PHD finger protein 19 OS=Homo sapiens OX=9606 GN=PHF19 PE=1 SV=1	PHF19	2	19.67	18.78	19.83	19.4	19.61	17.26	20.08	18.64	18.74	19.49	19.17	18.23	20.39	18.06	17.97	19.98	19.86	18.6	19.98	18.08	18.29	19.46	19.73	18.27	-1.64	-2.39505	-0.879611	19.0651	-4.52	0.00023	0.0017	-0.07
Q13029	PRDM2_HUMAN	PR domain zinc finger protein 2 OS=Homo sapiens OX=9606 GN=PRDM2 PE=1 SV=3	PRDM2	2	18.92	20.08	20.3	19.56	19.45	20.52	18.9	19.48	20.01	19.17	19.13	20.52	19.52	19.9	20.12	19.97	19.9	20.96	19.77	20.89	20.72	20.23	20.13	21.4	0.81	0.436043	1.18826	19.9816	4.51	0.00023	0.0017	-0.07
O15504	NUP42_HUMAN	Nucleoporin NUP42 OS=Homo sapiens OX=9606 GN=NUP42 PE=1 SV=1	NUP42	7	24.41	22.39	22.94	23.28	23.28	24.31	24.71	22.46	23.53	23.25	22.19	24.32	24.41	23.56	23.4	23.96	23.94	23.61	24.03	23.4	22.9	23.21	23.62	23.66	-1.44	-2.10562	-0.770022	23.5318	-4.5	0.00024	0.0017	-0.11
Q14137	BOP1_HUMAN	Ribosome biogenesis protein BOP1 OS=Homo sapiens OX=9606 GN=BOP1 PE=1 SV=2	BOP1	17	25.65	24.97	24.14	25.67	25.21	23.89	25.89	24.86	24.54	25.78	25.13	24.31	25.72	24.6	24.26	25.25	25.45	24.92	25.36	24.48	24.24	25.24	25.21	24.98	-0.93	-1.3597	-0.496652	24.9898	-4.5	0.00024	0.0018	-0.12
A6NHL2	TBAL3_HUMAN	Tubulin alpha chain-like 3 OS=Homo sapiens OX=9606 GN=TUBAL3 PE=1 SV=2	TUBAL3	1	19.52	19.05	18.58	20.01	18.76	19.24	18.94	13.75	18.02	18.98	18.91	19.58	18.77	15.45	19.23	17.53	18.83	18.33	18.6	14.66	18.95	18.6	18.25	20.81	-3.23	-4.73417	-1.72621	18.3893	-4.49	0.00024	0.0018	-0.14
P35637	FUS_HUMAN	RNA-binding protein FUS OS=Homo sapiens OX=9606 GN=FUS PE=1 SV=1	FUS	6	26.28	28.86	28.44	25.27	25.36	27.04	27.63	28.87	28.09	25.59	25.27	27.23	26.81	27.83	27.15	25.96	25.96	26.22	26.48	27.76	26.8	25.71	25.95	26.11	1.53	0.818781	2.24555	26.7781	4.49	0.00024	0.0018	-0.14
Q8IXK0	PHC2_HUMAN	Polyhomeotic-like protein 2 OS=Homo sapiens OX=9606 GN=PHC2 PE=1 SV=1	PHC2	7	24.06	23.19	23.92	23.85	24.32	23.72	25.13	23.28	24.39	24.38	24.57	23.54	24.24	23.01	23.23	24.28	24.09	23.15	23.46	23.26	23.83	23.4	23.51	23.39	-1.04	-1.51991	-0.552868	23.7992	-4.48	0.00025	0.0018	-0.16
Q96GM5	SMRD1_HUMAN	SWI/SNF-related matrix-associated actin-dependent regulator of chromatin subfamily D member 1 OS=Homo sapiens OX=9606 GN=SMARCD1 PE=1 SV=2	SMARCD1	1	17.29	15.31	18.93	19.1	17.86	18.52	18.95	19.04	19.07	18.85	19.4	18.53	19.79	15.45	19.05	19.57	19.49	18.68	19.97	14.66	19.82	19.35	19.57	18.69	-2.88	-4.23351	-1.53545	18.5383	-4.47	0.00026	0.0018	-0.18
Q9H8M2	BRD9_HUMAN	Bromodomain-containing protein 9 OS=Homo sapiens OX=9606 GN=BRD9 PE=1 SV=2	BRD9	10	22.06	21.01	24	21.54	21.74	22.81	22.28	21.09	23.96	21.62	21.03	23.65	22.69	20.79	23.65	21.98	22.26	22.6	22.62	21.65	23.4	21.9	22.28	22.46	-1.28	-1.87899	-0.676025	22.295	-4.44	0.00027	0.002	-0.25
Q8IYW5	RN168_HUMAN	E3 ubiquitin-protein ligase RNF168 OS=Homo sapiens OX=9606 GN=RNF168 PE=1 SV=1	RNF168	4	20.31	19.04	21.48	19.86	20.05	19.84	20.33	19.87	20.7	19.67	20.08	20.22	19.77	18.86	20.5	19.32	19.73	19.31	20.72	19.63	21.51	19.79	20.12	20.5	-0.93	-1.37147	-0.492749	20.051	-4.44	0.00027	0.002	-0.25
O60231	DHX16_HUMAN	Pre-mRNA-splicing factor ATP-dependent RNA helicase DHX16 OS=Homo sapiens OX=9606 GN=DHX16 PE=1 SV=2	DHX16	16	23.87	23.27	23.14	23.7	23.52	23.46	23.89	23.47	23.2	23.82	23.37	23.36	24.36	23.68	23.26	23.83	23.95	23.68	24.27	23.76	23.61	23.69	23.94	23.51	-0.56	-0.817003	-0.293184	23.6499	-4.43	0.00028	0.002	-0.26
Q8WYQ5	DGCR8_HUMAN	Microprocessor complex subunit DGCR8 OS=Homo sapiens OX=9606 GN=DGCR8 PE=1 SV=1	DGCR8	2	19.49	19.33	18.9	18.38	18.46	18.27	18.59	16.22	17.88	18.3	19.01	16.72	19.76	16.66	17.84	18.66	19.33	17.04	19.98	17.21	18.2	18.87	19.79	18.92	-2.1	-3.09018	-1.1052	18.4089	-4.42	0.00029	0.002	-0.3
P17568	NDUB7_HUMAN	NADH dehydrogenase [ubiquinone] 1 beta subcomplex subunit 7 OS=Homo sapiens OX=9606 GN=NDUFB7 PE=1 SV=4	NDUFB7	1	15.07	18.41	15.57	17.19	18.43	15.89	17.12	17.97	15.31	17.45	17.75	14.87	14.05	18.96	17.48	18.09	17.74	17.45	14.88	18.25	18.94	18.26	17.59	17.17	3.11	1.63608	4.59131	17.079	4.41	0.0003	0.0021	-0.33
Q9Y3D9	RT23_HUMAN	28S ribosomal protein S23, mitochondrial OS=Homo sapiens OX=9606 GN=MRPS23 PE=1 SV=2	MRPS23	6	22.25	21.61	22.68	22.24	22.39	22.77	22.04	21.19	22.13	21.93	21.62	21.61	21.6	20.72	21.42	21.45	21.9	21.24	21.55	20.52	21.47	21.19	21.54	20.61	-0.85	-1.2545	-0.444997	21.6529	-4.39	0.0003	0.0021	-0.36
O95625	ZBT11_HUMAN	Zinc finger and BTB domain-containing protein 11 OS=Homo sapiens OX=9606 GN=ZBTB11 PE=1 SV=2	ZBTB11	1	18.31	20.33	19.9	17.56	17.52	21.29	18.61	20.03	18.86	17.66	18.88	20.39	19.32	22.12	19.52	20.94	20.73	21.77	19.1	23.12	18.46	20.38	20.92	22.92	2.57	1.34475	3.7903	19.9441	4.39	0.00031	0.0022	-0.37
Q9BRL6	SRSF8_HUMAN	Serine/arginine-rich splicing factor 8 OS=Homo sapiens OX=9606 GN=SRSF8 PE=1 SV=1	SRSF8	1	21.46	22.49	23.37	21.78	22.03	22.62	21.32	22.26	23.06	21.33	21.16	22.35	22.25	23.72	23.01	22.6	22.41	22.13	22.13	23.21	23.08	22.71	22.57	22.52	1.13	0.593599	1.67342	22.3989	4.39	0.00031	0.0022	-0.37
Q14160	SCRIB_HUMAN	Protein scribble homolog OS=Homo sapiens OX=9606 GN=SCRIB PE=1 SV=5	SCRIB	1	17.1	15.31	17.8	16.3	16.87	15.4	16.83	13.75	16.1	17.19	17.31	16.38	17.13	15.62	18.29	17.33	17.17	16.97	17.18	14.66	19.05	17.33	17.57	15.04	-2.23	-3.28863	-1.16198	16.6523	-4.38	0.00031	0.0022	-0.39
P62304	RUXE_HUMAN	Small nuclear ribonucleoprotein E OS=Homo sapiens OX=9606 GN=SNRPE PE=1 SV=1	SNRPE	4	25.01	24.33	24.65	24.78	25.48	24.86	25.68	24.74	24.98	25.32	25.19	25.06	25.73	25.28	24.92	25.44	25.63	25.36	25.64	25.25	24.98	25.38	25.6	25.11	-0.62	-0.915603	-0.323366	25.1834	-4.37	0.00032	0.0022	-0.4
P62913	RL11_HUMAN	60S ribosomal protein L11 OS=Homo sapiens OX=9606 GN=RPL11 PE=1 SV=2	RPL11	3	24.8	24.18	24.96	24.67	24.33	23.13	25.05	23.7	25.16	24.42	24.07	23.03	23.89	22.95	23.55	23.47	23.41	23.29	24.13	23.1	24.12	23.62	23.93	23.35	-0.98	-1.45722	-0.512487	23.9297	-4.36	0.00033	0.0023	-0.44
Q96GC5	RM48_HUMAN	39S ribosomal protein L48, mitochondrial OS=Homo sapiens OX=9606 GN=MRPL48 PE=1 SV=2	MRPL48	1	19.36	18.83	19.74	18.94	19.18	19.22	19.53	18.48	19.87	19.16	18.2	19	18.82	16.55	18.76	18.58	18.25	18.22	17.67	16.36	18.45	17.91	17.46	17.68	-1.29	-1.91396	-0.671165	18.5094	-4.35	0.00033	0.0023	-0.45
Q9HC84	MUC5B_HUMAN	Mucin-5B OS=Homo sapiens OX=9606 GN=MUC5B PE=1 SV=3	MUC5B	1	19.44	15.31	19.24	18.91	19.16	23.21	18.8	13.75	18.55	17.05	18.76	21.86	20.64	15.45	19.93	20.42	20.78	20.13	19.43	19.01	19.04	19.87	19.53	19.62	-3.7	-5.48368	-1.91277	19.0776	-4.33	0.00035	0.0024	-0.5
Q5BKY9	F133B_HUMAN	Protein FAM133B OS=Homo sapiens OX=9606 GN=FAM133B PE=1 SV=1	FAM133B	2	21.38	21.98	23.1	21.44	21.68	21.92	20.91	21.72	22.84	20.57	20.56	22.23	19.32	21.67	22.23	20.77	20.16	21.41	20.21	21.29	21.49	20.98	20.58	21.16	1.21	0.622683	1.79937	21.3181	4.31	0.00037	0.0026	-0.56
Q9P013	CWC15_HUMAN	Spliceosome-associated protein CWC15 homolog OS=Homo sapiens OX=9606 GN=CWC15 PE=1 SV=2	CWC15	2	20.74	19.77	20.49	20.45	20.91	20.1	20.13	18.71	19.79	20.28	20.11	20.02	21.85	21.11	20.6	21.75	21.93	21.06	22.06	20.92	20.59	22.31	22.26	21.02	-1.07	-1.58998	-0.548803	20.7909	-4.29	0.00038	0.0026	-0.58
Q9BZJ0	CRNL1_HUMAN	Crooked neck-like protein 1 OS=Homo sapiens OX=9606 GN=CRNKL1 PE=1 SV=4	CRNKL1	21	25.02	24.66	24.75	25.12	25.2	24.81	25.04	24.5	24.44	25	24.46	24.5	25.97	25.26	25.2	25.79	25.81	25.36	25.66	25.05	24.76	25.56	25.69	25.13	-0.55	-0.823327	-0.283623	25.1145	-4.29	0.00038	0.0026	-0.59
P18621	RL17_HUMAN	60S ribosomal protein L17 OS=Homo sapiens OX=9606 GN=RPL17 PE=1 SV=3	RPL17	6	26.46	25.94	26.79	26.56	26.38	25.51	27.08	25.75	27.25	26.56	26.05	25.81	25.95	25.11	25.92	26.02	26.06	25.77	25.48	24.7	25.65	25.55	25.64	25.37	-0.86	-1.28649	-0.443083	25.9736	-4.29	0.00039	0.0026	-0.6
P43487	RANG_HUMAN	Ran-specific GTPase-activating protein OS=Homo sapiens OX=9606 GN=RANBP1 PE=1 SV=1	RANBP1	1	19.85	20.52	18.3	20.67	18.13	19.02	17.09	21	19.83	20.66	19.83	19.3	17.72	21.09	20.32	19.21	19.82	19.92	17.42	20.35	20.43	18.05	18.36	17.59	2.72	1.39195	4.04471	19.3534	4.29	0.00039	0.0026	-0.61
Q13901	C1D_HUMAN	Nuclear nucleic acid-binding protein C1D OS=Homo sapiens OX=9606 GN=C1D PE=1 SV=1	C1D	3	21.84	23.98	22.9	21.26	20.07	21.79	20.91	22.78	21.9	20.57	18.73	19.8	19.8	22.65	19.85	19.78	19.48	18.27	19.28	21.22	20.12	19.48	20.15	20.81	2.2	1.12517	3.27047	20.7264	4.29	0.00039	0.0026	-0.61
O00257	CBX4_HUMAN	E3 SUMO-protein ligase CBX4 OS=Homo sapiens OX=9606 GN=CBX4 PE=1 SV=3	CBX4	8	22.51	21.91	22.88	22.63	22.83	22.62	23.08	22.39	23.27	23.13	22.86	23.01	23.42	22.7	23.25	23.74	23.23	22.89	22.6	21.85	23.15	22.68	23.07	22.87	-0.69	-1.0291	-0.353407	22.8577	-4.28	0.00039	0.0026	-0.62
O14646	CHD1_HUMAN	Chromodomain-helicase-DNA-binding protein 1 OS=Homo sapiens OX=9606 GN=CHD1 PE=1 SV=2	CHD1	31	25.88	25.51	26.27	25.56	25.72	25.67	26.13	25.81	26.33	25.84	25.72	26	26.49	25.68	26.14	26.2	26	26.04	26.89	26.02	26.95	26.1	26.17	26.05	-0.59	-0.88263	-0.302086	26.0486	-4.27	0.0004	0.0027	-0.64
Q96DF8	ESS2_HUMAN	Splicing factor ESS-2 homolog OS=Homo sapiens OX=9606 GN=ESS2 PE=1 SV=1	ESS2	4	21.2	20.65	20.12	21.16	21.43	19.55	20.96	20.28	19.86	20.8	20.35	19.48	21.53	20.23	20.84	21.13	21.26	19.67	21.67	20.73	21	21.55	21.77	19.59	-0.87	-1.28975	-0.441271	20.7004	-4.27	0.0004	0.0027	-0.64
O95453	PARN_HUMAN	Poly(A)-specific ribonuclease PARN OS=Homo sapiens OX=9606 GN=PARN PE=1 SV=1	PARN	2	22.12	21.44	21.75	21.91	21.92	22.15	22.53	21.4	22.08	21.68	21.21	21.97	22.93	21.49	21.15	22.25	22.09	21.42	22.85	21.52	21.61	22.5	22.48	21.37	-1.14	-1.70303	-0.579627	21.9089	-4.25	0.00042	0.0028	-0.69
Q99575	POP1_HUMAN	Ribonucleases P/MRP protein subunit POP1 OS=Homo sapiens OX=9606 GN=POP1 PE=1 SV=2	POP1	13	24.29	23.17	23.19	23.95	24.09	22.51	23.96	23.21	23.68	24.11	23.64	22.61	23.5	23.08	23.36	23.29	23.37	23.13	24.2	23.15	23.81	23.96	24.07	23.24	-0.83	-1.24354	-0.419178	23.5231	-4.22	0.00045	0.003	-0.76
Q8N5F7	NKAP_HUMAN	NF-kappa-B-activating protein OS=Homo sapiens OX=9606 GN=NKAP PE=1 SV=1	NKAP	5	23.33	22.78	23.63	23.38	23.66	22.75	23.92	23.03	24.02	23.89	23.72	23.73	23.15	22.47	23.64	23.49	23.4	22.78	23.04	22.74	23.22	23.2	23.45	22.99	-0.61	-0.907328	-0.304418	23.3082	-4.2	0.00047	0.0031	-0.79
Q9BZL1	UBL5_HUMAN	Ubiquitin-like protein 5 OS=Homo sapiens OX=9606 GN=UBL5 PE=1 SV=1	UBL5	1	17.97	15.31	14.17	18.51	18.32	14.12	17.28	13.75	14.08	18.25	18.71	14.03	19.04	17.49	13.79	18.97	19.25	13.89	19.81	14.66	14.1	19.99	19.89	18.94	-3.22	-4.82866	-1.6165	16.846	-4.2	0.00048	0.0032	-0.81
O43143	DHX15_HUMAN	ATP-dependent RNA helicase DHX15 OS=Homo sapiens OX=9606 GN=DHX15 PE=1 SV=2	DHX15	31	27.64	27.26	27.06	27.49	27.73	27.43	27.66	27.2	26.81	27.5	27.23	27.22	27.63	27.15	26.87	27.47	27.48	27.17	27.68	27.22	27.35	27.6	27.7	27.41	-0.45	-0.667745	-0.222766	27.3729	-4.18	0.00049	0.0032	-0.83
Q3B726	RPA43_HUMAN	DNA-directed RNA polymerase I subunit RPA43 OS=Homo sapiens OX=9606 GN=POLR1F PE=1 SV=1	POLR1F	5	20.8	21.76	23.17	20.41	20.5	22.11	20.9	21.49	22.83	20.52	20.64	22.03	20.93	21.96	22.91	20	20.89	22.53	21.02	22.25	23.87	20.06	20.89	23.43	0.96	0.477188	1.43538	21.5788	4.17	0.0005	0.0033	-0.86
O95235	KI20A_HUMAN	Kinesin-like protein KIF20A OS=Homo sapiens OX=9606 GN=KIF20A PE=1 SV=1	KIF20A	7	22.22	21.49	23.47	22.01	21.72	23.01	21.46	20.49	22.9	21.31	21.3	22.49	21.29	20.52	21.46	21.14	21.21	21.98	20.95	20.03	21.72	21.14	20.98	21.96	-0.85	-1.27773	-0.424419	21.5936	-4.17	0.0005	0.0033	-0.86
Q9Y4C8	RBM19_HUMAN	Probable RNA-binding protein 19 OS=Homo sapiens OX=9606 GN=RBM19 PE=1 SV=3	RBM19	22	25.54	26.32	24.84	25.99	26.26	25.15	25.16	26.22	25.06	25.8	25.34	25.21	24.96	26	25.76	25.28	25.43	25.72	25.93	27.13	26.58	26.29	26.33	26.81	1.02	0.507688	1.5283	25.7965	4.17	0.00051	0.0033	-0.87
Q9NXE8	CWC25_HUMAN	Pre-mRNA-splicing factor CWC25 homolog OS=Homo sapiens OX=9606 GN=CWC25 PE=1 SV=1	CWC25	8	24.48	25.26	25.81	24.6	24.95	25.24	24.02	24.74	25.28	24.16	24.28	25.46	23.87	24.59	24.38	24.12	24.05	24.15	23.99	24.78	24.71	24.37	24.4	24.55	0.75	0.373851	1.12693	24.5918	4.17	0.00051	0.0033	-0.87
Q9ULI0	ATD2B_HUMAN	ATPase family AAA domain-containing protein 2B OS=Homo sapiens OX=9606 GN=ATAD2B PE=1 SV=3	ATAD2B	1	18.2	17.12	18.56	18.04	17.71	18.62	18.86	17.29	18.45	18.3	17.84	19.43	19.38	17.87	18.63	18.89	19.16	18.41	18.68	17.42	17.78	18.59	18.58	18.08	-1.35	-2.03487	-0.672202	18.3293	-4.15	0.00052	0.0034	-0.9
Q9H3M7	TXNIP_HUMAN	Thioredoxin-interacting protein OS=Homo sapiens OX=9606 GN=TXNIP PE=1 SV=1	TXNIP	1	18.61	18.09	14.17	17.86	18.28	19.42	17.72	13.75	14.08	16.84	17.67	19.8	17.34	15.45	13.79	16.95	17.05	17.5	17.47	14.66	14.1	16.74	17.31	17.48	-2.3	-3.45542	-1.13855	16.7558	-4.15	0.00054	0.0034	-0.92
Q8N4V1	EMC5_HUMAN	ER membrane protein complex subunit 5 OS=Homo sapiens OX=9606 GN=MMGT1 PE=1 SV=1	MMGT1	1	19.64	19.86	14.17	19.67	19.86	20.43	18.48	13.75	14.08	19	18.74	18.7	18.49	15.45	13.79	18.1	18.94	17.5	18.51	14.66	14.1	18.61	17.86	19.6	-2.85	-4.28673	-1.4106	17.5821	-4.14	0.00054	0.0035	-0.93
Q96GQ7	DDX27_HUMAN	Probable ATP-dependent RNA helicase DDX27 OS=Homo sapiens OX=9606 GN=DDX27 PE=1 SV=2	DDX27	19	25.73	25.19	24.83	25.59	25.5	23.7	26.02	25.22	25.6	26.14	25.41	24.45	26.17	24.81	25.43	25.5	25.6	25.22	26.16	25.13	25.49	25.66	25.72	25.22	-0.93	-1.40415	-0.461854	25.3955	-4.14	0.00054	0.0035	-0.94
Q13243	SRSF5_HUMAN	Serine/arginine-rich splicing factor 5 OS=Homo sapiens OX=9606 GN=SRSF5 PE=1 SV=1	SRSF5	8	26.64	27.18	27.53	27.44	27.65	27.65	26.95	27.4	27.76	27.62	27.38	28.04	27.17	27.91	27.63	28.12	28.22	27.85	27.44	28.32	27.68	28.37	28.45	28.37	0.65	0.319474	0.986246	27.6984	4.09	0.0006	0.0038	-1.04
Q9UQ35	SRRM2_HUMAN	Serine/arginine repetitive matrix protein 2 OS=Homo sapiens OX=9606 GN=SRRM2 PE=1 SV=2	SRRM2	37	27.63	27.14	27.89	28.02	28.2	27.82	27.51	26.68	27.73	27.72	27.43	27.75	27.66	26.72	27	28.06	27.99	27.1	27.82	26.78	26.87	28.15	28.1	27.25	-0.82	-1.24499	-0.403271	27.543	-4.1	0.0006	0.0038	-1.04
Q6P3R8	NEK5_HUMAN	Serine/threonine-protein kinase Nek5 OS=Homo sapiens OX=9606 GN=NEK5 PE=2 SV=1	NEK5	1	19.03	15.31	21.35	18.43	17.89	19.52	18.75	13.75	21.48	18.07	18.72	20.38	19.39	15.45	21.78	19.88	20.1	20.48	19.33	20.1	21.04	19.45	19.93	20.42	-2.98	-4.49584	-1.45523	19.1664	-4.09	0.00061	0.0038	-1.05
Q6ZN17	LN28B_HUMAN	Protein lin-28 homolog B OS=Homo sapiens OX=9606 GN=LIN28B PE=1 SV=1	LIN28B	1	16.5	18.87	20.33	16.76	13.15	18	17.33	19.18	20.54	15.36	13.83	18.69	17.1	19.85	19.37	14.49	14.95	17.85	17.28	19.4	18.82	13.65	14.75	17.66	2.27	1.10795	3.43141	17.2376	4.09	0.00062	0.0039	-1.06
Q96T60	PNKP_HUMAN	Bifunctional polynucleotide phosphatase/kinase OS=Homo sapiens OX=9606 GN=PNKP PE=1 SV=1	PNKP	5	21.93	22.81	21.11	21.95	21.91	22.23	22.05	23.49	21.67	22.08	21.87	23.02	22.28	22.46	21.85	21.98	22.34	22.45	21.59	22.33	21.41	21.33	21.55	21.88	0.81	0.393224	1.22129	22.0646	4.08	0.00062	0.0039	-1.08
Q9NQ55	SSF1_HUMAN	Suppressor of SWI4 1 homolog OS=Homo sapiens OX=9606 GN=PPAN PE=2 SV=1	PPAN	8	25.26	24.46	22.22	25.11	25.18	22.25	25.1	24.63	23.33	25.52	24.99	22.38	25.2	24.16	23.22	25.2	25.07	23.14	25.56	24.37	23.48	25.62	25.65	23.41	-0.88	-1.32818	-0.425691	24.3547	-4.06	0.00065	0.004	-1.11
Q9H9A7	RMI1_HUMAN	RecQ-mediated genome instability protein 1 OS=Homo sapiens OX=9606 GN=RMI1 PE=1 SV=3	RMI1	1	16.93	18.24	17.24	17.41	17.2	20.23	16.73	17.98	18	17.43	17.86	19.78	17.54	18.57	17.34	17.02	17.6	20.06	17.54	18.74	17.24	17.34	17.31	20.55	1.2	0.581083	1.81437	17.9947	4.06	0.00065	0.004	-1.11
P46776	RL27A_HUMAN	60S ribosomal protein L27a OS=Homo sapiens OX=9606 GN=RPL27A PE=1 SV=2	RPL27A	2	25.51	24.85	24.26	25.34	24.93	23.42	25.63	24.35	25.34	25.37	24.59	23.84	24.79	23.55	23.72	24.31	24.47	24.03	25.06	23.75	23.98	24.83	24.89	24.36	-1.12	-1.70044	-0.54491	24.5492	-4.06	0.00065	0.004	-1.11
Q9H0H0	INT2_HUMAN	Integrator complex subunit 2 OS=Homo sapiens OX=9606 GN=INTS2 PE=1 SV=2	INTS2	1	17.88	15.31	15.1	17.27	17.18	14.88	17.65	13.75	14.08	17.57	17.83	14.35	17.27	17.62	13.79	17.14	16.72	15.42	17.67	14.66	14.1	17.36	17.31	14.87	-2.28	-3.46515	-1.10153	16.1162	-4.04	0.00068	0.0042	-1.17
Q15910	EZH2_HUMAN	Histone-lysine N-methyltransferase EZH2 OS=Homo sapiens OX=9606 GN=EZH2 PE=1 SV=2	EZH2	5	24.18	23.24	23.22	24.02	23.6	22.8	24.31	23.89	24.23	24.52	24.1	23.38	24.7	23.98	23.88	24.57	24.52	23.89	23.93	23.43	23.29	24.25	24.04	23.63	-0.65	-0.979714	-0.311313	23.8996	-4.04	0.00068	0.0042	-1.17
Q9Y3B9	RRP15_HUMAN	RRP15-like protein OS=Homo sapiens OX=9606 GN=RRP15 PE=1 SV=2	RRP15	5	23.91	22.97	21.66	23.74	23.68	21.13	23.62	23.19	22.45	24.02	23.66	21.68	24.1	23.28	22.51	24.18	24.4	22.5	24.79	23.98	22.47	24.78	24.83	22.8	-0.75	-1.14077	-0.361899	23.3471	-4.03	0.00069	0.0043	-1.18
Q6P5Z2	PKN3_HUMAN	Serine/threonine-protein kinase N3 OS=Homo sapiens OX=9606 GN=PKN3 PE=1 SV=1	PKN3	1	18.79	15.31	17.8	18.59	18.19	18.82	17.72	13.75	18.32	17.92	18.61	18.49	18.2	18.63	17.45	17.81	17.48	17.66	18.44	14.66	17.87	17.85	17.93	17.52	-2.7	-4.09999	-1.3009	17.6585	-4.04	0.00069	0.0043	-1.18
P41223	BUD31_HUMAN	Protein BUD31 homolog OS=Homo sapiens OX=9606 GN=BUD31 PE=1 SV=2	BUD31	5	22.56	21.56	22.28	22.37	22.52	22.71	22.24	21.6	22.7	22.09	22.02	22.86	23.17	21.65	22.55	22.92	23.24	22.77	23.38	22.19	22.08	23.36	23.37	22.24	-1.09	-1.65594	-0.52134	22.5171	-4.01	0.00073	0.0045	-1.23
Q4KMQ1	TPRN_HUMAN	Taperin OS=Homo sapiens OX=9606 GN=TPRN PE=1 SV=2	TPRN	1	19.23	18.48	19.9	19.01	18.65	18.53	19.06	18.36	19.39	18.54	19.36	18.71	20.73	19.41	20.79	20.54	20.57	19.92	20.12	19.4	20.16	19.93	20.15	19.63	-0.87	-1.3217	-0.414671	19.5233	-4	0.00074	0.0045	-1.25
Q8N3X1	FNBP4_HUMAN	Formin-binding protein 4 OS=Homo sapiens OX=9606 GN=FNBP4 PE=1 SV=3	FNBP4	4	20.77	19.78	17.87	20.54	20.54	20.62	20.66	19.05	19.75	20.09	20.26	20.53	21.02	19.47	18.97	20.7	20.76	20.14	22.1	20.56	19.33	21.76	21.76	20.03	-1.42	-2.16926	-0.68057	20.2946	-4	0.00075	0.0045	-1.25
Q92828	COR2A_HUMAN	Coronin-2A OS=Homo sapiens OX=9606 GN=CORO2A PE=1 SV=2	CORO2A	2	19.35	18.92	19.26	18.82	18.93	19.69	19.78	18.43	19.18	19.6	18.14	19.66	18.77	17.9	18.61	18.62	18.15	19.19	18.7	17.17	18.7	18.46	18.3	18.89	-1.04	-1.58614	-0.495932	18.8006	-3.99	0.00076	0.0046	-1.27
Q9BU76	MMTA2_HUMAN	Multiple myeloma tumor-associated protein 2 OS=Homo sapiens OX=9606 GN=MMTAG2 PE=1 SV=1	MMTAG2	5	25.01	25.42	26.51	24.97	25.35	25.69	24.92	25.45	26.43	25.2	25.15	25.81	24.98	25.59	25.84	25.24	25.05	25.5	25.39	25.96	26.38	25.63	25.59	25.97	0.53	0.254207	0.813647	25.543	3.99	0.00076	0.0046	-1.27
P78332	RBM6_HUMAN	RNA-binding protein 6 OS=Homo sapiens OX=9606 GN=RBM6 PE=1 SV=5	RBM6	29	25.13	24.83	26	24.67	24.83	27.84	25.44	24.51	25.38	24.39	24.08	27.17	25.29	24.38	25.37	24.8	24.9	26.75	25.55	24.59	25.8	25.11	25.14	27.34	-0.77	-1.17908	-0.368207	25.387	-3.99	0.00077	0.0046	-1.28
Q5T8P6	RBM26_HUMAN	RNA-binding protein 26 OS=Homo sapiens OX=9606 GN=RBM26 PE=1 SV=3	RBM26	14	25.69	24.67	25.86	25.75	26.09	25.01	25.82	24.74	25.19	25.47	25.52	24.88	26.08	25.41	25.29	26.33	26.27	24.62	26.46	25.86	25.44	26.63	26.7	25.03	-0.84	-1.28144	-0.398228	25.6167	-3.98	0.00079	0.0048	-1.31
Q4VC05	BCL7A_HUMAN	B-cell CLL/lymphoma 7 protein family member A OS=Homo sapiens OX=9606 GN=BCL7A PE=1 SV=1	BCL7A	1	16.98	16.79	15.97	15.27	17.2	17.28	17.39	13.75	15.45	16.7	18.26	16.81	17.68	15.45	16.21	17.12	17.33	16.32	17.32	14.66	15.65	17.06	17.3	15.73	-2.18	-3.32846	-1.03351	16.4876	-3.97	0.00079	0.0048	-1.32
P32780	TF2H1_HUMAN	General transcription factor IIH subunit 1 OS=Homo sapiens OX=9606 GN=GTF2H1 PE=1 SV=1	GTF2H1	4	20.74	20.01	19.36	20.02	19.8	21.02	20.99	19.58	20.27	20.21	20.19	20.52	20.94	19.46	19.95	21.74	20.23	20.16	23.08	20.4	21.13	22.41	21.04	20.3	-1.58	-2.40613	-0.746484	20.5644	-3.97	0.0008	0.0048	-1.32
Q06587	RING1_HUMAN	E3 ubiquitin-protein ligase RING1 OS=Homo sapiens OX=9606 GN=RING1 PE=1 SV=2	RING1	2	19.12	17.91	19.07	19.42	19.35	20.03	19.32	17.47	20.17	19.37	18.52	19.94	20.46	17.4	21.08	20.42	20.73	19.57	20.25	19.94	21.42	20.48	20.33	20.89	-1.61	-2.45361	-0.76094	19.6936	-3.97	0.0008	0.0048	-1.32
Q12996	CSTF3_HUMAN	Cleavage stimulation factor subunit 3 OS=Homo sapiens OX=9606 GN=CSTF3 PE=1 SV=1	CSTF3	15	23.69	24.55	23.16	23.68	23.86	25.23	23.66	24.18	22.99	23.98	23.36	24.15	23.89	24.67	23.8	23.71	23.74	24.28	24.94	25.84	24.6	24.78	25.05	25.59	0.77	0.3616	1.17015	24.2239	3.96	0.00082	0.0049	-1.34
Q8TED0	UTP15_HUMAN	U3 small nucleolar RNA-associated protein 15 homolog OS=Homo sapiens OX=9606 GN=UTP15 PE=1 SV=3	UTP15	17	25.22	24.87	24.65	24.99	24.72	24	25.24	24.48	24.95	24.98	24.73	24.14	25.62	24.9	24.84	25.47	25.28	25.12	25.44	24.88	24.92	25.17	25.35	24.52	-0.6	-0.911033	-0.281295	24.9369	-3.96	0.00082	0.0049	-1.35
P09661	RU2A_HUMAN	U2 small nuclear ribonucleoprotein A' OS=Homo sapiens OX=9606 GN=SNRPA1 PE=1 SV=2	SNRPA1	12	24.52	23.88	24.42	24.88	25.16	25.47	24.3	23.3	23.32	24.79	24.46	24.97	25.02	24.29	23.96	25.23	25.16	25.23	25.55	25.04	25.22	25.7	25.73	25.6	-0.72	-1.09848	-0.339135	24.7996	-3.96	0.00082	0.0049	-1.35
Q9Y483	MTF2_HUMAN	Metal-response element-binding transcription factor 2 OS=Homo sapiens OX=9606 GN=MTF2 PE=1 SV=3	MTF2	4	24.63	23.93	24.88	24.62	24.52	23.57	25.17	23.89	25.41	24.78	24.22	23.85	24.43	23.51	24.53	24.29	24.62	24.36	23.95	23.27	23.98	24.1	24.07	24.1	-0.89	-1.36288	-0.420263	24.2795	-3.96	0.00083	0.0049	-1.36
Q92785	REQU_HUMAN	Zinc finger protein ubi-d4 OS=Homo sapiens OX=9606 GN=DPF2 PE=1 SV=2	DPF2	8	24.05	23.42	24.03	23.23	23.59	23.06	24.12	23.89	24.07	23.9	23.65	23.92	24.5	23.59	23.61	23.83	23.65	23.3	23.67	22.9	23.09	22.95	22.96	22.47	-0.64	-0.973713	-0.299722	23.5613	-3.95	0.00083	0.0049	-1.37
Q9NZC9	SMAL1_HUMAN	SWI/SNF-related matrix-associated actin-dependent regulator of chromatin subfamily A-like protein 1 OS=Homo sapiens OX=9606 GN=SMARCAL1 PE=1 SV=1	SMARCAL1	4	19.05	20.75	17.6	19.59	19.3	22.33	19.2	20.43	18.37	19.59	19.6	21.85	19.44	20.44	18.3	19	19.3	21.32	19.86	20.16	17.65	18.91	19.31	21.19	1.06	0.496983	1.61883	19.6886	3.94	0.00085	0.005	-1.38
Q9ULU4	ZMYD8_HUMAN	MYND-type zinc finger-containing chromatin reader ZMYND8 OS=Homo sapiens OX=9606 GN=ZMYND8 PE=1 SV=2	ZMYND8	4	20.53	19.81	19.96	20.31	20.38	20.31	20.58	20.15	19.79	20.6	20.53	20.01	21.21	20.36	19.91	21.21	21.1	20.48	21.74	19.77	19.62	21.69	21.61	20.55	-0.99	-1.52331	-0.465903	20.5097	-3.93	0.00087	0.0051	-1.41
Q7L2J0	MEPCE_HUMAN	7SK snRNA methylphosphate capping enzyme OS=Homo sapiens OX=9606 GN=MEPCE PE=1 SV=1	MEPCE	4	22.43	21.26	21.7	22.14	22.58	20.33	21.94	21.2	21.4	22.17	21.53	20.41	21.61	21.34	20.9	21.62	22	20.02	22.13	21.36	21.66	22.02	22.25	20.77	-0.74	-1.12663	-0.344467	21.5318	-3.93	0.00087	0.0051	-1.41
Q96EY7	PTCD3_HUMAN	Pentatricopeptide repeat domain-containing protein 3, mitochondrial OS=Homo sapiens OX=9606 GN=PTCD3 PE=1 SV=3	PTCD3	3	20.73	19.82	20.1	20.38	20.9	20.47	20.67	19.7	19.65	20.4	20.47	20.21	20.15	18.82	20.11	19.74	20.16	19.79	20.15	19.7	20.22	19.98	19.74	19.42	-0.92	-1.40398	-0.428566	20.0619	-3.93	0.00088	0.0051	-1.42
Q96S94	CCNL2_HUMAN	Cyclin-L2 OS=Homo sapiens OX=9606 GN=CCNL2 PE=1 SV=1	CCNL2	7	23.3	22.29	24	23.15	23.67	22.53	22.64	21.72	22.82	22.53	21.97	21.87	23.09	22.48	23.3	22.97	23.06	21.83	24.32	23.89	24.3	24.12	24.35	23.42	-0.74	-1.13543	-0.34419	23.067	-3.91	0.00092	0.0053	-1.46
Q9NPA8	ENY2_HUMAN	Transcription and mRNA export factor ENY2 OS=Homo sapiens OX=9606 GN=ENY2 PE=1 SV=1	ENY2	2	23.34	21.39	23.84	22.77	22.51	22.92	22.69	21.07	23.46	22.75	21.91	22.36	22.93	21.99	22.7	23.1	22.91	22.28	23.11	22.88	22.88	23.19	23.44	22.92	-1.19	-1.82163	-0.551946	22.722	-3.91	0.00093	0.0053	-1.47
Q99848	EBP2_HUMAN	Probable rRNA-processing protein EBP2 OS=Homo sapiens OX=9606 GN=EBNA1BP2 PE=1 SV=2	EBNA1BP2	11	27.32	26.33	24.73	26.74	26.61	23.84	27.87	26.92	26.64	27.74	26.84	24.88	27.6	26.33	24.9	27.42	27.42	25.26	28.26	27.26	25.64	27.95	27.97	25.88	-1.06	-1.62472	-0.488576	26.5986	-3.89	0.00097	0.0056	-1.51
Q9Y6C9	MTCH2_HUMAN	Mitochondrial carrier homolog 2 OS=Homo sapiens OX=9606 GN=MTCH2 PE=1 SV=1	MTCH2	8	25.34	25.79	25.44	25.53	25.55	26.64	25.3	25.98	25.6	25.62	25.23	26.48	25.65	26.06	25.34	25.73	25.89	26.44	25.07	25.66	24.94	25.59	25.55	26.42	0.53	0.245388	0.821958	25.7027	3.87	0.001	0.0058	-1.55
Q9UDX5	MTFP1_HUMAN	Mitochondrial fission process protein 1 OS=Homo sapiens OX=9606 GN=MTFP1 PE=1 SV=1	MTFP1	2	22.65	24.19	22.95	22.6	22.27	27.21	22.42	23.32	22.98	22.05	20.7	27.15	23.94	25.05	23.23	23.35	23.87	27.58	23.49	24.75	23.28	23.49	23.54	27.65	1.2	0.553919	1.85457	23.9038	3.87	0.001	0.0058	-1.55
Q9NUD5	ZCHC3_HUMAN	Zinc finger CCHC domain-containing protein 3 OS=Homo sapiens OX=9606 GN=ZCCHC3 PE=1 SV=2	ZCCHC3	1	17.68	18.96	19.33	17.17	17.5	18.17	18.27	19.45	19.44	17.96	18.02	18.66	18.99	19.45	19.03	18.41	18.75	18.86	17.66	19.18	18.25	17.78	18.1	17.65	1.11	0.510648	1.71333	18.4463	3.87	0.001	0.0058	-1.56
Q8NC56	LEMD2_HUMAN	LEM domain-containing protein 2 OS=Homo sapiens OX=9606 GN=LEMD2 PE=1 SV=1	LEMD2	6	22.58	21.86	21.86	22.59	22.5	22.36	23.04	21.89	22.52	22.77	22.16	22.55	23.55	22.56	22.55	23.08	23.35	22.18	22.97	22.62	22.06	22.84	23.02	22.19	-0.8	-1.24051	-0.369433	22.5681	-3.86	0.001	0.0058	-1.56
P42696	RBM34_HUMAN	RNA-binding protein 34 OS=Homo sapiens OX=9606 GN=RBM34 PE=1 SV=2	RBM34	12	23.37	24.05	23.35	23.38	23.24	23.09	23.22	24.39	23.98	24.2	23.21	23.51	23.93	24.58	23.12	23.66	24.1	23.44	24.81	26	23.95	24.99	25.09	24.69	0.92	0.422949	1.42304	23.9731	3.86	0.001	0.0059	-1.58
Q15424	SAFB1_HUMAN	Scaffold attachment factor B1 OS=Homo sapiens OX=9606 GN=SAFB PE=1 SV=4	SAFB	4	22.86	23.93	24.62	23.02	22.7	25.18	22.58	23.15	23.71	22.3	22.63	24.16	23.84	24.34	24.74	23.37	23.96	25.86	24.12	24.76	24.7	24.1	23.97	26.08	0.69	0.316793	1.06726	23.9443	3.86	0.001	0.0059	-1.58
Q53EZ4	CEP55_HUMAN	Centrosomal protein of 55 kDa OS=Homo sapiens OX=9606 GN=CEP55 PE=1 SV=3	CEP55	1	19.96	19.05	19.94	19.71	20.16	19.26	20.05	18.82	20.3	20.04	19.38	19.71	20.42	18.11	19.65	21.25	19.94	18.64	20.67	18.69	19.35	21.09	21.51	18.62	-1.61	-2.48272	-0.737136	19.763	-3.86	0.001	0.0059	-1.58
Q9NXS2	QPCTL_HUMAN	Glutaminyl-peptide cyclotransferase-like protein OS=Homo sapiens OX=9606 GN=QPCTL PE=1 SV=2	QPCTL	4	23.33	22.52	22.61	23.29	22.71	22.94	22.72	21.16	22.99	21.86	21.58	22.92	23.71	22.35	22.28	22.96	23.01	22.06	23.11	21.96	22.08	22.7	22.76	22.07	-1.22	-1.87903	-0.557295	22.5701	-3.86	0.001	0.0059	-1.59
Q7Z417	NUFP2_HUMAN	FMR1-interacting protein NUFIP2 OS=Homo sapiens OX=9606 GN=NUFIP2 PE=1 SV=1	NUFIP2	8	22.21	23.55	23.03	22.22	22.34	22.9	21.23	22.38	22.48	21.31	22.78	22.14	22.11	22.6	22.42	22.54	22.39	22.36	22.7	23.78	22.43	23.03	23.12	23.42	1.02	0.465485	1.56948	22.5607	3.86	0.001	0.0059	-1.59
Q02040	AK17A_HUMAN	A-kinase anchor protein 17A OS=Homo sapiens OX=9606 GN=AKAP17A PE=1 SV=2	AKAP17A	7	24.04	22.81	24.01	23.61	23.98	22.65	23.97	23.11	24.26	23.95	23.63	23.35	24.3	23.88	24.2	24.25	24.21	23.31	24.58	24.35	24.34	24.47	24.6	23.53	-0.68	-1.05456	-0.310566	23.8919	-3.84	0.0011	0.0061	-1.63
Q2KHR3	QSER1_HUMAN	Glutamine and serine-rich protein 1 OS=Homo sapiens OX=9606 GN=QSER1 PE=1 SV=3	QSER1	1	17.8	18.45	19.45	17.92	18.33	18.31	17.48	18.62	18.91	17.74	19.24	18.6	17.7	19.33	19.16	18.5	17.89	18.52	17.69	19.44	19.14	19.06	17.84	18.84	1.29	0.586753	2.00164	18.4986	3.82	0.0011	0.0062	-1.65
Q2TAY7	SMU1_HUMAN	WD40 repeat-containing protein SMU1 OS=Homo sapiens OX=9606 GN=SMU1 PE=1 SV=2	SMU1	13	24.99	24.06	25.77	24.63	25.11	24.73	24.83	23.77	24.9	24.39	23.99	24.64	25.68	24.59	25.13	25.52	25.27	24.63	26.16	25.21	25.21	25.66	25.83	24.55	-1.01	-1.56176	-0.455577	24.9685	-3.81	0.0012	0.0064	-1.68
Q96PZ2	F111A_HUMAN	Serine protease FAM111A OS=Homo sapiens OX=9606 GN=FAM111A PE=1 SV=2	FAM111A	8	22.46	21.14	23.97	22.52	22.86	21.63	22.19	21.16	23.78	22.01	21.96	21.79	22.86	22.32	23.04	22.5	22.73	22.57	23.37	22.26	23.85	23.42	23.49	22.49	-1	-1.54578	-0.448643	22.5988	-3.8	0.0012	0.0066	-1.71
Q9UMN6	KMT2B_HUMAN	Histone-lysine N-methyltransferase 2B OS=Homo sapiens OX=9606 GN=KMT2B PE=1 SV=1	KMT2B	4	21.78	23.42	22.94	22.38	22.13	23.32	22.11	23.3	22.66	22.23	21.73	23.23	21.28	22.01	21.13	22.06	21.6	21.65	21.48	22.28	22.33	21.96	22.14	21.44	1.09	0.488708	1.6878	22.1915	3.8	0.0012	0.0066	-1.72
Q9Y3T9	NOC2L_HUMAN	Nucleolar complex protein 2 homolog OS=Homo sapiens OX=9606 GN=NOC2L PE=1 SV=4	NOC2L	8	23.99	23.8	23.56	23.8	23.84	23.49	24.68	24.16	23.85	24.38	23.79	23.84	25.51	24.38	24.12	25.14	24.78	24.21	25	24.04	23.53	24.67	24.47	23.31	-0.7	-1.08303	-0.312682	24.1817	-3.79	0.0012	0.0067	-1.74
Q2NKX8	ERC6L_HUMAN	DNA excision repair protein ERCC-6-like OS=Homo sapiens OX=9606 GN=ERCC6L PE=1 SV=1	ERCC6L	1	17.54	18.63	18.19	18.08	18.88	17.87	18.48	19.07	18.44	18.56	18.78	17.14	17.45	22.66	18.56	18.88	18.3	17.94	16.8	19.18	18.21	18.24	17.13	18.93	2.32	1.03667	3.60213	18.4145	3.78	0.0012	0.0068	-1.76
Q8N9Z2	CC71L_HUMAN	Coiled-coil domain-containing protein 71L OS=Homo sapiens OX=9606 GN=CCDC71L PE=1 SV=2	CCDC71L	4	23.18	22.47	21.7	23.07	22.47	21.43	23.24	22.78	22.51	23.35	22.8	21.9	24.26	23.18	23.06	24.14	24.18	23.33	22.37	21.59	21.16	22.54	22.7	21.71	-0.76	-1.17991	-0.337282	22.713	-3.76	0.0013	0.007	-1.79
Q9NVI7	ATD3A_HUMAN	ATPase family AAA domain-containing protein 3A OS=Homo sapiens OX=9606 GN=ATAD3A PE=1 SV=2	ATAD3A	7	25.18	24.86	23.49	25.05	24.96	23.69	24.51	24.16	22.94	24.66	24.27	23.06	25.4	24.63	24.11	25.16	25.03	24.5	26.32	25.43	24.95	26.07	26.13	24.91	-0.58	-0.908218	-0.259508	24.728	-3.76	0.0013	0.007	-1.79
Q9Y5B9	SP16H_HUMAN	FACT complex subunit SPT16 OS=Homo sapiens OX=9606 GN=SUPT16H PE=1 SV=1	SUPT16H	21	25.97	25.62	25	25.82	25.63	24.95	26.22	25.97	25.3	26.21	25.76	25.32	27	26.26	25.38	26.77	26.66	25.8	25.55	25.03	24.42	25.33	25.42	24.43	-0.47	-0.72828	-0.207246	25.6606	-3.75	0.0013	0.0071	-1.81
Q96FV9	THOC1_HUMAN	THO complex subunit 1 OS=Homo sapiens OX=9606 GN=THOC1 PE=1 SV=1	THOC1	6	21.43	22.63	20.99	21.24	21.29	20.61	21.05	22.73	21.23	21.3	21.37	20.83	21.77	22.86	21.73	21.55	21.6	21.01	23.04	22.86	22.52	23.31	23.24	21.62	0.95	0.418371	1.47701	21.8245	3.74	0.0014	0.0073	-1.84
Q86XP3	DDX42_HUMAN	ATP-dependent RNA helicase DDX42 OS=Homo sapiens OX=9606 GN=DDX42 PE=1 SV=1	DDX42	20	25.21	24.83	24.52	24.98	25.05	24.92	25.38	24.97	24.29	25.15	24.8	24.94	26.03	25.25	24.82	25.93	25.76	25.33	25.61	24.89	24.38	25.4	25.54	24.48	-0.57	-0.893101	-0.25256	25.1011	-3.74	0.0014	0.0073	-1.85
Q5SSJ5	HP1B3_HUMAN	Heterochromatin protein 1-binding protein 3 OS=Homo sapiens OX=9606 GN=HP1BP3 PE=1 SV=1	HP1BP3	11	24.3	24.6	24.85	24.51	23.99	24.62	24.49	24.89	25.48	24.96	24.29	25.24	23.56	24.38	24.59	24.35	24.12	24.98	23.3	24.58	24.2	23.85	24.08	24.92	0.7	0.307941	1.09053	24.4637	3.74	0.0014	0.0074	-1.86
Q92674	CENPI_HUMAN	Centromere protein I OS=Homo sapiens OX=9606 GN=CENPI PE=1 SV=2	CENPI	2	17.8	16.31	17.25	18.25	18.61	16.69	18.04	16.83	17.69	18.14	18.58	16.75	18.69	16.19	16.24	17.93	18.21	16.81	18.82	18.4	17.55	17.89	18.55	17.32	-1.4	-2.19043	-0.617274	17.6475	-3.73	0.0014	0.0074	-1.86
Q5JPB2	ZN831_HUMAN	Zinc finger protein 831 OS=Homo sapiens OX=9606 GN=ZNF831 PE=2 SV=4	ZNF831	1	15.07	18.69	19.52	20.15	17.92	21.6	17.91	18.11	20.11	18.66	18.08	22.21	14.05	17.24	19.17	15.74	17.14	21.22	14.88	16.33	18.46	17.65	17.12	20.87	2.11	0.924037	3.30029	18.2471	3.72	0.0014	0.0077	-1.9
Q9C086	IN80B_HUMAN	INO80 complex subunit B OS=Homo sapiens OX=9606 GN=INO80B PE=1 SV=2	INO80B	2	19.08	19.56	20.71	19.23	19.74	21.61	19.63	17.54	21.66	19.32	18.9	21.37	18.59	15.97	19.36	18.5	19.01	20.85	18.6	16.16	19.42	18.38	19.42	21.06	-1.67	-2.60908	-0.727062	19.3211	-3.71	0.0015	0.0079	-1.92
Q68CP9	ARID2_HUMAN	AT-rich interactive domain-containing protein 2 OS=Homo sapiens OX=9606 GN=ARID2 PE=1 SV=2	ARID2	11	22.18	21.9	22.07	22.17	22.07	21.61	22.36	22.05	22.09	22.43	22.16	21.91	22.46	21.83	22.14	22.2	22.24	21.69	23.17	21.5	22.77	22.73	22.46	21.46	-0.72	-1.12638	-0.312363	22.1519	-3.69	0.0015	0.008	-1.95
Q8TDN6	BRX1_HUMAN	Ribosome biogenesis protein BRX1 homolog OS=Homo sapiens OX=9606 GN=BRIX1 PE=1 SV=2	BRIX1	9	26.55	25.64	24.59	26.08	25.96	23.89	26.94	26.12	25.27	26.86	26.42	24.36	26	25.31	25.01	26.08	25.87	25.08	26.76	25.93	24.99	26.29	26.51	25.17	-0.81	-1.27307	-0.352391	25.7366	-3.69	0.0015	0.0081	-1.96
P60228	EIF3E_HUMAN	Eukaryotic translation initiation factor 3 subunit E OS=Homo sapiens OX=9606 GN=EIF3E PE=1 SV=1	EIF3E	8	22.89	22.23	21.06	22.42	22.66	21.11	20.9	20.98	19.5	20.91	21.3	20.16	21.71	20.61	19.48	21.64	21.27	20	22.91	20.58	20.11	22.65	22.29	20.62	-1	-1.57421	-0.434308	21.249	-3.69	0.0015	0.0082	-1.97
Q9H6N6	MYH16_HUMAN	Putative uncharacterized protein MYH16 OS=Homo sapiens OX=9606 GN=MYH16 PE=1 SV=2	MYH16	1	20.17	21.64	22.12	20.41	20.36	23.75	21.01	21.44	22.56	20.49	20.61	23.54	20.43	21.32	21.1	20.51	20.79	23.96	20.4	21.1	21.26	20.23	20.4	23.73	0.87	0.375098	1.36687	21.3897	3.67	0.0016	0.0084	-2
Q96BT3	CENPT_HUMAN	Centromere protein T OS=Homo sapiens OX=9606 GN=CENPT PE=1 SV=2	CENPT	4	23.03	22.77	21.54	22.59	22.43	21.44	23.58	22.53	22.01	22.61	21.66	21.4	22.45	20.91	21.18	22.2	21.71	20.97	22.15	21.46	21.21	21.6	21.73	21	-0.89	-1.39029	-0.381032	21.9236	-3.67	0.0016	0.0084	-2.01
P17480	UBF1_HUMAN	Nucleolar transcription factor 1 OS=Homo sapiens OX=9606 GN=UBTF PE=1 SV=1	UBTF	17	25.93	26.57	25.47	25.58	25.7	25.82	26.04	26.6	25.64	25.7	25.29	26.12	26.01	26.69	24.76	25.5	25.54	25.53	26.22	27.01	24.91	25.73	25.79	25.4	0.67	0.286417	1.04964	25.8155	3.66	0.0016	0.0086	-2.03
Q9H2Y7	ZN106_HUMAN	Zinc finger protein 106 OS=Homo sapiens OX=9606 GN=ZNF106 PE=1 SV=1	ZNF106	1	21.37	20.72	19.58	21.38	21.42	19.09	21.6	20.93	20.65	21.79	21.21	19.56	22.12	21.07	20.19	22.6	22.26	20.11	22.09	21.19	19.94	22.29	22.3	20.45	-0.82	-1.28996	-0.351057	21.0795	-3.65	0.0016	0.0087	-2.04
P52701	MSH6_HUMAN	DNA mismatch repair protein Msh6 OS=Homo sapiens OX=9606 GN=MSH6 PE=1 SV=2	MSH6	23	25.51	25.27	24.41	25.32	25.14	24.3	25.36	24.84	24.52	25.26	24.68	23.98	25.71	24.94	24.6	25.47	25.63	24.43	26.23	25.66	24.78	26.02	26.02	24.64	-0.53	-0.833688	-0.224463	25.1129	-3.63	0.0017	0.0091	-2.09
P0DPB5	RPC22_HUMAN	Protein POLR1D, isoform 2 OS=Homo sapiens OX=9606 GN=POLR1D PE=1 SV=1	POLR1D	2	21.5	20.06	22.8	21.42	21.67	21.57	21.29	20.23	22.16	21.34	21.32	21.43	22.12	21.16	22.23	22.22	22.28	20.99	21.94	21.42	21.86	22.24	22.18	21.68	-0.99	-1.56727	-0.421445	21.6295	-3.63	0.0018	0.0092	-2.1
Q9UEY8	ADDG_HUMAN	Gamma-adducin OS=Homo sapiens OX=9606 GN=ADD3 PE=1 SV=1	ADD3	1	18.61	15.31	18.6	19.37	18.03	17.52	18.34	19.03	18.36	18.97	19.15	18.22	17.66	15.45	16.69	18.36	17	17.74	18.1	14.66	17.95	16.95	17.48	17.53	-2.06	-3.25265	-0.872897	17.7115	-3.63	0.0018	0.0093	-2.11
P39019	RS19_HUMAN	40S ribosomal protein S19 OS=Homo sapiens OX=9606 GN=RPS19 PE=1 SV=2	RPS19	8	26.33	26.04	23.51	25.98	25.7	24.42	26.34	25.45	23.88	25.59	25.24	24.54	25.47	24.38	23.41	24.39	24.39	24.23	25.57	24.71	23.78	24.89	24.78	24.39	-0.78	-1.23345	-0.328574	24.8921	-3.61	0.0018	0.0096	-2.14
Q5SY16	NOL9_HUMAN	Polynucleotide 5'-hydroxyl-kinase NOL9 OS=Homo sapiens OX=9606 GN=NOL9 PE=1 SV=1	NOL9	9	24.66	23.9	22.43	24.07	23.87	22.51	24.33	23.8	22.41	23.97	24.09	22.31	24.47	23.56	23.64	24.07	24.02	23.39	24.87	23.66	23.88	24.34	24.46	23.3	-0.85	-1.34886	-0.356128	23.7507	-3.59	0.0019	0.0099	-2.18
Q49A26	GLYR1_HUMAN	Cytokine-like nuclear factor N-PAC OS=Homo sapiens OX=9606 GN=GLYR1 PE=1 SV=4	GLYR1	12	24.3	24.6	25.27	24.3	24.44	24.52	24.47	24.78	25.45	24.63	24.27	24.71	24.83	25.34	25.82	25.11	25.21	25.75	25	26.35	26.14	25.27	25.34	26.21	0.62	0.2563	0.973966	25.0881	3.58	0.0019	0.01	-2.2
P38432	COIL_HUMAN	Coilin OS=Homo sapiens OX=9606 GN=COIL PE=1 SV=1	COIL	18	27.3	26.75	26.04	27.22	27.47	26.83	27.51	26.92	26.08	27.35	27.16	26.74	27.4	27.05	25.83	27.57	27.51	26.53	27.26	26.78	25.58	27.34	27.48	26.17	-0.49	-0.778044	-0.203223	26.9119	-3.57	0.002	0.01	-2.23
Q9P031	TAP26_HUMAN	Thyroid transcription factor 1-associated protein 26 OS=Homo sapiens OX=9606 GN=CCDC59 PE=1 SV=2	CCDC59	9	26.11	26.62	28.18	25.65	26.02	28	26.07	26.57	27.6	25.75	25.81	28.45	25.87	26.92	27.17	25.8	26.08	27.35	25.6	26.61	26.69	25.66	25.81	27.42	0.77	0.316749	1.2186	26.5753	3.56	0.0021	0.011	-2.25
Q14980	NUMA1_HUMAN	Nuclear mitotic apparatus protein 1 OS=Homo sapiens OX=9606 GN=NUMA1 PE=1 SV=2	NUMA1	46	27.33	26.07	28.3	27.27	27	27.65	27.03	25.87	27.94	27.01	26.63	27.59	25.84	25.6	25.87	26.24	25.86	25.7	26.78	25.74	26.78	26.76	26.85	26.15	-0.92	-1.46501	-0.380771	26.6613	-3.56	0.0021	0.011	-2.25
P49759	CLK1_HUMAN	Dual specificity protein kinase CLK1 OS=Homo sapiens OX=9606 GN=CLK1 PE=1 SV=2	CLK1	6	22.46	21.93	22.94	22.42	22.96	22.35	22.6	21.78	22.68	22.34	22.39	22.1	23.46	22.91	24.22	23.33	23.54	23.63	23.47	23.26	23.96	23.37	23.58	23.8	-0.53	-0.842197	-0.218128	22.9783	-3.55	0.0021	0.011	-2.27
Q9H0D6	XRN2_HUMAN	5'-3' exoribonuclease 2 OS=Homo sapiens OX=9606 GN=XRN2 PE=1 SV=1	XRN2	12	23.04	23.56	23.65	22.97	22.78	24.02	22.91	23.44	23.75	22.79	22.65	24	23.55	24.03	23.57	22.83	23	23.86	23.01	23.48	23.54	22.9	22.68	23.58	0.5	0.206098	0.796918	23.3148	3.55	0.0021	0.011	-2.27
P82932	RT06_HUMAN	28S ribosomal protein S6, mitochondrial OS=Homo sapiens OX=9606 GN=MRPS6 PE=1 SV=3	MRPS6	2	20.37	19.37	19.53	20.28	20	19.56	20.01	19.01	19.32	19.34	18.92	19.18	18.45	17.87	17.85	18.37	18.96	17.96	18.82	17.92	18.1	18.38	19.13	18.31	-0.87	-1.38397	-0.357001	18.9596	-3.54	0.0021	0.011	-2.29
P78346	RPP30_HUMAN	Ribonuclease P protein subunit p30 OS=Homo sapiens OX=9606 GN=RPP30 PE=1 SV=1	RPP30	3	20.31	19.91	20.12	19.95	20.26	19.84	20.05	20.01	19.87	19.46	20.62	19.48	21.41	20.07	21.13	20.64	20.86	20.81	21.89	20.54	21.55	21.16	21.29	21.05	-0.78	-1.24584	-0.320442	20.5113	-3.54	0.0021	0.011	-2.3
O75643	U520_HUMAN	U5 small nuclear ribonucleoprotein 200 kDa helicase OS=Homo sapiens OX=9606 GN=SNRNP200 PE=1 SV=2	SNRNP200	90	29.31	28.69	27.85	29.35	29.57	28.05	29.19	28.85	27.89	29.27	29.21	27.73	29.67	29.02	28.82	29.7	29.55	28.74	29.94	29.12	29.47	29.9	29.96	28.67	-0.61	-0.963913	-0.247538	29.0635	-3.54	0.0022	0.011	-2.31
Q2NL82	TSR1_HUMAN	Pre-rRNA-processing protein TSR1 homolog OS=Homo sapiens OX=9606 GN=TSR1 PE=1 SV=1	TSR1	1	18.41	18.6	14.17	18.84	18.13	18.26	18.67	13.75	17.45	18.88	18.37	18.06	18.66	15.45	13.79	17.36	18.32	17.25	17.45	14.66	14.1	18.15	17.6	17.25	-2.68	-4.2673	-1.09485	17.1515	-3.54	0.0022	0.011	-2.31
Q9Y4Z0	LSM4_HUMAN	U6 snRNA-associated Sm-like protein LSm4 OS=Homo sapiens OX=9606 GN=LSM4 PE=1 SV=1	LSM4	1	17.86	18.14	19.32	18.01	18.03	19.51	18.31	18.37	19.24	18.45	19.45	19.21	17.45	19.83	20.4	19.48	20.05	20.46	16.6	20.2	19.52	19.71	20.04	19.75	1.58	0.644436	2.51382	19.0574	3.53	0.0022	0.011	-2.32
P25205	MCM3_HUMAN	DNA replication licensing factor MCM3 OS=Homo sapiens OX=9606 GN=MCM3 PE=1 SV=3	MCM3	12	23.57	23.36	23.13	23.31	23.34	23.48	24.41	24.04	23.81	24.23	23.66	23.84	24.3	23.52	23.6	23.91	23.97	23.72	23.04	22.53	22.71	22.7	22.59	22.71	-0.47	-0.746648	-0.191017	23.4776	-3.53	0.0022	0.011	-2.32
Q99814	EPAS1_HUMAN	Endothelial PAS domain-containing protein 1 OS=Homo sapiens OX=9606 GN=EPAS1 PE=1 SV=3	EPAS1	1	20.15	17.8	17.54	20.46	20.22	17.42	20.03	18.58	17.99	20.82	20.75	17.14	19.24	19.29	18.69	20.35	18.66	17.67	20.04	18.23	18.66	20.6	19.89	17.8	-1.39	-2.21541	-0.565592	19.0842	-3.53	0.0022	0.011	-2.33
P49207	RL34_HUMAN	60S ribosomal protein L34 OS=Homo sapiens OX=9606 GN=RPL34 PE=1 SV=3	RPL34	2	24.57	24.11	24.02	24.4	23.93	24.2	24.55	23.74	24.37	24.14	23.54	24.05	24.13	23.32	23.62	23.56	23.94	24.23	24.22	23.79	23.7	23.82	24.02	24.46	-0.63	-0.99756	-0.253948	24.0177	-3.52	0.0023	0.011	-2.34
Q9UPT8	ZC3H4_HUMAN	Zinc finger CCCH domain-containing protein 4 OS=Homo sapiens OX=9606 GN=ZC3H4 PE=1 SV=3	ZC3H4	6	22.57	21.38	19.05	21.65	22.11	24.23	22.82	21.03	18.01	22.04	21.57	23.38	22.08	21.3	17.4	21.17	21.56	21.95	22.92	21.94	19.22	22.44	22.49	22.45	-1.18	-1.88963	-0.478579	21.5315	-3.51	0.0023	0.012	-2.37
Q02241	KIF23_HUMAN	Kinesin-like protein KIF23 OS=Homo sapiens OX=9606 GN=KIF23 PE=1 SV=3	KIF23	7	22.41	21.87	21.31	22.04	22.17	21.34	21.98	21.71	21.89	22.08	21.93	21.61	23.01	22.15	22.5	22.62	22.79	22.37	22.99	22.46	22.14	22.87	22.78	22.09	-0.55	-0.881428	-0.222587	22.2129	-3.5	0.0023	0.012	-2.38
P11171	EPB41_HUMAN	Protein 4.1 OS=Homo sapiens OX=9606 GN=EPB41 PE=1 SV=4	EPB41	15	26.03	25.15	26.69	25.99	26.15	25.81	26.12	24.89	26.42	26.01	25.17	25.94	24.21	24.35	25.02	24.27	24.19	24.9	25.32	24.3	25.68	25.44	25.49	25.15	-0.75	-1.19375	-0.301258	25.3627	-3.5	0.0023	0.012	-2.38
P02538	K2C6A_HUMAN	Keratin, type II cytoskeletal 6A OS=Homo sapiens OX=9606 GN=KRT6A PE=1 SV=3	KRT6A	1	16.45	18.84	17.53	18.2	18.12	18.44	17.5	18.71	17.35	17.96	17.63	17.86	18.3	19.21	19.53	17.91	18.73	17.85	16.53	19.08	19.35	18.54	18.21	20.42	1.76	0.710517	2.81579	18.2609	3.5	0.0023	0.012	-2.38
O60884	DNJA2_HUMAN	DnaJ homolog subfamily A member 2 OS=Homo sapiens OX=9606 GN=DNAJA2 PE=1 SV=1	DNAJA2	3	19.61	20.82	20.74	19.87	20.41	20.66	20.34	21.06	20.73	20.4	20.73	20.29	20.58	21.09	22.25	20.71	21.27	21.53	20.85	21.41	21.99	21.18	21.2	21.32	0.75	0.301299	1.20031	20.8773	3.49	0.0024	0.012	-2.4
P11498	PYC_HUMAN	Pyruvate carboxylase, mitochondrial OS=Homo sapiens OX=9606 GN=PC PE=1 SV=2	PC	2	21.84	21.4	20.82	21.81	21.71	20.51	21.44	21.11	21.16	21.54	20.91	20.47	22.05	21.03	21.27	21.72	22.02	21.26	22.6	21.58	21.36	22.37	22.37	21.64	-0.7	-1.11996	-0.280365	21.4997	-3.49	0.0024	0.012	-2.41
Q92522	H1X_HUMAN	Histone H1.10 OS=Homo sapiens OX=9606 GN=H1-10 PE=1 SV=1	H1-10	3	24.17	24.2	24.89	24.2	23.26	24.02	23.94	24.9	25.43	24.59	24.39	24.8	23.31	24.68	25.15	23.83	23.71	25.91	23.03	25.21	24.76	23.39	23.5	25.14	1.13	0.452908	1.81665	24.3495	3.48	0.0025	0.012	-2.43
P35268	RL22_HUMAN	60S ribosomal protein L22 OS=Homo sapiens OX=9606 GN=RPL22 PE=1 SV=2	RPL22	3	24.9	24.25	23.32	24.58	24.18	23.24	23.93	23.4	23.29	23.88	23.36	22.75	24.48	23.35	23.88	23.52	23.68	23.54	25.04	24.24	24.58	24.1	24.51	24.09	-0.78	-1.24718	-0.310168	23.9211	-3.48	0.0025	0.012	-2.44
Q96CW1	AP2M1_HUMAN	AP-2 complex subunit mu OS=Homo sapiens OX=9606 GN=AP2M1 PE=1 SV=2	AP2M1	9	23.99	23.55	22.52	23.9	24.02	23.14	23.88	23.53	22.36	23.86	23.45	22.72	22.68	22.06	21.65	22.23	22.6	22.06	23.14	22.42	21.95	23	22.96	22.3	-0.53	-0.852137	-0.21171	22.9147	-3.47	0.0025	0.012	-2.45
Q9BTA9	WAC_HUMAN	WW domain-containing adapter protein with coiled-coil OS=Homo sapiens OX=9606 GN=WAC PE=1 SV=3	WAC	2	19.36	19.1	19.33	18.9	19.11	19.29	19.08	18.49	19.4	18.79	18.68	18.97	19.17	17.19	18.09	19.04	18.18	18.12	18.85	17.59	17.98	18.52	18.54	18.12	-1.02	-1.63654	-0.405577	18.6616	-3.47	0.0025	0.012	-2.46
Q06787	FMR1_HUMAN	Fragile X messenger ribonucleoprotein 1 OS=Homo sapiens OX=9606 GN=FMR1 PE=1 SV=1	FMR1	2	22.42	21.56	17.46	21.8	22.55	19.71	22.19	21.69	18.46	22.14	21.6	19.97	22.66	21.12	19.56	22.73	22.35	19.93	22.52	21.29	18.7	22.65	22.72	20.13	-1.03	-1.66094	-0.408928	21.163	-3.46	0.0026	0.013	-2.48
Q9UMS4	PRP19_HUMAN	Pre-mRNA-processing factor 19 OS=Homo sapiens OX=9606 GN=PRPF19 PE=1 SV=1	PRPF19	15	27.25	27.08	25.72	27.15	27.35	26.02	27.33	27	25.96	27.19	26.86	26.21	27.89	27.04	26.63	27.7	27.57	26.75	27.95	27.28	26.55	27.73	27.89	26.34	-0.5	-0.810539	-0.199246	27.0179	-3.45	0.0026	0.013	-2.49
Q5FBB7	SGO1_HUMAN	Shugoshin 1 OS=Homo sapiens OX=9606 GN=SGO1 PE=1 SV=1	SGO1	5	21.12	20.71	22.25	21.16	22.2	22.08	21.41	20.06	22.54	21.19	22.42	21.85	21.66	20.47	22.88	22.26	22.03	22.27	21.47	21.25	22.71	21.97	21.96	21.94	-0.79	-1.27507	-0.30998	21.7446	-3.43	0.0027	0.013	-2.53
Q9UKT4	FBX5_HUMAN	F-box only protein 5 OS=Homo sapiens OX=9606 GN=FBXO5 PE=1 SV=1	FBXO5	1	17.88	15.31	18.32	17.73	18.06	17.81	17.86	13.75	18.04	17.61	13.83	17.55	17.72	15.45	18.41	17.42	14.95	18.07	17.55	17.55	18.39	17.03	14.75	18.1	-2.24	-3.60532	-0.872113	17.0473	-3.43	0.0028	0.014	-2.55
Q96QE5	TEFM_HUMAN	Transcription elongation factor, mitochondrial OS=Homo sapiens OX=9606 GN=TEFM PE=1 SV=1	TEFM	4	22.46	20.34	21.14	20.27	20.17	18.95	22.51	20.22	21.13	19.84	19.7	19.69	22.63	22.81	20.98	19.9	18.42	19.43	22.16	20.49	20.39	19.67	19.61	18.98	-1.48	-2.38206	-0.572561	20.4959	-3.42	0.0029	0.014	-2.58
Q9UHB7	AFF4_HUMAN	AF4/FMR2 family member 4 OS=Homo sapiens OX=9606 GN=AFF4 PE=1 SV=1	AFF4	13	22.99	23.19	23.34	23.05	23.33	22.07	22.65	23.07	22.99	23.22	23.32	22.01	23.22	23.87	23.99	23.72	23.39	22.14	23.81	25.04	24.29	24.14	24.15	23.5	0.63	0.242249	1.00961	23.354	3.41	0.0029	0.014	-2.58
O15258	RER1_HUMAN	Protein RER1 OS=Homo sapiens OX=9606 GN=RER1 PE=1 SV=1	RER1	2	22.22	21.72	21.25	22.02	22.11	21.77	22.38	21.64	21.52	22.09	21.01	21.06	22.05	21.03	20.79	21.58	21.87	21.22	21.96	21.29	21.43	21.58	21.69	21.33	-0.73	-1.17873	-0.282024	21.609	-3.41	0.0029	0.014	-2.6
P35251	RFC1_HUMAN	Replication factor C subunit 1 OS=Homo sapiens OX=9606 GN=RFC1 PE=1 SV=4	RFC1	7	22.66	23.09	23.05	22.65	22.24	22.84	22.38	23	23.39	22.58	21.81	22.83	22.03	22.46	22.47	21.3	21.87	22.52	22.57	23.68	23.05	22.18	22.35	23.15	0.65	0.247687	1.04409	22.5894	3.39	0.003	0.014	-2.63
Q9UK58	CCNL1_HUMAN	Cyclin-L1 OS=Homo sapiens OX=9606 GN=CCNL1 PE=1 SV=1	CCNL1	1	19.55	19.2	19	19.81	20.32	18.97	19.73	18.8	18.94	19.69	19.57	18.35	20.14	19.34	19.14	20.33	20.16	19.66	20.26	19.43	18.86	20.52	20.68	19.32	-0.73	-1.17867	-0.277869	19.5738	-3.38	0.0031	0.015	-2.65
Q96EL2	RT24_HUMAN	28S ribosomal protein S24, mitochondrial OS=Homo sapiens OX=9606 GN=MRPS24 PE=1 SV=1	MRPS24	2	20.21	20.19	21.05	20.47	20.55	20.4	21.05	19.91	20.11	20.93	20.24	19.85	20.15	18.71	20.44	19.25	19.81	20.05	19.81	18.43	19.98	19.42	19.23	19.85	-1	-1.61329	-0.377784	20.0032	-3.37	0.0032	0.015	-2.68
P62875	RPAB5_HUMAN	DNA-directed RNA polymerases I, II, and III subunit RPABC5 OS=Homo sapiens OX=9606 GN=POLR2L PE=1 SV=1	POLR2L	2	21.98	21.67	21.53	21.67	21.59	21.04	21.84	21.28	21.19	21.55	21.33	20.94	21.73	21	20.73	21.23	21.11	20.42	22.27	21.94	21.59	21.42	21.56	21.18	-0.49	-0.78951	-0.183752	21.4072	-3.36	0.0032	0.015	-2.7
Q9GZT3	SLIRP_HUMAN	SRA stem-loop-interacting RNA-binding protein, mitochondrial OS=Homo sapiens OX=9606 GN=SLIRP PE=1 SV=1	SLIRP	3	21.41	20.99	21.34	21.67	21.91	21.01	20.89	20.07	20.48	20.93	20.72	21.33	22.65	21.8	21.51	22.58	22.27	21.69	22.63	21.68	21.82	22.46	22.56	21.51	-0.76	-1.2316	-0.286194	21.5799	-3.36	0.0033	0.015	-2.71
P51531	SMCA2_HUMAN	Probable global transcription activator SNF2L2 OS=Homo sapiens OX=9606 GN=SMARCA2 PE=1 SV=2	SMARCA2	5	21.61	21.71	20.62	21.54	21.37	21.39	22.07	21.38	21.17	21.78	21.11	21.72	22.28	21.07	20.57	21.85	21.99	21.51	21.69	20.64	20.4	21.08	21.31	20.78	-0.72	-1.16316	-0.267691	21.3595	-3.34	0.0034	0.016	-2.74
Q9P035	HACD3_HUMAN	Very-long-chain (3R)-3-hydroxyacyl-CoA dehydratase 3 OS=Homo sapiens OX=9606 GN=HACD3 PE=1 SV=2	HACD3	7	23.31	23.28	22.73	23.29	23.21	22.73	22.98	22.41	22.58	22.78	22.45	22.45	25.29	24.53	24.15	24.8	25.04	24.32	24.72	23.68	23.39	24.27	24.35	23.13	-0.6	-0.970858	-0.221599	23.5772	-3.33	0.0035	0.016	-2.77
Q9NW64	RBM22_HUMAN	Pre-mRNA-splicing factor RBM22 OS=Homo sapiens OX=9606 GN=RBM22 PE=1 SV=1	RBM22	2	20.83	20.38	20.59	20.89	21.35	21.56	20.66	18.73	20.83	20.26	20.55	21.88	22.55	21.12	21.21	22.1	22.26	21.62	21.73	20.68	20.45	21.85	22.04	23.18	-1.22	-1.98205	-0.452355	21.2216	-3.33	0.0035	0.016	-2.77
Q14203	DCTN1_HUMAN	Dynactin subunit 1 OS=Homo sapiens OX=9606 GN=DCTN1 PE=1 SV=3	DCTN1	1	18.97	17.98	19.58	18.04	17.56	19.31	17.92	17.53	19.19	17.88	17	18.85	18.47	16.59	19.52	16.34	16.58	17.99	18.65	16.58	20.01	15.63	16.56	18.87	-1.33	-2.166	-0.493233	17.9843	-3.32	0.0035	0.016	-2.78
Q96A35	RM24_HUMAN	39S ribosomal protein L24, mitochondrial OS=Homo sapiens OX=9606 GN=MRPL24 PE=1 SV=1	MRPL24	2	20.46	19.69	20.15	20.52	20.79	20.68	20.09	19.83	19.02	19.66	19.4	19.6	19.51	18.17	18.91	19.11	19.36	18.97	19.68	18.82	18.9	19.69	19.71	19.99	-0.81	-1.32003	-0.299593	19.6132	-3.32	0.0035	0.017	-2.79
Q8IXM3	RM41_HUMAN	39S ribosomal protein L41, mitochondrial OS=Homo sapiens OX=9606 GN=MRPL41 PE=1 SV=1	MRPL41	1	19.58	19.34	17.59	19.69	19.74	18.21	12.02	18.62	17.06	18.63	18.34	17.36	14.05	18.88	17.79	18.14	17.96	22.68	14.88	18.48	17.17	18.54	18.16	22.65	3.69	1.36419	6.02437	18.1477	3.32	0.0036	0.017	-2.8
P62314	SMD1_HUMAN	Small nuclear ribonucleoprotein Sm D1 OS=Homo sapiens OX=9606 GN=SNRPD1 PE=1 SV=1	SNRPD1	5	26.67	26.07	26.96	26.5	26.9	26.75	27.6	26.61	27.21	27.07	26.66	27.28	27.16	26.78	26.47	27.24	27.16	27.24	26.78	26.24	26.22	26.76	26.8	26.44	-0.63	-1.02763	-0.230321	26.8159	-3.3	0.0037	0.017	-2.83
Q9NX14	NDUBB_HUMAN	NADH dehydrogenase [ubiquinone] 1 beta subcomplex subunit 11, mitochondrial OS=Homo sapiens OX=9606 GN=NDUFB11 PE=1 SV=1	NDUFB11	1	18.91	22.49	20.21	21.78	18.65	19.75	17.94	22.56	20.07	22.22	23.09	19.69	19.6	19.5	20.92	20.87	20.54	20.03	18.89	20.42	20.03	20.16	19.7	20.6	2.41	0.88159	3.93435	20.3598	3.3	0.0037	0.017	-2.83
P55201	BRPF1_HUMAN	Peregrin OS=Homo sapiens OX=9606 GN=BRPF1 PE=1 SV=2	BRPF1	11	23.6	23.34	23.31	23.53	23.42	23.62	23.72	23.03	23.11	23.36	23.36	23.31	24.01	23.56	23.39	24.04	23.93	23.53	23.97	23.61	22.98	23.81	23.77	23.58	-0.44	-0.71333	-0.15961	23.5374	-3.3	0.0037	0.017	-2.84
Q15427	SF3B4_HUMAN	Splicing factor 3B subunit 4 OS=Homo sapiens OX=9606 GN=SF3B4 PE=1 SV=1	SF3B4	5	24.09	24.9	24.29	23.77	23.94	26.06	24.19	25.33	24.12	23.61	23.67	26.15	24.09	25.08	23.99	23.66	23.27	25.3	24.43	24.52	24.9	24.12	24.15	25.27	0.76	0.277295	1.24322	24.4545	3.29	0.0038	0.017	-2.85
Q15058	KIF14_HUMAN	Kinesin-like protein KIF14 OS=Homo sapiens OX=9606 GN=KIF14 PE=1 SV=1	KIF14	6	21.53	20.99	20.48	21.27	21.42	20.82	21.25	20.62	20.22	21.44	20.9	20.93	21.83	21.11	21.29	21.54	21.65	21.47	21.98	21.65	21.26	22.08	22.19	22.19	-0.56	-0.907751	-0.202379	21.3374	-3.29	0.0038	0.017	-2.85
P13804	ETFA_HUMAN	Electron transfer flavoprotein subunit alpha, mitochondrial OS=Homo sapiens OX=9606 GN=ETFA PE=1 SV=1	ETFA	1	16.07	18.72	15.64	15.83	13.15	16.32	16.25	17.26	15.21	17.1	13.83	15.9	16.43	17.38	18.12	17.21	14.95	16.95	15.88	18.66	18.48	17.37	14.75	16.02	1.85	0.671769	3.01828	16.3945	3.29	0.0038	0.018	-2.86
P84098	RL19_HUMAN	60S ribosomal protein L19 OS=Homo sapiens OX=9606 GN=RPL19 PE=1 SV=1	RPL19	2	23.68	22.91	21.47	23.59	23.07	22.07	23.33	21.61	21.27	23.19	22.21	22.16	22.34	21.99	21.14	22.66	23.17	23.13	23.29	22.01	22.04	22.95	23.24	23.19	-1.03	-1.68484	-0.373445	22.5705	-3.28	0.0039	0.018	-2.87
P05198	IF2A_HUMAN	Eukaryotic translation initiation factor 2 subunit 1 OS=Homo sapiens OX=9606 GN=EIF2S1 PE=1 SV=3	EIF2S1	3	21.55	20.35	21.25	21.33	21.48	20.39	21.44	20.55	21.61	20.98	20.67	20.88	21.44	20.68	22.02	21.21	21.25	21.22	22.1	20.98	21.49	22.47	22.2	22.91	-0.99	-1.62411	-0.359711	21.3531	-3.28	0.0039	0.018	-2.87
O00116	ADAS_HUMAN	Alkyldihydroxyacetonephosphate synthase, peroxisomal OS=Homo sapiens OX=9606 GN=AGPS PE=1 SV=1	AGPS	1	17.23	17.28	14.17	18.04	18.07	17.68	17.29	13.75	14.08	17.52	18.1	17.3	17.7	15.45	16.95	17.08	17.19	16.98	17.26	14.66	14.1	16.17	17.19	18.08	-2.08	-3.41344	-0.756009	16.6382	-3.28	0.0039	0.018	-2.87
O00267	SPT5H_HUMAN	Transcription elongation factor SPT5 OS=Homo sapiens OX=9606 GN=SUPT5H PE=1 SV=1	SUPT5H	15	24.36	23.93	23.54	24.11	24.34	24.14	24.73	24.07	23.86	24.51	24.06	24.28	24.95	23.96	23.3	24.87	24.76	23.99	24.47	24.15	23.08	24.53	24.46	23.73	-0.6	-0.985778	-0.217428	24.175	-3.27	0.0039	0.018	-2.89
Q9H000	MKRN2_HUMAN	E3 ubiquitin-protein ligase makorin-2 OS=Homo sapiens OX=9606 GN=MKRN2 PE=1 SV=2	MKRN2	2	21	20.55	20.16	20.61	20.56	20.93	20.91	20.46	20.41	20.14	19.67	20.62	21.41	20.42	20.43	20.66	20.83	20.52	20.47	19.79	19.77	19.69	20.02	20.06	-0.64	-1.05776	-0.232202	20.4198	-3.27	0.004	0.018	-2.9
Q13151	ROA0_HUMAN	Heterogeneous nuclear ribonucleoprotein A0 OS=Homo sapiens OX=9606 GN=HNRNPA0 PE=1 SV=1	HNRNPA0	3	23.88	25.63	22.32	24.01	23.49	27.2	23.87	25.75	22.18	23.92	24	26.26	22.26	23.74	22.45	22.63	22.22	23.49	22.6	23.16	22.46	22.74	22.5	23.78	1.41	0.507457	2.32033	23.6054	3.26	0.0041	0.018	-2.92
Q99719	SEPT5_HUMAN	Septin-5 OS=Homo sapiens OX=9606 GN=SEPTIN5 PE=1 SV=1	SEPTIN5	1	19.51	21.27	22.05	19.39	20.18	21.25	20.49	21.49	22.23	20.66	19	22.54	18.62	19.94	19.58	19.29	17.82	20.97	18.82	19.46	21.01	19.54	18.28	20.75	1.18	0.419555	1.93434	20.1729	3.25	0.0042	0.019	-2.94
Q9Y5J1	UTP18_HUMAN	U3 small nucleolar RNA-associated protein 18 homolog OS=Homo sapiens OX=9606 GN=UTP18 PE=1 SV=3	UTP18	14	24.94	24.73	22.79	24.95	24.99	23.38	24.99	24.47	23.29	25.02	24.57	23.23	25.36	24.57	23.81	25.28	25.42	24.13	25.4	24.8	23.89	25.3	25.45	24.29	-0.53	-0.874682	-0.189125	24.5437	-3.24	0.0042	0.019	-2.95
O00560	SDCB1_HUMAN	Syntenin-1 OS=Homo sapiens OX=9606 GN=SDCBP PE=1 SV=1	SDCBP	1	18.85	20.62	19.19	19.26	19.46	19.39	17.63	20.24	18.97	17.77	17.23	18.28	18.11	18.62	18.73	18.38	18.83	18.48	18.48	18.93	18.71	16.74	18.58	18.02	1.33	0.469026	2.19571	18.6457	3.23	0.0044	0.02	-2.99
Q0VF96	CGNL1_HUMAN	Cingulin-like protein 1 OS=Homo sapiens OX=9606 GN=CGNL1 PE=1 SV=2	CGNL1	1	19.64	18.47	20.94	19.21	19.89	20.6	19.22	17.8	20.28	19.09	20.3	19.84	22.84	21.21	22.42	22.03	22.77	21.95	22.47	21.87	21.39	22.35	22.56	22.46	-1.2	-1.98604	-0.423131	20.8997	-3.22	0.0044	0.02	-3
Q9HCC0	MCCB_HUMAN	Methylcrotonoyl-CoA carboxylase beta chain, mitochondrial OS=Homo sapiens OX=9606 GN=MCCC2 PE=1 SV=1	MCCC2	1	15.22	18.12	14.54	15.6	16.03	14.12	15.99	18.51	15.15	15.24	16.24	14.03	13.65	15.19	14.8	15.72	14.21	13.89	13.79	14.85	15.46	16.19	15.3	14.03	2.01	0.699959	3.31376	15.2444	3.21	0.0045	0.02	-3.03
Q9Y224	RTRAF_HUMAN	RNA transcription, translation and transport factor protein OS=Homo sapiens OX=9606 GN=RTRAF PE=1 SV=1	RTRAF	4	20.8	21.89	20.65	20.6	20.31	21.73	20.04	20.99	20.82	20.56	19.95	20.76	20.95	21.82	20.33	20.64	20.67	21.21	20.59	20.81	20	20.41	20.64	20.53	0.78	0.272917	1.29235	20.7369	3.21	0.0045	0.02	-3.03
Q9Y446	PKP3_HUMAN	Plakophilin-3 OS=Homo sapiens OX=9606 GN=PKP3 PE=1 SV=1	PKP3	9	22.9	23.53	23.32	22.81	22.68	23.52	22.78	23.43	22.96	22.46	22.15	23.05	23.84	24.11	23.43	23.38	23.67	24.1	23.25	23.58	22.99	22.94	22.87	23.64	0.47	0.16385	0.778352	23.2252	3.21	0.0046	0.02	-3.04
Q9Y230	RUVB2_HUMAN	RuvB-like 2 OS=Homo sapiens OX=9606 GN=RUVBL2 PE=1 SV=3	RUVBL2	10	24.21	24.05	23.83	24.14	24.26	24.18	24.53	24.09	24.11	24.51	24.11	24.09	24.7	24.47	24.09	24.47	24.41	24.09	24.81	23.94	24.3	24.44	24.55	24.24	-0.43	-0.704074	-0.148202	24.2758	-3.21	0.0046	0.02	-3.04
Q969X6	UTP4_HUMAN	U3 small nucleolar RNA-associated protein 4 homolog OS=Homo sapiens OX=9606 GN=UTP4 PE=1 SV=1	UTP4	10	23.8	23.44	22.65	23.76	23.19	22.78	24.1	23.39	22.84	23.55	23.28	23.07	24.4	23.83	22.84	23.85	24.11	23.62	23.97	23.66	22.29	23.61	23.64	23.2	-0.49	-0.803198	-0.167478	23.4532	-3.19	0.0047	0.021	-3.07
Q9H5Z1	DHX35_HUMAN	Probable ATP-dependent RNA helicase DHX35 OS=Homo sapiens OX=9606 GN=DHX35 PE=1 SV=2	DHX35	8	22.07	21.54	21.1	22.03	22.33	21.27	22.14	21.65	21.45	22	22.06	21.58	23	22.24	22.44	22.78	22.73	21.88	22.44	22.05	21.16	22.05	22.47	21.14	-0.54	-0.892721	-0.185184	21.9838	-3.18	0.0048	0.021	-3.08
O43390	HNRPR_HUMAN	Heterogeneous nuclear ribonucleoprotein R OS=Homo sapiens OX=9606 GN=HNRNPR PE=1 SV=1	HNRNPR	20	26.44	27.57	27.54	26.41	26.25	29.2	27.09	27.88	27.34	26.81	26.45	28.96	26.92	27.84	26.72	26.76	26.88	29.28	26.42	27.2	28.58	26.47	26.48	28.68	0.9	0.309851	1.49558	27.34	3.18	0.0048	0.021	-3.09
P02786	TFR1_HUMAN	Transferrin receptor protein 1 OS=Homo sapiens OX=9606 GN=TFRC PE=1 SV=2	TFRC	1	19.39	19.74	19.31	19.19	18.96	19.18	17.92	17.89	17.23	17.33	16.79	17.81	14.33	18.63	15.16	15.23	15.04	18.29	14.7	18.55	14.37	15.05	15.15	18.31	2.12	0.72504	3.5116	17.23	3.18	0.0049	0.022	-3.1
Q9H5U6	ZCHC4_HUMAN	rRNA N6-adenosine-methyltransferase ZCCHC4 OS=Homo sapiens OX=9606 GN=ZCCHC4 PE=1 SV=3	ZCCHC4	1	16.87	15.31	18.71	17.32	17.48	14.12	16.97	13.75	19.03	17.33	17.54	14.03	17.53	17.21	18.6	17.62	17.79	13.89	17.62	14.66	18.24	17.62	17.6	17.38	-2.02	-3.34971	-0.681829	16.8419	-3.16	0.0051	0.022	-3.14
Q8NEH6	MNS1_HUMAN	Meiosis-specific nuclear structural protein 1 OS=Homo sapiens OX=9606 GN=MNS1 PE=1 SV=2	MNS1	1	18.9	18.34	19.31	19.21	19.4	18.38	19.55	18.02	18.03	19.18	19.65	19.19	20.56	19.56	18.75	20.73	21.17	19.56	19.49	18.64	18.35	19.92	20.04	18.71	-0.98	-1.63305	-0.329664	19.276	-3.15	0.0052	0.023	-3.16
P35226	BMI1_HUMAN	Polycomb complex protein BMI-1 OS=Homo sapiens OX=9606 GN=BMI1 PE=1 SV=2	BMI1	2	20.89	20.06	21.68	21.02	21.4	20.07	21.4	19.99	21.64	19.84	21.03	19.74	21.39	18.4	21	21.4	20.93	20.69	20.15	20.27	20.72	20.8	21.07	20.66	-1.28	-2.12676	-0.426651	20.6771	-3.14	0.0053	0.023	-3.18
Q9NVU7	SDA1_HUMAN	Protein SDA1 homolog OS=Homo sapiens OX=9606 GN=SDAD1 PE=1 SV=3	SDAD1	5	23.07	22.22	23.63	22.76	22.3	23	22.47	22.06	23.78	22.65	22.1	22.91	22.58	22.3	23.3	22.74	22.53	22.48	23.1	22.54	23.71	23.16	23.23	23.28	-0.52	-0.872992	-0.174908	22.8285	-3.14	0.0053	0.023	-3.18
Q05048	CSTF1_HUMAN	Cleavage stimulation factor subunit 1 OS=Homo sapiens OX=9606 GN=CSTF1 PE=1 SV=1	CSTF1	4	21.96	22.92	22.24	22.07	22.42	23.92	22.31	22.71	22.06	22.06	22.81	23.19	23.02	23.37	23.59	22.62	23.53	23.59	23.35	24.43	23.26	23.48	23.53	24.68	0.7	0.232387	1.15977	23.0469	3.14	0.0053	0.023	-3.18
Q9NQS7	INCE_HUMAN	Inner centromere protein OS=Homo sapiens OX=9606 GN=INCENP PE=1 SV=3	INCENP	10	23.27	22.74	23.68	22.95	22.73	22.67	23.19	22.58	23.51	22.9	22.04	23.09	23.14	22.46	23.55	22.92	23.26	23.23	23.16	22.6	23.26	23.16	23	23.12	-0.59	-0.990056	-0.197706	23.0083	-3.13	0.0054	0.023	-3.19
Q96N46	TTC14_HUMAN	Tetratricopeptide repeat protein 14 OS=Homo sapiens OX=9606 GN=TTC14 PE=1 SV=1	TTC14	6	22.53	22.52	22.32	22.08	22.92	22.72	22.69	22.14	22.76	22.46	21.95	22.95	23.23	21.83	22.43	22.97	22.89	22.94	22.92	22.05	22.75	22.64	23.1	23.09	-0.71	-1.1837	-0.233765	22.6206	-3.12	0.0056	0.024	-3.22
Q9Y6K0	CEPT1_HUMAN	Choline/ethanolaminephosphotransferase 1 OS=Homo sapiens OX=9606 GN=CEPT1 PE=1 SV=1	CEPT1	2	20.65	20.53	20.22	20.42	16.82	20.14	16.06	19.49	19.45	15.99	16.34	19.4	15.44	20.07	19.79	16.3	20.78	19.74	16.4	19.68	19.39	16.32	17.25	19.36	2.81	0.924758	4.68646	18.5856	3.12	0.0056	0.024	-3.23
P10606	COX5B_HUMAN	Cytochrome c oxidase subunit 5B, mitochondrial OS=Homo sapiens OX=9606 GN=COX5B PE=1 SV=2	COX5B	2	22.54	22.86	20.66	22.66	22.77	21.91	20.39	21.81	20.31	20.36	19.88	20.45	18.67	20.17	18.71	19.09	20.05	19.23	18.32	19.85	18.58	20.34	20.14	19.92	1.19	0.392149	1.99149	20.4025	3.12	0.0056	0.024	-3.23
Q9Y265	RUVB1_HUMAN	RuvB-like 1 OS=Homo sapiens OX=9606 GN=RUVBL1 PE=1 SV=1	RUVBL1	11	24.07	23.94	23.65	23.86	23.94	23.77	24.32	23.98	23.83	24.05	23.66	23.92	24.06	23.55	23.7	23.95	23.76	23.6	24.24	23.62	23.78	23.81	24.07	23.51	-0.4	-0.663088	-0.130453	23.8604	-3.11	0.0056	0.024	-3.23
Q04637	IF4G1_HUMAN	Eukaryotic translation initiation factor 4 gamma 1 OS=Homo sapiens OX=9606 GN=EIF4G1 PE=1 SV=4	EIF4G1	1	18.34	15.31	19.49	18.3	18.7	14.12	18.2	13.75	18.49	18.57	18.48	14.03	17.98	15.45	18.7	18.52	18.89	13.89	18.36	19.04	18.29	19.08	18.77	18.36	-2.34	-3.91809	-0.75357	17.5461	-3.09	0.006	0.026	-3.3
Q8NCN4	RN169_HUMAN	E3 ubiquitin-protein ligase RNF169 OS=Homo sapiens OX=9606 GN=RNF169 PE=1 SV=2	RNF169	2	20.58	18.08	20.61	19.97	18.23	20.45	20.79	17.8	20.38	20.77	18.33	20.29	20.35	17.58	21.1	20.18	19.24	19.66	20.29	21.24	21.28	19.74	21.54	20.31	-1.82	-3.06108	-0.586543	19.9505	-3.08	0.0061	0.026	-3.31
Q92797	SYMPK_HUMAN	Symplekin OS=Homo sapiens OX=9606 GN=SYMPK PE=1 SV=2	SYMPK	7	21.14	22.01	20.95	21.2	21.35	21.59	21.65	21.87	21.52	21.37	21.33	21.67	21.84	22.04	21.56	21.24	21.96	21.6	22.2	22.93	22.01	22.47	22.37	22.35	0.5	0.161275	0.847027	21.759	3.07	0.0062	0.026	-3.32
Q9H7N4	SFR19_HUMAN	Splicing factor, arginine/serine-rich 19 OS=Homo sapiens OX=9606 GN=SCAF1 PE=1 SV=3	SCAF1	12	24.04	23.4	23.78	24.04	24.36	23.87	24.1	23.47	24.31	24.47	24.07	24.14	24.92	23.9	23.95	25.34	25.23	23.69	24.96	24.27	23.91	25.29	25.28	23.82	-0.74	-1.24803	-0.236922	24.2747	-3.07	0.0062	0.027	-3.33
Q9P2D1	CHD7_HUMAN	Chromodomain-helicase-DNA-binding protein 7 OS=Homo sapiens OX=9606 GN=CHD7 PE=1 SV=3	CHD7	3	20.16	20.77	19.89	20.32	20.32	20.89	19.34	20.9	20.63	20.01	20.69	20.41	20.95	21.4	21.2	20.68	20.65	20.83	20.34	20.97	20.59	20.4	20.37	19.7	0.81	0.258963	1.36921	20.5163	3.07	0.0063	0.027	-3.34
Q8N5C6	SRBD1_HUMAN	S1 RNA-binding domain-containing protein 1 OS=Homo sapiens OX=9606 GN=SRBD1 PE=1 SV=2	SRBD1	3	18.83	19.44	19.66	18.99	18.85	20.43	18.56	19.45	19.71	19.19	19.06	20.53	19.68	20.17	19.75	19.12	19.9	21.21	19.02	20.09	19.43	18.41	18.96	21.33	0.76	0.242095	1.28644	19.574	3.06	0.0064	0.027	-3.35
O43159	RRP8_HUMAN	Ribosomal RNA-processing protein 8 OS=Homo sapiens OX=9606 GN=RRP8 PE=1 SV=2	RRP8	7	23.48	22.91	22.97	23.36	23.26	21.99	23.86	23.43	24.09	24.11	23.55	22.91	23.92	23.22	22.91	24.08	23.79	22.38	24.07	23.34	22.92	23.96	24.09	22.18	-0.61	-1.02211	-0.191897	23.3658	-3.06	0.0064	0.027	-3.36
Q9ULV3	CIZ1_HUMAN	Cip1-interacting zinc finger protein OS=Homo sapiens OX=9606 GN=CIZ1 PE=1 SV=2	CIZ1	4	21.28	20.67	21.07	20.72	20.34	21.38	21.11	20.22	20.27	20.51	20.06	20.98	19.96	18.92	19.46	20.12	19.71	19.53	19.5	19.23	19.58	19.83	19.75	19.8	-0.7	-1.18454	-0.221669	20.1658	-3.05	0.0064	0.027	-3.37
Q8TA86	RP9_HUMAN	Retinitis pigmentosa 9 protein OS=Homo sapiens OX=9606 GN=RP9 PE=1 SV=2	RP9	3	22.59	23.4	24.86	22.8	22.98	24.13	22.97	23.3	24.84	22.79	22.96	24.93	21.12	21.73	22.38	21.32	21.55	22.44	21.36	22.44	22.28	21.7	21.55	22.6	0.71	0.221541	1.19441	22.7087	3.04	0.0066	0.028	-3.39
Q92830	KAT2A_HUMAN	Histone acetyltransferase KAT2A OS=Homo sapiens OX=9606 GN=KAT2A PE=1 SV=3	KAT2A	1	23.37	22.94	20.59	22.87	22.67	21.82	23.04	21.5	21.27	21.67	20.48	21.66	22.28	20.6	20.79	20.97	21.12	21.56	22.54	21.86	21.06	21.31	21.85	21.81	-1.08	-1.82341	-0.335706	21.7345	-3.04	0.0067	0.028	-3.41
Q9NYF8	BCLF1_HUMAN	Bcl-2-associated transcription factor 1 OS=Homo sapiens OX=9606 GN=BCLAF1 PE=1 SV=2	BCLAF1	34	29.11	28.9	29.07	29.38	29.73	29.03	29.75	28.84	28.34	29.66	29.67	28.85	29.06	28.21	27.5	29.48	29.46	27.82	28.07	27.56	26.9	28.52	28.49	27.46	-0.62	-1.04201	-0.191839	28.7016	-3.04	0.0067	0.028	-3.41
Q15459	SF3A1_HUMAN	Splicing factor 3A subunit 1 OS=Homo sapiens OX=9606 GN=SF3A1 PE=1 SV=1	SF3A1	14	23.53	23.02	23.77	23.36	23.67	23.9	23.57	23.39	23.27	23.15	22.96	23.21	23.7	23.16	23.83	23.75	23.7	23.47	24.88	23.83	24.93	24.96	25.01	24.69	-0.57	-0.963458	-0.177262	23.78	-3.03	0.0067	0.028	-3.41
Q5UIP0	RIF1_HUMAN	Telomere-associated protein RIF1 OS=Homo sapiens OX=9606 GN=RIF1 PE=1 SV=2	RIF1	28	24.46	24.34	24.5	24.26	24.43	24.04	24.67	24.1	24.19	24.4	24.29	23.9	24.72	23.99	23.75	24.64	24.35	23.82	25.66	24.96	24.29	25.04	25.09	24.12	-0.53	-0.897855	-0.1641	24.4177	-3.03	0.0069	0.029	-3.43
Q15006	EMC2_HUMAN	ER membrane protein complex subunit 2 OS=Homo sapiens OX=9606 GN=EMC2 PE=1 SV=1	EMC2	3	20.84	21.26	20.4	20.75	20.66	20.09	20.13	20.85	19.64	19.86	19.82	20.38	20.7	21.34	21.03	20.16	20.31	20.68	20.39	22.57	21.47	19.98	20.4	21.93	0.99	0.303009	1.67563	20.6509	3.01	0.0071	0.03	-3.45
Q06330	SUH_HUMAN	Recombining binding protein suppressor of hairless OS=Homo sapiens OX=9606 GN=RBPJ PE=1 SV=3	RBPJ	1	17.52	17.88	21.78	17.41	17.75	21.07	18.21	13.75	22.25	15.36	13.83	21.66	17.28	15.45	19.68	14.49	14.95	19.28	17.32	14.66	18.87	13.65	14.75	19.18	-2.15	-3.64072	-0.655647	17.4179	-3.01	0.0071	0.03	-3.46
Q00059	TFAM_HUMAN	Transcription factor A, mitochondrial OS=Homo sapiens OX=9606 GN=TFAM PE=1 SV=1	TFAM	1	16.89	20.77	23.41	16.89	19	20.24	20.24	21.15	23.55	19.99	19.53	21.06	21.08	22.54	22.36	21.3	21.4	22.53	20.28	21.63	21.71	20.29	20.55	21.9	1.9	0.578511	3.22184	20.8458	3.01	0.0072	0.03	-3.47
Q8N5G2	MACOI_HUMAN	Macoilin OS=Homo sapiens OX=9606 GN=MACO1 PE=1 SV=1	MACO1	1	18.06	18.41	17.93	14.77	18.32	19.59	12.02	17.55	18.96	15.36	18.67	18.71	14.05	17.32	17.98	14.49	18.48	19.15	14.88	16.73	20.61	18.69	18.36	18.87	2.75	0.833022	4.66294	17.4152	3	0.0073	0.03	-3.48
P09234	RU1C_HUMAN	U1 small nuclear ribonucleoprotein C OS=Homo sapiens OX=9606 GN=SNRPC PE=1 SV=1	SNRPC	1	22.26	21.78	22.78	22.29	22.63	22.57	23.11	22.4	22.67	22.88	22.57	22.7	22.94	22.22	21.4	22.96	22.48	22.43	23.15	22.04	22.49	23.03	23.14	22.25	-0.75	-1.27915	-0.227729	22.5489	-3	0.0073	0.03	-3.49
Q6IQ49	SDE2_HUMAN	Splicing regulator SDE2 OS=Homo sapiens OX=9606 GN=SDE2 PE=1 SV=1	SDE2	3	19.67	20.91	21.63	20.49	20.34	21.61	20.16	20.77	21.33	20.26	19.73	22.12	20.81	21.06	20.79	20.21	21.23	21.76	20.12	22.02	20.42	20.06	20.58	21.56	1	0.301796	1.69606	20.8194	3	0.0074	0.03	-3.49
P12270	TPR_HUMAN	Nucleoprotein TPR OS=Homo sapiens OX=9606 GN=TPR PE=1 SV=3	TPR	1	19.33	21.11	20.14	19.67	19.63	19.79	18.83	19.33	20.23	18.88	19.3	19.72	19.35	19.7	20.38	18.92	19.44	20.37	19.24	20.02	19.51	19.23	19.82	20.33	0.85	0.256297	1.44808	19.6791	2.99	0.0074	0.031	-3.5
Q14151	SAFB2_HUMAN	Scaffold attachment factor B2 OS=Homo sapiens OX=9606 GN=SAFB2 PE=1 SV=1	SAFB2	6	23.28	23.94	24.04	23.54	23.25	25.44	23.26	23.53	23.38	23.08	22.93	25.02	23.22	23.8	23.07	23.28	23.39	24.59	23.28	23.7	23.37	23.57	23.44	25.04	0.48	0.14413	0.820635	23.684	2.98	0.0076	0.031	-3.52
O60306	AQR_HUMAN	RNA helicase aquarius OS=Homo sapiens OX=9606 GN=AQR PE=1 SV=4	AQR	22	24.73	24.22	23.78	24.8	25	23.96	24.63	24.37	23.86	24.64	24.67	23.81	24.85	24.68	24.3	24.71	24.72	24.25	24.87	24.34	24.2	24.88	24.93	24.11	-0.36	-0.621137	-0.108823	24.4714	-2.98	0.0076	0.031	-3.53
Q96K58	ZN668_HUMAN	Zinc finger protein 668 OS=Homo sapiens OX=9606 GN=ZNF668 PE=1 SV=3	ZNF668	1	23.31	23.08	22.2	23.25	23.99	22.07	23.65	23.21	21.91	23.77	23.48	21.83	23.44	22.77	21.64	23.44	23.05	21.91	23.47	22.23	22.59	23.49	23.5	22.14	-0.65	-1.09947	-0.192614	22.8918	-2.98	0.0076	0.031	-3.53
Q9NV06	DCA13_HUMAN	DDB1- and CUL4-associated factor 13 OS=Homo sapiens OX=9606 GN=DCAF13 PE=1 SV=2	DCAF13	7	24.83	24.33	25.72	24.72	24.9	25.04	25.38	24.71	25.89	25.24	24.81	25.34	24.77	24.52	24.98	24.79	24.3	24.63	24.31	23.92	25.04	24.13	24.24	23.95	-0.45	-0.772601	-0.135134	24.7696	-2.98	0.0076	0.031	-3.53
Q16698	DECR_HUMAN	2,4-dienoyl-CoA reductase [(3E)-enoyl-CoA-producing], mitochondrial OS=Homo sapiens OX=9606 GN=DECR1 PE=1 SV=1	DECR1	2	20.21	19.8	17.69	20.27	19.85	18.3	19.81	19.28	18.23	19.62	19.44	17.84	20.63	19.22	19.03	20.49	20.36	19.18	20.34	19.5	17.61	20.47	20.1	18.34	-0.8	-1.3594	-0.237062	19.4007	-2.97	0.0077	0.031	-3.54
Q9Y4E5	ZN451_HUMAN	E3 SUMO-protein ligase ZNF451 OS=Homo sapiens OX=9606 GN=ZNF451 PE=1 SV=2	ZNF451	2	21.81	22.69	23.81	22.49	23.27	23.61	22.51	22.94	24.27	23.33	22.2	23.97	22.91	24.08	23.7	23.8	24.38	24.04	23.16	24.42	23.85	23.95	24.18	24.76	0.94	0.276083	1.59729	23.5051	2.97	0.0079	0.032	-3.56
Q8WWM7	ATX2L_HUMAN	Ataxin-2-like protein OS=Homo sapiens OX=9606 GN=ATXN2L PE=1 SV=2	ATXN2L	2	18.51	20.21	19.11	18.41	19.08	20.01	17.22	18.53	15.08	17.89	17.88	18.06	17.64	18.6	14.79	18.26	18.12	17.99	17.98	19.99	15.1	18.64	18.83	19.43	1.49	0.439578	2.54373	18.139	2.97	0.0079	0.032	-3.56
Q15648	MED1_HUMAN	Mediator of RNA polymerase II transcription subunit 1 OS=Homo sapiens OX=9606 GN=MED1 PE=1 SV=4	MED1	11	21.9	22.44	23.34	21.88	22.17	22.68	21.91	22.04	22.78	21.94	21.73	22.51	22.4	23.48	22.83	22.47	22.59	22.62	23.38	23.94	24.11	23.49	23.63	23.73	0.58	0.169751	0.984556	22.7502	2.96	0.0079	0.032	-3.56
O14578	CTRO_HUMAN	Citron Rho-interacting kinase OS=Homo sapiens OX=9606 GN=CIT PE=1 SV=2	CIT	1	18.94	18.38	18.43	18.82	19.02	18.19	18.33	17.44	18.24	18.34	17.46	17.5	18.12	17.01	17.32	18.04	17.87	17.25	17.96	17.14	16.86	18.36	18.31	17.32	-0.85	-1.4436	-0.248778	17.9443	-2.96	0.0079	0.032	-3.56
Q99735	MGST2_HUMAN	Microsomal glutathione S-transferase 2 OS=Homo sapiens OX=9606 GN=MGST2 PE=1 SV=1	MGST2	1	21.86	21	20.64	21.93	20.9	21.2	21.14	19.91	20.48	21.52	19.43	20.2	20.85	19.76	19.84	20.49	20.42	19.1	19.37	18.58	20.07	19.37	19.4	19.29	-0.99	-1.69149	-0.291476	20.2801	-2.96	0.0079	0.032	-3.57
Q99640	PMYT1_HUMAN	Membrane-associated tyrosine- and threonine-specific cdc2-inhibitory kinase OS=Homo sapiens OX=9606 GN=PKMYT1 PE=1 SV=1	PKMYT1	1	17.38	17.06	14.17	17.37	16.75	17.77	17.26	13.75	14.08	16.83	17.75	16.07	17.28	15.45	16.66	16.89	17.76	16.18	16.47	14.66	14.1	17.67	17.4	17.88	-1.87	-3.18338	-0.547626	16.4427	-2.96	0.008	0.032	-3.57
Q14146	URB2_HUMAN	Unhealthy ribosome biogenesis protein 2 homolog OS=Homo sapiens OX=9606 GN=URB2 PE=1 SV=2	URB2	7	22.64	23.04	23.83	22.81	23.18	22.73	23.07	23.54	23.62	23.36	23.59	23.35	23.16	23.7	23.52	23.39	23.46	23.26	23.28	23.55	23.66	23.25	23.38	23.06	0.42	0.122729	0.714989	23.3096	2.96	0.008	0.032	-3.57
Q6PGN9	PSRC1_HUMAN	Proline/serine-rich coiled-coil protein 1 OS=Homo sapiens OX=9606 GN=PSRC1 PE=1 SV=1	PSRC1	3	19.33	19.63	20.63	19.68	19.86	21.6	20.01	20.32	20.74	19.89	20.31	21.28	20.18	21.78	21.23	20.48	20.61	21.87	21.78	22.76	21.69	21.81	21.88	22.68	0.8	0.232107	1.36433	20.9183	2.95	0.0082	0.033	-3.59
O43719	HTSF1_HUMAN	HIV Tat-specific factor 1 OS=Homo sapiens OX=9606 GN=HTATSF1 PE=1 SV=1	HTATSF1	1	20.12	19.44	18.81	19.89	19.88	19.86	19.97	19.6	20.17	20.26	19.85	19.77	19.47	18.94	19.22	19.63	19.66	19.12	20.13	19.06	19.62	19.87	20.14	19.83	-0.66	-1.13276	-0.192097	19.6793	-2.94	0.0082	0.033	-3.6
Q13895	BYST_HUMAN	Bystin OS=Homo sapiens OX=9606 GN=BYSL PE=1 SV=3	BYSL	12	24.69	23.33	23.68	24.8	24.83	23.45	24.49	23.83	24.17	24.91	25.13	23.11	24.82	24.74	24.4	24.81	24.92	24.02	24.49	24.2	24.28	24.68	24.57	23.73	-0.6	-1.02598	-0.173793	24.3379	-2.94	0.0083	0.033	-3.6
Q8NHM5	KDM2B_HUMAN	Lysine-specific demethylase 2B OS=Homo sapiens OX=9606 GN=KDM2B PE=1 SV=1	KDM2B	5	21.18	20.49	21.49	21.35	21.5	21.01	21.01	20.31	21.86	21.6	21.12	21.66	21.58	20.6	21.54	22.25	22.38	21.21	21.45	21.1	21.32	22.27	21.79	21.66	-0.68	-1.16833	-0.197544	21.4058	-2.94	0.0083	0.033	-3.61
Q9H9B1	EHMT1_HUMAN	Histone-lysine N-methyltransferase EHMT1 OS=Homo sapiens OX=9606 GN=EHMT1 PE=1 SV=4	EHMT1	4	21.69	21.64	20.25	21.41	20.84	21.05	21.47	21.1	20.3	21.27	20.79	20.96	22.01	20.82	20.45	21.6	21.72	20.79	21.78	21	20.49	21.48	21.55	21.05	-0.6	-1.02746	-0.173534	21.1472	-2.94	0.0083	0.033	-3.61
O94874	UFL1_HUMAN	E3 UFM1-protein ligase 1 OS=Homo sapiens OX=9606 GN=UFL1 PE=1 SV=2	UFL1	10	22.33	22.18	21.3	22.19	22.08	20.95	21.8	21.47	20.85	21.69	21.8	20.75	22.39	21.4	20.95	22.28	21.96	20.29	21.6	21.07	20.63	21.68	21.75	20.24	-0.5	-0.850065	-0.143401	21.4845	-2.94	0.0083	0.033	-3.61
Q969M1	TM40L_HUMAN	Mitochondrial import receptor subunit TOM40B OS=Homo sapiens OX=9606 GN=TOMM40L PE=1 SV=1	TOMM40L	1	17.72	18.67	18.04	18.28	18.74	14.12	18.68	19.38	18.73	18.02	17.87	14.03	18.76	20.72	18.78	18.44	18.95	13.89	18.28	18.92	18.95	18.96	18.78	14.03	1.06	0.306999	1.821	17.9064	2.94	0.0083	0.033	-3.61
P21127	CD11B_HUMAN	Cyclin-dependent kinase 11B OS=Homo sapiens OX=9606 GN=CDK11B PE=1 SV=4	CDK11B	1	22.41	21.76	21.3	22.19	22.44	21.59	22.31	21.4	22.08	21.86	20.78	22.24	23.35	22.15	22.54	23.11	23.36	22.99	23.62	23.13	23.32	23.68	23.72	23.44	-0.81	-1.3913	-0.230444	22.5322	-2.92	0.0087	0.034	-3.65
Q9HAZ1	CLK4_HUMAN	Dual specificity protein kinase CLK4 OS=Homo sapiens OX=9606 GN=CLK4 PE=1 SV=1	CLK4	2	20.14	19.17	19.81	20.05	20.48	19.99	20.09	19.47	19.93	19.67	19.77	19.48	20.38	19.95	20.39	20.17	20.52	20.41	20.19	19.89	20.51	20.31	20.59	19.66	-0.58	-0.994227	-0.16446	20.0414	-2.92	0.0087	0.034	-3.65
Q9BRX9	WDR83_HUMAN	WD repeat domain-containing protein 83 OS=Homo sapiens OX=9606 GN=WDR83 PE=1 SV=1	WDR83	3	21.91	21.55	21.82	21.93	22.11	21.63	22	21.14	22.01	21.75	21.51	22.37	22.06	21.11	21.39	22.13	22.06	21.32	21.76	21.32	21.32	21.81	21.92	21.04	-0.65	-1.11548	-0.184413	21.7073	-2.92	0.0087	0.034	-3.66
P00519	ABL1_HUMAN	Tyrosine-protein kinase ABL1 OS=Homo sapiens OX=9606 GN=ABL1 PE=1 SV=4	ABL1	8	22.62	23.87	23.1	22.57	22.31	23.79	22.67	24.18	22.99	22.72	21.6	24.29	22.15	23.06	21.54	22.45	22.75	23.02	23.17	23.46	22.38	23.38	23.26	23.26	0.99	0.281393	1.70313	22.9424	2.92	0.0087	0.034	-3.66
Q5VWQ0	RSBN1_HUMAN	Lysine-specific demethylase 9 OS=Homo sapiens OX=9606 GN=RSBN1 PE=1 SV=2	RSBN1	2	20.65	19.84	21.01	20.08	20.41	19.39	20.22	19.24	21.21	20.09	18.41	19.88	19.79	19.43	21.04	19.5	18.66	19.64	20.56	19.25	20.65	20.03	19.49	19.8	-0.87	-1.49391	-0.244575	19.9271	-2.91	0.0089	0.035	-3.68
P07814	SYEP_HUMAN	Bifunctional glutamate/proline--tRNA ligase OS=Homo sapiens OX=9606 GN=EPRS1 PE=1 SV=5	EPRS1	1	18.74	19.2	18.14	18.59	18.16	17.97	18.23	19.45	17.31	18.05	17.86	17.67	17.96	18.82	16.89	17.49	18.86	17.15	17.89	18.91	17.16	18.39	18.6	17.78	0.89	0.250301	1.53298	18.1356	2.91	0.0089	0.035	-3.68
P49757	NUMB_HUMAN	Protein numb homolog OS=Homo sapiens OX=9606 GN=NUMB PE=1 SV=2	NUMB	1	19.48	22.5	21.63	18.56	22.59	18.68	19.86	23.05	21.19	22.43	23.43	19.41	23.1	23.9	24.39	23.39	23.2	23.43	22.77	23.6	24.13	23.46	23.34	23.3	1.96	0.547647	3.37264	22.2852	2.9	0.0091	0.035	-3.69
Q9BXY0	MAK16_HUMAN	Protein MAK16 homolog OS=Homo sapiens OX=9606 GN=MAK16 PE=1 SV=2	MAK16	5	24.08	23.59	20.26	23.98	23.66	21.14	24.32	23.95	21.73	24.27	24.13	21.35	23.77	22.61	21.52	23.51	23.53	21.95	23.38	22.15	20.51	23.03	23.04	21.26	-0.81	-1.39608	-0.225884	22.7798	-2.9	0.0091	0.036	-3.7
Q9Y312	AAR2_HUMAN	Protein AAR2 homolog OS=Homo sapiens OX=9606 GN=AAR2 PE=1 SV=2	AAR2	3	20.08	22.3	15.75	19.67	19.86	17.24	20.37	22.35	15.66	19.42	20.3	17.78	18.91	21.66	15.38	19.96	19.27	16.01	19.64	21.28	20.79	19.79	19.56	18.13	2.15	0.595816	3.69957	19.2147	2.89	0.0092	0.036	-3.71
Q12824	SNF5_HUMAN	SWI/SNF-related matrix-associated actin-dependent regulator of chromatin subfamily B member 1 OS=Homo sapiens OX=9606 GN=SMARCB1 PE=1 SV=2	SMARCB1	6	22.91	22.82	21.97	22.6	22.56	22.35	23.46	23.35	22.44	23.21	22.98	22.86	23.69	22.92	22.17	23.07	23.17	23.03	23.28	21.92	21.78	23.08	22.5	21.68	-0.58	-1.00453	-0.161522	22.7407	-2.89	0.0092	0.036	-3.71
O94887	FARP2_HUMAN	FERM, ARHGEF and pleckstrin domain-containing protein 2 OS=Homo sapiens OX=9606 GN=FARP2 PE=1 SV=3	FARP2	2	19.96	19.32	18.88	19.57	19.37	19.31	19.56	19.16	18.89	19.68	19.07	19.27	20.87	20.49	19.82	20.77	20.84	20.69	20.73	20.17	19.72	20.63	20.61	20.65	-0.5	-0.85469	-0.137307	19.9175	-2.89	0.0093	0.036	-3.71
Q8WXI9	P66B_HUMAN	Transcriptional repressor p66-beta OS=Homo sapiens OX=9606 GN=GATAD2B PE=1 SV=1	GATAD2B	8	22.69	22.76	22.56	22.99	23.22	22.77	22.77	22.51	22.18	23.06	23.46	22.56	22.86	22.2	22.23	23.04	23.03	22.52	23.18	22.38	22.76	23.41	23.47	22.85	-0.41	-0.710788	-0.112077	22.8101	-2.87	0.0096	0.037	-3.75
Q13573	SNW1_HUMAN	SNW domain-containing protein 1 OS=Homo sapiens OX=9606 GN=SNW1 PE=1 SV=1	SNW1	20	26.36	25.87	27.58	26.16	26.42	27.16	26.41	25.53	27.21	25.98	25.7	27.18	27.09	26.24	27.53	27.1	26.95	26.89	26.96	26.53	27.04	26.84	26.94	26.75	-0.66	-1.14598	-0.180476	26.6837	-2.87	0.0097	0.037	-3.75
P08865	RSSA_HUMAN	40S ribosomal protein SA OS=Homo sapiens OX=9606 GN=RPSA PE=1 SV=4	RPSA	1	17.75	19.21	14.17	17.53	19.87	20.21	18.12	19.46	17.81	17.84	18.24	19.86	17.87	19.44	13.79	16.78	19.49	19.74	17.1	19.33	14.1	16.96	18.84	19.53	1.65	0.449117	2.8527	18.0439	2.87	0.0097	0.037	-3.75
O43175	SERA_HUMAN	D-3-phosphoglycerate dehydrogenase OS=Homo sapiens OX=9606 GN=PHGDH PE=1 SV=4	PHGDH	1	18.28	18.07	16.38	18.31	18.01	16.89	18.72	18.46	16.72	19.02	18.06	16.93	18.72	17.17	16.66	18.61	17.62	17.39	18.31	16.78	16.61	18.17	17.2	17.05	-0.89	-1.53184	-0.238922	17.6723	-2.86	0.0098	0.038	-3.77
O00425	IF2B3_HUMAN	Insulin-like growth factor 2 mRNA-binding protein 3 OS=Homo sapiens OX=9606 GN=IGF2BP3 PE=1 SV=2	IGF2BP3	7	20.03	21.23	20.46	20.5	20.94	27.56	20.44	21.07	20.35	20.15	21.47	27.04	20.99	21.33	21.17	21.42	21.44	27.03	20.14	20.82	20.45	20.7	20.7	25.97	0.71	0.19189	1.23239	21.8083	2.86	0.0099	0.038	-3.78
Q15398	DLGP5_HUMAN	Disks large-associated protein 5 OS=Homo sapiens OX=9606 GN=DLGAP5 PE=1 SV=2	DLGAP5	3	19.7	20.11	21.85	20.07	19.8	20.83	20.23	19.36	21.75	20.23	18.99	20.97	19.81	18.79	20.97	19.68	19.43	20.64	19.91	18.52	20.83	19.68	19.44	20.42	-0.72	-1.24242	-0.191247	20.0832	-2.85	0.01	0.039	-3.8
Q9H9L3	I20L2_HUMAN	Interferon-stimulated 20 kDa exonuclease-like 2 OS=Homo sapiens OX=9606 GN=ISG20L2 PE=1 SV=1	ISG20L2	2	21.19	21.78	21.1	21.29	21.23	20.04	20.86	21.82	21.95	21.08	20.38	20.67	21.25	21.89	20.87	21.08	21.4	21.43	20.95	22.19	20.42	21.09	21.28	20.98	0.86	0.226927	1.48609	21.1759	2.85	0.01	0.039	-3.81
Q8N684	CPSF7_HUMAN	Cleavage and polyadenylation specificity factor subunit 7 OS=Homo sapiens OX=9606 GN=CPSF7 PE=1 SV=1	CPSF7	9	24.63	25.42	26.04	24.35	25.03	26.99	24.85	25.15	25.59	24.23	24	26.8	24.87	25.78	25.65	25.21	25.03	25.89	25.48	26.47	26.12	25.39	25.5	26.61	0.75	0.197571	1.29877	25.4616	2.84	0.01	0.039	-3.82
O95707	RPP29_HUMAN	Ribonuclease P protein subunit p29 OS=Homo sapiens OX=9606 GN=POP4 PE=1 SV=2	POP4	2	20.75	19.95	19.83	20.43	20.41	19.74	20.32	19.6	19.72	20.11	19.96	19.17	19.27	18.98	19.6	18.81	19	18.63	19.85	19.08	19.85	19.22	19	18.95	-0.64	-1.11641	-0.169766	19.593	-2.84	0.01	0.039	-3.82
Q86U86	PB1_HUMAN	Protein polybromo-1 OS=Homo sapiens OX=9606 GN=PBRM1 PE=1 SV=1	PBRM1	28	24.91	24.68	24.21	24.71	24.64	24.42	24.96	24.58	24.83	24.79	24.76	24.38	25.63	25.44	25.14	25.39	25.38	24.7	25.67	25.05	24.86	25.16	25.26	24.75	-0.36	-0.617492	-0.0929282	24.9288	-2.83	0.011	0.04	-3.84
Q9HC62	SENP2_HUMAN	Sentrin-specific protease 2 OS=Homo sapiens OX=9606 GN=SENP2 PE=1 SV=3	SENP2	5	22.12	22.02	22.95	21.91	22.41	22.44	22.08	21.7	22.67	21.84	21.75	22.44	22.49	21.6	22.55	22.24	22.42	22.09	22.63	22.21	22.99	22.38	22.56	22.77	-0.45	-0.785825	-0.118082	22.3026	-2.83	0.011	0.04	-3.84
P27448	MARK3_HUMAN	MAP/microtubule affinity-regulating kinase 3 OS=Homo sapiens OX=9606 GN=MARK3 PE=1 SV=5	MARK3	5	23.57	23.03	23.47	23.61	23.58	22.37	23.83	23.34	23.93	24.17	23.61	22.97	24.17	23.36	23.05	24.15	24.29	23.1	23.26	22.82	22.53	23.82	23.72	22.65	-0.57	-0.988586	-0.147751	23.4341	-2.83	0.011	0.041	-3.85
Q8N201	INT1_HUMAN	Integrator complex subunit 1 OS=Homo sapiens OX=9606 GN=INTS1 PE=1 SV=2	INTS1	14	22.4	22.8	21.84	22.94	22.96	22.82	22.75	23.11	21.86	22.95	23.37	22.23	22.66	23.93	22.38	23.09	22.86	22.87	22.36	22.96	22.34	23.41	22.94	21.83	0.66	0.16976	1.14257	22.7362	2.82	0.011	0.041	-3.86
Q5VT40	FA78B_HUMAN	Protein FAM78B OS=Homo sapiens OX=9606 GN=FAM78B PE=2 SV=1	FAM78B	1	19.07	17.46	18.64	19.17	19.07	18.32	18.85	18.04	18.38	19.08	18.58	16.94	20.94	20.33	19.79	21.21	19.92	19.61	21.32	20.82	21.94	21.79	21.71	20.1	-0.88	-1.53048	-0.226769	19.6281	-2.82	0.011	0.041	-3.87
Q86YP4	P66A_HUMAN	Transcriptional repressor p66-alpha OS=Homo sapiens OX=9606 GN=GATAD2A PE=1 SV=1	GATAD2A	16	24.72	24.55	25.19	25.02	25.07	25.34	24.51	24.45	24.95	24.88	24.6	25.36	25.06	24.35	25.23	25.33	25.26	25.36	24.89	24.27	25.55	25.29	25.3	25.24	-0.39	-0.681059	-0.100486	24.9908	-2.81	0.011	0.041	-3.87
Q9NRX1	PNO1_HUMAN	RNA-binding protein PNO1 OS=Homo sapiens OX=9606 GN=PNO1 PE=1 SV=1	PNO1	3	22.29	21.72	21.42	22.1	21.54	20.93	22.24	21.52	21.9	21.99	21.33	21.5	22.73	22.25	22.45	22.33	22.14	22.22	22.62	22.34	22.48	22.13	22.31	21.49	-0.51	-0.889869	-0.131102	21.9991	-2.81	0.011	0.041	-3.88
Q8WUZ0	BCL7C_HUMAN	B-cell CLL/lymphoma 7 protein family member C OS=Homo sapiens OX=9606 GN=BCL7C PE=1 SV=3	BCL7C	3	20.92	20.75	21.18	20.78	20.63	19.82	21.23	21.03	20.12	20.16	19.79	19.04	21.79	20.59	20.46	21.23	20.99	20.56	21.51	19.62	20.11	20.58	20.37	18.88	-0.87	-1.51121	-0.222009	20.5056	-2.81	0.011	0.042	-3.88
P09429	HMGB1_HUMAN	High mobility group protein B1 OS=Homo sapiens OX=9606 GN=HMGB1 PE=1 SV=3	HMGB1	1	18.33	20.35	14.17	18.77	18.85	19.23	18.61	20.76	14.08	18.76	17.54	20.15	17.21	19.63	13.79	18.17	17.52	18.41	17.23	19.3	18.16	17.12	16.74	17.19	2.16	0.551978	3.77387	17.9198	2.81	0.011	0.042	-3.89
Q12872	SFSWA_HUMAN	Splicing factor, suppressor of white-apricot homolog OS=Homo sapiens OX=9606 GN=SFSWAP PE=1 SV=3	SFSWAP	14	25.09	24.51	25.56	24.68	24.91	25.23	24.78	24.29	24.94	24.55	24.27	24.91	24.95	24.69	25.02	24.99	24.73	24.8	25.36	25.15	25.48	25.3	25.28	25.2	-0.39	-0.673173	-0.0976742	24.9444	-2.8	0.011	0.042	-3.9
Q92925	SMRD2_HUMAN	SWI/SNF-related matrix-associated actin-dependent regulator of chromatin subfamily D member 2 OS=Homo sapiens OX=9606 GN=SMARCD2 PE=1 SV=3	SMARCD2	5	22.8	22.82	22.33	22.66	22.91	22.41	23.13	23.08	22.8	22.74	22.86	22.92	24.1	23.1	23.36	23.47	23.94	23.53	23.49	22.77	22.77	22.79	23.02	22.94	-0.44	-0.7602	-0.110043	23.0314	-2.8	0.011	0.042	-3.91
P83876	TXN4A_HUMAN	Thioredoxin-like protein 4A OS=Homo sapiens OX=9606 GN=TXNL4A PE=1 SV=1	TXNL4A	2	19.97	19.8	19.99	20.56	20.81	19.88	19.75	19.39	20.04	19.8	19.97	19.58	21.64	20.18	20.27	21.54	21.56	20.29	22.6	20.5	20.75	22.73	22.61	19.87	-1.02	-1.7809	-0.256721	20.5868	-2.8	0.011	0.043	-3.92
Q15428	SF3A2_HUMAN	Splicing factor 3A subunit 2 OS=Homo sapiens OX=9606 GN=SF3A2 PE=1 SV=2	SF3A2	2	21.28	21.05	21.11	21.2	21.43	21.25	21.26	21.16	20.79	21.2	21.13	21.09	22.04	21.53	21.44	22	21.84	21.47	22.75	21.76	22.52	22.58	22.72	22.19	-0.46	-0.798193	-0.115057	21.615	-2.79	0.011	0.043	-3.92
P62753	RS6_HUMAN	40S ribosomal protein S6 OS=Homo sapiens OX=9606 GN=RPS6 PE=1 SV=1	RPS6	3	26.82	26.12	27.46	26.94	27.21	26.1	26.7	25.51	27.5	26.7	25.97	26.03	25.78	25.24	25.34	26.33	26.13	25.49	25.61	25.08	25.42	25.96	26.13	25.35	-0.74	-1.29989	-0.186825	26.1221	-2.79	0.012	0.043	-3.92
P62244	RS15A_HUMAN	40S ribosomal protein S15a OS=Homo sapiens OX=9606 GN=RPS15A PE=1 SV=2	RPS15A	6	26.35	25.77	24.5	26.42	26.07	24.57	25.48	24.74	24.72	25.74	25.18	24	25.96	25.27	24.82	25.84	26.02	25.35	26.06	25.68	24.65	25.95	26.23	25.28	-0.6	-1.04386	-0.148381	25.4442	-2.78	0.012	0.043	-3.94
Q9UM00	TMCO1_HUMAN	Calcium load-activated calcium channel OS=Homo sapiens OX=9606 GN=TMCO1 PE=1 SV=2	TMCO1	3	22.68	22.47	21.72	22.33	22.45	21.7	22.5	21.88	22.21	22.5	21.81	21.13	23.73	23.28	23.17	23.4	23.33	22.84	22.96	22.39	22.11	22.37	22.59	21.82	-0.47	-0.816998	-0.115435	22.4733	-2.78	0.012	0.044	-3.95
Q96FS4	SIPA1_HUMAN	Signal-induced proliferation-associated protein 1 OS=Homo sapiens OX=9606 GN=SIPA1 PE=1 SV=1	SIPA1	2	18.19	19.41	20.23	18.85	18.98	19.72	17.97	19.08	19.95	19.31	19.31	18.5	18.95	18.77	19.19	19.28	18.67	18.18	17	18.78	19.11	18.93	18.5	17.22	0.98	0.241397	1.72549	18.8364	2.77	0.012	0.044	-3.97
P42766	RL35_HUMAN	60S ribosomal protein L35 OS=Homo sapiens OX=9606 GN=RPL35 PE=1 SV=2	RPL35	2	24.98	24.47	25.41	24.76	24.72	24.15	25.3	23.88	25.83	24.55	23.81	24.56	24.24	23.81	24.1	24.29	23.56	23.82	23.4	22.63	23.9	23.56	23.88	24.06	-0.79	-1.37847	-0.191809	24.2357	-2.77	0.012	0.045	-3.97
Q6UXN9	WDR82_HUMAN	WD repeat-containing protein 82 OS=Homo sapiens OX=9606 GN=WDR82 PE=1 SV=1	WDR82	6	23.44	23.12	22.63	23.18	23.08	23.96	23.26	22.82	22.27	23.11	22.66	23.08	23.26	22.86	22.04	22.75	22.96	23.09	24.34	23.71	22.66	23.8	23.87	23.75	-0.44	-0.780678	-0.108261	23.1542	-2.76	0.012	0.045	-3.98
Q9Y2R9	RT07_HUMAN	28S ribosomal protein S7, mitochondrial OS=Homo sapiens OX=9606 GN=MRPS7 PE=1 SV=2	MRPS7	7	24.5	23.86	24.4	23.93	24.08	23.86	23.45	23.03	23.02	22.72	22.52	22.83	22.51	22.05	22.56	21.93	22.32	22.57	22.83	22.62	22.96	22.35	22.61	23.15	-0.44	-0.768789	-0.106517	23.0275	-2.76	0.012	0.045	-3.98
Q5XPI4	RN123_HUMAN	E3 ubiquitin-protein ligase RNF123 OS=Homo sapiens OX=9606 GN=RNF123 PE=1 SV=1	RNF123	1	21.15	20.59	20.09	20.93	20.69	20.15	21.12	20.92	20.46	21.3	20.78	20.7	21.29	20.65	20.24	20.73	20.92	20.59	19.82	19.43	19.25	19.59	19.77	19.39	-0.45	-0.783395	-0.107853	20.4414	-2.76	0.012	0.045	-3.99
P01106	MYC_HUMAN	Myc proto-oncogene protein OS=Homo sapiens OX=9606 GN=MYC PE=1 SV=2	MYC	1	19.97	19.04	19.99	19.01	18.96	20.05	19.87	18.78	19.75	18.35	18.42	19.38	20.4	19.84	20.04	20.34	20.26	19.59	20.68	19.75	20.43	20.52	20.94	19.94	-0.88	-1.54851	-0.212575	19.7627	-2.76	0.012	0.046	-4
P0DMV9	HS71B_HUMAN	Heat shock 70 kDa protein 1B OS=Homo sapiens OX=9606 GN=HSPA1B PE=1 SV=1	HSPA1B	4	22.4	22.79	23.42	22.42	22.71	23.5	22.73	22.89	23.62	22.8	22.3	23.33	23.04	24.07	23.2	22.48	22.68	23.16	23.05	23.98	23.85	22.93	23.02	23.22	0.63	0.150618	1.101	23.0665	2.75	0.013	0.046	-4
P49750	YLPM1_HUMAN	YLP motif-containing protein 1 OS=Homo sapiens OX=9606 GN=YLPM1 PE=1 SV=4	YLPM1	12	21.65	23	21.79	21.84	21.76	24.18	21.97	22.91	21.46	22	23.05	23.92	22.42	22.41	21.94	22.2	22.33	23.73	22.53	22.76	21.77	22.42	22.63	24.08	0.63	0.148931	1.10822	22.5316	2.74	0.013	0.047	-4.03
P54198	HIRA_HUMAN	Protein HIRA OS=Homo sapiens OX=9606 GN=HIRA PE=1 SV=2	HIRA	11	23.65	23.63	22.81	23.45	23.39	22.68	23.39	23.19	22.73	23.34	23.17	22.75	24.12	23.35	23.2	23.74	23.89	23.22	24.37	23.92	23.69	23.86	23.95	23.44	-0.36	-0.640685	-0.0858516	23.4545	-2.74	0.013	0.047	-4.03
Q5JVF3	PCID2_HUMAN	PCI domain-containing protein 2 OS=Homo sapiens OX=9606 GN=PCID2 PE=1 SV=2	PCID2	6	24.12	23.62	23.56	24.13	24.57	23.19	24.31	23.54	23.78	24.27	23.88	23.22	24.2	23.8	23.36	24.33	24.3	22.92	24.38	24.18	23.22	24.44	24.49	22.87	-0.47	-0.828113	-0.110223	23.8622	-2.73	0.013	0.048	-4.04
Q14152	EIF3A_HUMAN	Eukaryotic translation initiation factor 3 subunit A OS=Homo sapiens OX=9606 GN=EIF3A PE=1 SV=1	EIF3A	12	23.65	23.27	22.79	23.57	23.79	23.12	22.63	22.24	22.5	22.4	22.72	22.48	23.15	22.64	21.98	22.89	23.02	22.13	23.72	22.68	23.31	23.43	23.61	22.15	-0.58	-1.02384	-0.136038	22.9112	-2.73	0.013	0.048	-4.05
Q9UL03	INT6_HUMAN	Integrator complex subunit 6 OS=Homo sapiens OX=9606 GN=INTS6 PE=1 SV=1	INTS6	7	21.1	20.81	21.57	20.98	21.28	20.65	21.33	21.21	21.11	21.44	21.04	20.77	21.56	20.65	21.48	21.53	21.51	21.25	21.77	21.04	22.2	21.62	21.51	21.39	-0.51	-0.904349	-0.119065	21.2831	-2.72	0.013	0.048	-4.06
Q96CB9	NSUN4_HUMAN	5-methylcytosine rRNA methyltransferase NSUN4 OS=Homo sapiens OX=9606 GN=NSUN4 PE=1 SV=2	NSUN4	1	19.67	18.67	18.46	18.8	18.79	14.12	19.75	18.6	19.14	18.92	16.77	14.03	20.78	19.58	19.31	19.43	19.84	13.89	19.59	18.47	18.74	18.14	19.08	14.03	-1.12	-1.97298	-0.258539	18.1919	-2.72	0.013	0.048	-4.07
Q9BQ67	GRWD1_HUMAN	Glutamate-rich WD repeat-containing protein 1 OS=Homo sapiens OX=9606 GN=GRWD1 PE=1 SV=1	GRWD1	1	17.01	18.6	18.66	17.45	16.98	18.41	19.37	13.75	18.03	16.63	17.76	14.03	17.7	15.45	18.01	17.58	17.79	13.89	17.64	14.66	18.44	17.15	17.86	14.03	-2.32	-4.10072	-0.533387	16.9535	-2.72	0.014	0.049	-4.08
Q16531	DDB1_HUMAN	DNA damage-binding protein 1 OS=Homo sapiens OX=9606 GN=DDB1 PE=1 SV=1	DDB1	3	20.55	20.22	18.91	20.71	20.46	19.75	20	19.49	18.56	19.95	19.63	19.46	20.03	19.65	18.66	19.93	20.01	19.87	20.66	19.02	19.89	20.36	20.77	19.81	-0.72	-1.27054	-0.164116	19.8477	-2.71	0.014	0.049	-4.09
Q9Y294	ASF1A_HUMAN	Histone chaperone ASF1A OS=Homo sapiens OX=9606 GN=ASF1A PE=1 SV=1	ASF1A	2	20.67	20.74	20.51	20.51	20.47	20.25	21.26	20.22	20.54	20.51	20.24	19.49	21.08	20.28	19.98	20.65	20.4	20.33	20.99	20.5	20.44	20.8	20.88	20.21	-0.57	-1.00269	-0.129404	20.4979	-2.71	0.014	0.049	-4.09
Q13393	PLD1_HUMAN	Phospholipase D1 OS=Homo sapiens OX=9606 GN=PLD1 PE=1 SV=1	PLD1	2	19.69	19.23	18.58	18.71	18.21	18.92	20.11	19.07	18.74	18.82	19.18	19.04	18.84	18.72	18.58	18.44	19.04	18.26	19.98	18.82	18.66	18.42	19.16	18.8	-0.7	-1.23478	-0.15869	18.9178	-2.71	0.014	0.05	-4.1
Q6PJG2	MDEAS_HUMAN	Mitotic deacetylase-associated SANT domain protein OS=Homo sapiens OX=9606 GN=MIDEAS PE=1 SV=2	MIDEAS	2	19.96	20.6	19.86	19.73	20.09	19.93	20.14	20.74	20.35	19.74	19.1	19.92	20.18	20.91	20.51	20.02	19.88	20.41	20.64	20.79	20.5	19.98	20.03	20.46	0.53	0.119935	0.938108	20.1864	2.7	0.014	0.05	-4.1
Q68DK7	MSL1_HUMAN	Male-specific lethal 1 homolog OS=Homo sapiens OX=9606 GN=MSL1 PE=1 SV=3	MSL1	2	20.4	20.21	21.22	20.5	21.02	20.84	20.37	20.27	20.98	20.86	20.75	20.65	21.24	20.28	21.43	21.52	21.11	20.57	21.43	20.61	21.62	21.5	21.43	20.82	-0.52	-0.92239	-0.116807	20.9011	-2.7	0.014	0.051	-4.12
Q9BVQ7	SPA5L_HUMAN	Ribosome biogenesis protein SPATA5L1 OS=Homo sapiens OX=9606 GN=SPATA5L1 PE=1 SV=2	SPATA5L1	2	18.04	16.13	17.33	17.61	17.5	15.12	17.29	16.92	17.14	16.68	16.42	15.03	19.11	18.02	16.3	17.54	17.89	15.84	18.81	16.89	15.52	15.94	15.51	15.03	-1.32	-2.3533	-0.295336	16.8161	-2.69	0.014	0.051	-4.13
Q9NUL7	DDX28_HUMAN	Probable ATP-dependent RNA helicase DDX28 OS=Homo sapiens OX=9606 GN=DDX28 PE=1 SV=2	DDX28	4	22.79	21.94	21.95	22.19	22.6	21.78	20.36	20.79	20.13	20.19	21.46	20.57	21.45	20.47	21.16	21.22	21.5	20.72	21.95	20.81	21.57	21.61	21.79	21.73	-0.64	-1.13902	-0.142445	21.3634	-2.69	0.014	0.051	-4.14
Q12830	BPTF_HUMAN	Nucleosome-remodeling factor subunit BPTF OS=Homo sapiens OX=9606 GN=BPTF PE=1 SV=3	BPTF	7	21.75	21.38	21.11	21.38	21.15	21.13	21.56	21.22	20.68	21.52	20.99	21.16	22.08	20.61	20.4	21.65	21.8	21.65	21.09	20.68	19.56	20.84	20.99	21.25	-0.65	-1.15483	-0.143764	21.1516	-2.69	0.015	0.052	-4.14
P04792	HSPB1_HUMAN	Heat shock protein beta-1 OS=Homo sapiens OX=9606 GN=HSPB1 PE=1 SV=2	HSPB1	3	22.14	22.75	22.44	22.26	22.88	22.88	21.7	23.08	22.27	22.17	21.27	22.16	21.69	22.69	22.06	22.35	21.93	22.27	21.89	21.66	22.03	22.44	21.52	21.81	0.69	0.151394	1.22268	22.1814	2.68	0.015	0.052	-4.15
Q9BW72	HIG2A_HUMAN	HIG1 domain family member 2A, mitochondrial OS=Homo sapiens OX=9606 GN=HIGD2A PE=1 SV=1	HIGD2A	1	18.85	18.13	18.76	18.79	19.36	18.12	18.68	18.91	18.9	18.42	18.62	18.05	20.86	19.01	20.05	19.73	20.57	18.76	21.04	19.31	19.62	20.56	19.59	17.72	-1.02	-1.81016	-0.223621	19.1831	-2.68	0.015	0.052	-4.15
O94979	SC31A_HUMAN	Protein transport protein Sec31A OS=Homo sapiens OX=9606 GN=SEC31A PE=1 SV=3	SEC31A	1	18.11	17.46	17.7	17.61	17.8	17.18	17.74	16.92	16.97	17.21	17.7	16.8	17.81	16.87	17.54	17.17	17.54	16.82	18.71	17.85	18.78	17.26	17.49	18.12	-0.82	-1.45733	-0.178955	17.5472	-2.68	0.015	0.052	-4.16
Q92804	RBP56_HUMAN	TATA-binding protein-associated factor 2N OS=Homo sapiens OX=9606 GN=TAF15 PE=1 SV=1	TAF15	5	24.87	26.1	23.18	24.69	25.26	22.59	25	26	24.03	25.02	24.56	22.73	23.02	23.67	21.21	23.43	22.88	22.51	23.14	23.95	22.51	22.77	23.9	22.26	0.93	0.201601	1.65073	23.7192	2.67	0.015	0.053	-4.17
P52756	RBM5_HUMAN	RNA-binding protein 5 OS=Homo sapiens OX=9606 GN=RBM5 PE=1 SV=2	RBM5	15	25.07	24.59	25.08	24.91	25.1	25.12	24.8	24.37	24.82	24.88	25.08	24.5	25.08	24.84	25.54	25.18	24.97	25.14	25.2	24.54	26.06	25.13	25.15	25.62	-0.45	-0.8108	-0.0976384	25.0317	-2.66	0.015	0.053	-4.19
O14681	EI24_HUMAN	Etoposide-induced protein 2.4 homolog OS=Homo sapiens OX=9606 GN=EI24 PE=1 SV=4	EI24	2	20.51	19.99	18.65	20.25	19.92	18.81	20.08	18.74	17.37	19.99	19.96	17.69	19.89	19.77	18.65	19.69	20.46	18.18	20.33	18.9	18.62	19.03	19.41	18.69	-0.85	-1.51585	-0.182443	19.316	-2.66	0.015	0.053	-4.19
O15371	EIF3D_HUMAN	Eukaryotic translation initiation factor 3 subunit D OS=Homo sapiens OX=9606 GN=EIF3D PE=1 SV=1	EIF3D	5	23.26	23.01	22.51	22.96	23.07	22.42	21.78	21.75	21.89	21.68	21.56	21.21	22.64	22.07	22.37	22.09	22.19	21.75	22.99	21.63	21.81	22.66	22.77	21.72	-0.56	-0.991702	-0.119243	22.2417	-2.66	0.015	0.053	-4.19
Q2NKQ1	SGSM1_HUMAN	Small G protein signaling modulator 1 OS=Homo sapiens OX=9606 GN=SGSM1 PE=1 SV=2	SGSM1	1	17.34	18.5	20.09	17.64	17.76	19.17	17.69	18.78	19.71	17.69	17.39	19.99	18.36	18.72	19.24	18.95	18.47	18.75	17.29	18.69	18.57	18.23	17.91	18.39	1	0.215652	1.79358	18.4719	2.66	0.015	0.053	-4.19
P52298	NCBP2_HUMAN	Nuclear cap-binding protein subunit 2 OS=Homo sapiens OX=9606 GN=NCBP2 PE=1 SV=1	NCBP2	2	20.55	19.25	19.6	20.78	21.02	20.23	20.62	18.81	15.08	20.25	20.39	19.87	20.83	19.58	14.79	20.84	21.06	20.22	21.39	18.99	18.9	21.35	21.57	20.64	-1.69	-3.01571	-0.360466	19.8593	-2.66	0.015	0.054	-4.2
Q9NU22	MDN1_HUMAN	Midasin OS=Homo sapiens OX=9606 GN=MDN1 PE=1 SV=2	MDN1	66	25.89	25.89	24.94	25.86	25.85	25.47	25.99	26.02	24.83	26	25.83	25.37	26.53	25.97	25.27	26.19	26.31	26.07	26.3	25.3	25.03	25.98	26.06	25.4	-0.38	-0.684013	-0.0817252	25.7643	-2.66	0.015	0.054	-4.2
Q6PJG9	LRFN4_HUMAN	Leucine-rich repeat and fibronectin type-III domain-containing protein 4 OS=Homo sapiens OX=9606 GN=LRFN4 PE=1 SV=1	LRFN4	1	17.45	18.36	23.57	16.42	17.11	14.12	17.17	18.57	23.51	16.37	17.4	14.03	18.35	18.53	23.91	16.84	16.84	13.89	17.79	18.25	22.98	16.58	16.92	14.03	0.74	0.157148	1.3201	17.8752	2.66	0.015	0.054	-4.2
O43707	ACTN4_HUMAN	Alpha-actinin-4 OS=Homo sapiens OX=9606 GN=ACTN4 PE=1 SV=2	ACTN4	5	23.61	23.28	24.47	23.77	23.48	24.42	23.58	23.94	24.46	23.55	23.86	24.36	23.38	24.38	24.59	23.88	24.01	24.54	23.89	24.69	24.84	24.3	24.23	24.5	0.46	0.0967111	0.815251	24.0836	2.65	0.016	0.054	-4.21
Q9UN81	LORF1_HUMAN	LINE-1 retrotransposable element ORF1 protein OS=Homo sapiens OX=9606 GN=L1RE1 PE=1 SV=1	L1RE1	3	19.47	20.01	19.62	19.71	20.4	21.64	20.16	20.77	20.41	20.11	19.62	21.71	20.5	21.26	20.91	20.39	21.65	22.58	19.57	20.53	20.27	20.89	20.2	21.93	0.71	0.150783	1.27758	20.5958	2.65	0.016	0.054	-4.21
Q9NTJ3	SMC4_HUMAN	Structural maintenance of chromosomes protein 4 OS=Homo sapiens OX=9606 GN=SMC4 PE=1 SV=2	SMC4	1	18.42	19.39	19.02	19.2	19.26	18.63	18.75	19.78	18.35	17.64	17.54	18.17	17.87	19.89	20.79	18.13	19.59	17.52	18.37	19.51	19.6	18.14	19.37	19.57	1.29	0.271019	2.31095	18.8529	2.65	0.016	0.055	-4.22
P08621	RU17_HUMAN	U1 small nuclear ribonucleoprotein 70 kDa OS=Homo sapiens OX=9606 GN=SNRNP70 PE=1 SV=2	SNRNP70	11	26.41	26.05	27.24	26.74	27.08	27.1	27.21	26.56	27.27	27.31	26.98	27.32	27.64	27.19	26.85	27.93	27.72	27.17	27.17	26.44	26.87	27.38	27.24	26.91	-0.55	-0.986685	-0.114779	27.0739	-2.64	0.016	0.055	-4.23
O14776	TCRG1_HUMAN	Transcription elongation regulator 1 OS=Homo sapiens OX=9606 GN=TCERG1 PE=1 SV=2	TCERG1	7	22	22.66	22.77	22.12	22.18	22.02	21.98	22.43	22.83	22.1	23.07	22.15	22.92	23.18	23.31	22.93	22.9	23.03	22.58	23.01	22.78	22.83	22.78	22.55	0.45	0.0933071	0.811071	22.6297	2.63	0.016	0.056	-4.25
Q9BYJ9	YTHD1_HUMAN	YTH domain-containing family protein 1 OS=Homo sapiens OX=9606 GN=YTHDF1 PE=1 SV=1	YTHDF1	1	21.24	20.74	20.67	21.18	23.01	20.69	21.1	20.62	21.17	20.44	22.35	20.75	23.51	22.46	22.73	23.01	23.57	22.55	23.13	22.3	22.11	23.22	23.22	22.71	-0.71	-1.27856	-0.145101	22.0197	-2.63	0.017	0.057	-4.26
Q9NRR4	RNC_HUMAN	Ribonuclease 3 OS=Homo sapiens OX=9606 GN=DROSHA PE=1 SV=2	DROSHA	3	20.43	19.84	20.32	19.59	19.6	19.83	19.56	18.99	18.72	19.1	19.08	19.31	19.99	19.55	19	18.73	19.66	18.84	20.32	19.28	19.63	18.84	20.08	19.48	-0.66	-1.17742	-0.133324	19.4917	-2.62	0.017	0.057	-4.27
O14526	FCHO1_HUMAN	F-BAR domain only protein 1 OS=Homo sapiens OX=9606 GN=FCHO1 PE=1 SV=2	FCHO1	1	20.13	18.71	20.95	18.95	20.64	19.52	19.84	18.51	20.53	18.44	20.69	20.09	21.3	20.52	21.08	20.47	21.36	21.06	20.53	20.4	19.88	20.23	20.64	20.84	-0.92	-1.64752	-0.186105	20.2209	-2.62	0.017	0.057	-4.27
P50416	CPT1A_HUMAN	Carnitine O-palmitoyltransferase 1, liver isoform OS=Homo sapiens OX=9606 GN=CPT1A PE=1 SV=2	CPT1A	1	17.52	17.22	19.01	14.77	13.15	17.76	17.57	13.75	17.94	15.36	13.83	18.31	18.17	15.45	17.46	17.47	18.42	22.68	17.49	14.66	17.22	13.65	14.75	17.08	-2.42	-4.34725	-0.490199	16.696	-2.62	0.017	0.057	-4.27
Q9Y2R4	DDX52_HUMAN	Probable ATP-dependent RNA helicase DDX52 OS=Homo sapiens OX=9606 GN=DDX52 PE=1 SV=4	DDX52	15	24.69	25.06	25.34	24.62	24.78	23.55	24.45	24.76	25.04	24.56	24.29	23.65	24.53	24.99	24.76	24.52	24.08	24.23	25.02	25.64	25.8	24.76	25.07	24.44	0.44	0.0884104	0.785119	24.6927	2.62	0.017	0.057	-4.27
P62910	RL32_HUMAN	60S ribosomal protein L32 OS=Homo sapiens OX=9606 GN=RPL32 PE=1 SV=2	RPL32	3	23.12	22.13	23.38	22.8	21.46	22.17	23.35	22.2	23.84	22.5	21.67	22.88	21.81	20.54	22.8	20.78	21.75	20.74	21.43	21.45	22.91	20.59	20.44	20.34	-0.85	-1.52202	-0.168719	21.9625	-2.61	0.017	0.058	-4.29
Q9UKV3	ACINU_HUMAN	Apoptotic chromatin condensation inducer in the nucleus OS=Homo sapiens OX=9606 GN=ACIN1 PE=1 SV=2	ACIN1	15	26.37	26.18	25.68	26.93	27.23	25.67	26.54	26.02	25.71	27.07	26.86	25.51	27.11	26.69	25.65	27.59	27.48	25.81	26.78	26.56	25.58	27.22	27.22	25.79	-0.34	-0.611331	-0.0669834	26.4691	-2.61	0.017	0.059	-4.3
Q9UDW1	QCR9_HUMAN	Cytochrome b-c1 complex subunit 9 OS=Homo sapiens OX=9606 GN=UQCR10 PE=1 SV=3	UQCR10	2	22.09	21.9	21.77	22.03	21.77	21.55	22.3	22.12	21.91	22.08	22.05	21.9	22.71	21.92	22.52	22.43	22.42	22.22	22.89	22.58	22.52	22.31	22.58	22.49	-0.37	-0.660716	-0.0723433	22.2106	-2.6	0.017	0.059	-4.31
P01730	CD4_HUMAN	T-cell surface glycoprotein CD4 OS=Homo sapiens OX=9606 GN=CD4 PE=1 SV=1	CD4	1	22.57	20.95	21.23	22.38	22.48	20.61	22.2	20.99	20.76	22.37	22.17	20.04	20.92	20.58	19.12	20.88	19.52	19.42	21.85	20.45	22.09	21.74	21.3	18.31	-1.14	-2.06452	-0.223457	21.0389	-2.6	0.018	0.06	-4.32
Q01650	LAT1_HUMAN	Large neutral amino acids transporter small subunit 1 OS=Homo sapiens OX=9606 GN=SLC7A5 PE=1 SV=2	SLC7A5	1	18.47	19.09	21.82	18.47	18.57	18.04	17.68	13.75	21.38	17.08	13.83	14.03	17.31	15.45	18.78	18.53	14.95	13.89	17.32	14.66	17.57	17.24	14.75	14.03	-1.96	-3.53322	-0.379249	16.9455	-2.59	0.018	0.06	-4.33
O15014	ZN609_HUMAN	Zinc finger protein 609 OS=Homo sapiens OX=9606 GN=ZNF609 PE=1 SV=2	ZNF609	2	19.75	19.75	19.61	19.44	19.17	19.4	18.73	19.63	19.56	19.16	18.55	19.06	18.81	19.51	19.42	18.13	19	18.85	18.55	19.64	19.28	17.84	18.51	19.03	0.67	0.12987	1.2103	19.0996	2.59	0.018	0.06	-4.33
Q6MZZ7	CAN13_HUMAN	Calpain-13 OS=Homo sapiens OX=9606 GN=CAPN13 PE=1 SV=2	CAPN13	1	21.23	18.4	20.76	21.34	20.88	18.36	20.88	18.46	20.32	20.79	21.28	19.59	20.63	19.97	21.04	21.38	19.26	20.28	20.94	20.54	21.24	18.95	20.76	21	-1.57	-2.84609	-0.303897	20.3461	-2.59	0.018	0.06	-4.33
Q8NEY8	PPHLN_HUMAN	Periphilin-1 OS=Homo sapiens OX=9606 GN=PPHLN1 PE=1 SV=2	PPHLN1	5	24.27	24.23	24.67	23.82	24.19	24.64	25.07	24.11	24.65	24.09	23.37	24.74	24.37	23.57	24.51	24.25	24.15	24.29	24.01	23.61	24.14	23.74	24.04	24.48	-0.55	-0.994213	-0.105164	24.2097	-2.59	0.018	0.061	-4.34
Q12797	ASPH_HUMAN	Aspartyl/asparaginyl beta-hydroxylase OS=Homo sapiens OX=9606 GN=ASPH PE=1 SV=3	ASPH	4	21.3	22.15	21.97	21.34	20.55	21.41	21.2	21.41	21.28	20.95	20.38	20.65	21.33	21.94	21.68	20.86	20.79	21.58	20.93	21.35	21.83	20.59	20.84	21.63	0.52	0.0995242	0.946593	21.2473	2.58	0.018	0.061	-4.35
Q8TAE8	G45IP_HUMAN	Growth arrest and DNA damage-inducible proteins-interacting protein 1 OS=Homo sapiens OX=9606 GN=GADD45GIP1 PE=1 SV=1	GADD45GIP1	1	19.03	18.33	18.6	18.53	18.94	19	18.78	18.78	18.56	18.8	18.98	18.01	20.12	19.16	19.08	19.79	19.67	19.42	19.96	19.3	19.56	19.77	19.89	19.37	-0.58	-1.05289	-0.109026	19.1424	-2.57	0.018	0.062	-4.37
O75319	DUS11_HUMAN	RNA/RNP complex-1-interacting phosphatase OS=Homo sapiens OX=9606 GN=DUSP11 PE=1 SV=2	DUSP11	4	22.32	22.23	23.43	21.96	22.14	22.86	22.18	21.42	21.99	21.04	21.13	21.9	22.24	21.68	22.47	21.97	21.54	21.78	23.05	22.52	23.73	22.45	22.63	22.79	-0.48	-0.87575	-0.0906515	22.2275	-2.57	0.018	0.062	-4.37
P13639	EF2_HUMAN	Elongation factor 2 OS=Homo sapiens OX=9606 GN=EEF2 PE=1 SV=4	EEF2	3	20.32	20.03	18.39	20.38	20.35	19.38	20.61	19.46	19.69	20.32	19.79	19.33	20.23	19.63	18.71	20.09	20.2	19.75	20.06	19.47	18.93	19.62	20.24	19.1	-0.66	-1.19605	-0.123615	19.754	-2.57	0.018	0.062	-4.37
Q9UGP8	SEC63_HUMAN	Translocation protein SEC63 homolog OS=Homo sapiens OX=9606 GN=SEC63 PE=1 SV=2	SEC63	5	22.75	22.26	21.87	22.72	22.93	21.11	22.57	21.82	21.9	22.94	22.53	21.21	21.93	21.26	21.9	22.13	21.69	21.26	21.83	21.41	21.58	21.9	21.74	19.7	-0.59	-1.063	-0.108755	21.8732	-2.57	0.019	0.062	-4.38
Q5JTV8	TOIP1_HUMAN	Torsin-1A-interacting protein 1 OS=Homo sapiens OX=9606 GN=TOR1AIP1 PE=1 SV=2	TOR1AIP1	7	22.72	22.77	22.78	22.83	22.6	22.31	22.46	22.14	22.37	22.3	21.91	22.35	23.32	22.59	23.55	23.07	23.13	22.81	22.81	22.15	22.54	22.8	22.61	22.57	-0.42	-0.75519	-0.0772724	22.6444	-2.57	0.019	0.062	-4.38
Q969G3	SMCE1_HUMAN	SWI/SNF-related matrix-associated actin-dependent regulator of chromatin subfamily E member 1 OS=Homo sapiens OX=9606 GN=SMARCE1 PE=1 SV=2	SMARCE1	3	21.06	20.78	20.86	20.84	21.52	20.9	21.94	21.82	20.99	21.77	20.77	20.92	21.56	20.95	20.92	21.1	20.9	20.49	21.96	19.89	21.13	21.09	21.3	20.13	-0.77	-1.39799	-0.141899	21.0657	-2.56	0.019	0.063	-4.39
Q53F19	NCBP3_HUMAN	Nuclear cap-binding protein subunit 3 OS=Homo sapiens OX=9606 GN=NCBP3 PE=1 SV=2	NCBP3	15	25.78	24.91	23.43	26.27	26.34	24.61	26.3	25.62	24.27	26.72	26.6	25.16	26.24	25.84	22.95	26.83	26.74	24	25.81	25.08	23.06	26.39	26.38	23.14	-0.67	-1.21912	-0.122435	25.3532	-2.56	0.019	0.064	-4.4
O94762	RECQ5_HUMAN	ATP-dependent DNA helicase Q5 OS=Homo sapiens OX=9606 GN=RECQL5 PE=1 SV=2	RECQL5	5	20.76	21.96	21.16	21.5	21.9	21.76	21.28	21.63	21.42	21.67	21.22	21.79	21.2	21.21	20.58	21.32	21.8	21.72	21.06	21.57	20.86	21.83	21.92	21.71	0.52	0.0945689	0.946719	21.452	2.55	0.019	0.064	-4.41
P58107	EPIPL_HUMAN	Epiplakin OS=Homo sapiens OX=9606 GN=EPPK1 PE=1 SV=3	EPPK1	2	20.49	20.12	17.02	20.32	20	18.07	19.46	18.4	18.15	18.98	18.68	16.34	19.5	18.37	18.42	18.29	19.27	17.11	19.93	17.89	18.97	19.16	19.12	17.21	-1.15	-2.09137	-0.207506	18.7202	-2.55	0.019	0.064	-4.41
Q03164	KMT2A_HUMAN	Histone-lysine N-methyltransferase 2A OS=Homo sapiens OX=9606 GN=KMT2A PE=1 SV=5	KMT2A	2	19.32	18.58	19.61	18.63	18.3	18.96	19.31	18.59	19.63	18.76	18.72	19.17	19.27	18.57	19.61	19.14	18.99	19.34	19.03	18.89	18.98	18.6	19.06	18.69	-0.57	-1.0462	-0.101151	18.9889	-2.54	0.02	0.066	-4.44
Q9NYH9	UTP6_HUMAN	U3 small nucleolar RNA-associated protein 6 homolog OS=Homo sapiens OX=9606 GN=UTP6 PE=1 SV=2	UTP6	13	23.17	22.82	22.94	23.16	22.7	23.2	23.29	22.54	23.13	23.06	22.6	23.17	24.31	23.89	23.3	23.81	24.05	23.81	23.78	23.51	22.91	23.6	23.56	23.48	-0.45	-0.814374	-0.0783968	23.3244	-2.54	0.02	0.066	-4.44
Q9NXF1	TEX10_HUMAN	Testis-expressed protein 10 OS=Homo sapiens OX=9606 GN=TEX10 PE=1 SV=2	TEX10	15	23.84	23.53	22.52	23.59	23.68	22.29	23.35	23.44	23.04	23.51	23.59	22.78	24.47	23.77	23.72	23.94	23.94	23.51	24.42	23.54	23.53	24	24.16	23.17	-0.45	-0.818778	-0.078802	23.556	-2.54	0.02	0.066	-4.44
Q15696	U2AFM_HUMAN	U2 small nuclear ribonucleoprotein auxiliary factor 35 kDa subunit-related protein 2 OS=Homo sapiens OX=9606 GN=ZRSR2 PE=1 SV=2	ZRSR2	2	19.31	19.63	15.17	19.9	18.58	20.72	19.05	20.32	15.08	20.37	20.95	20.96	19.33	20.01	14.79	19.93	19.41	20.21	18.98	20.5	15.1	19.16	18.29	20.7	0.95	0.166171	1.72967	19.0174	2.54	0.02	0.066	-4.44
Q9NZJ4	SACS_HUMAN	Sacsin OS=Homo sapiens OX=9606 GN=SACS PE=1 SV=2	SACS	1	18.43	19.57	21.19	19.22	19.71	20.99	18.71	19.44	21.25	19.16	18.79	21.26	20.59	21.06	21.76	20.12	21.01	21.28	20.22	21.09	21.29	20.52	20.43	21.27	0.81	0.140121	1.47215	20.3485	2.53	0.02	0.067	-4.45
Q9H582	ZN644_HUMAN	Zinc finger protein 644 OS=Homo sapiens OX=9606 GN=ZNF644 PE=1 SV=2	ZNF644	1	18.49	17.98	18.19	18.37	18.15	17.76	18.8	17.85	18.62	18.1	17.77	18.89	18.61	17.35	17.63	18.45	18	17.32	17.78	17.32	16.93	17.8	17.96	17.53	-0.8	-1.4582	-0.138162	17.985	-2.53	0.02	0.067	-4.46
Q16384	SSX1_HUMAN	Protein SSX1 OS=Homo sapiens OX=9606 GN=SSX1 PE=1 SV=2	SSX1	2	20.62	20.01	22.62	19.42	19.52	20.93	20.86	19.41	21.95	18.48	19.69	21.55	21.15	19.88	21.69	20.44	20.4	21.38	21.46	21.03	21.45	20.84	20.87	21.52	-0.94	-1.72073	-0.161755	20.7154	-2.53	0.02	0.067	-4.47
Q9UQ84	EXO1_HUMAN	Exonuclease 1 OS=Homo sapiens OX=9606 GN=EXO1 PE=1 SV=2	EXO1	2	19.1	19.73	20.06	19.37	19.77	20.47	19.76	20.13	20.12	19.47	18.99	20.49	19.5	20.4	19.55	19.16	18.51	20.61	19.87	20.56	20.11	19.06	18.9	20.64	0.65	0.110651	1.17942	19.7638	2.52	0.021	0.067	-4.47
P57740	NU107_HUMAN	Nuclear pore complex protein Nup107 OS=Homo sapiens OX=9606 GN=NUP107 PE=1 SV=1	NUP107	22	24.94	24.88	24.19	24.83	24.81	24.36	24.88	24.93	24.23	24.99	24.84	24.52	25.4	24.87	24.4	25.17	25.2	24.61	25.2	24.43	24.29	24.94	24.99	24.03	-0.33	-0.601432	-0.0560757	24.7473	-2.52	0.021	0.067	-4.47
P05455	LA_HUMAN	Lupus La protein OS=Homo sapiens OX=9606 GN=SSB PE=1 SV=2	SSB	7	21.97	21.38	22.65	21.36	21.61	21.68	22.57	21.9	22.69	21.88	21.78	22.17	21.81	21.62	22.4	20.74	21.27	21.63	21.09	20.89	22.02	20.46	20.88	21.44	-0.41	-0.757252	-0.0705367	21.6622	-2.52	0.021	0.067	-4.47
O15392	BIRC5_HUMAN	Baculoviral IAP repeat-containing protein 5 OS=Homo sapiens OX=9606 GN=BIRC5 PE=1 SV=3	BIRC5	1	19.46	18.94	18.43	19.5	18.95	18.62	19.02	18.38	18.85	19.36	18.77	18.4	19.14	18.3	19.61	19.23	18.94	18.45	18.85	18.25	19.34	18.99	19.12	18.12	-0.65	-1.19192	-0.110631	18.8759	-2.52	0.021	0.068	-4.48
Q9UKL0	RCOR1_HUMAN	REST corepressor 1 OS=Homo sapiens OX=9606 GN=RCOR1 PE=1 SV=2	RCOR1	3	20.82	21.42	20.76	20.74	20.69	21.08	21.1	21.43	20.77	21.02	19.57	20.92	20.84	21.12	20.44	20.16	19.86	20.34	20.14	20.96	20.12	19.81	19.46	20	0.51	0.084918	0.932417	20.5654	2.51	0.021	0.069	-4.5
Q99986	VRK1_HUMAN	Serine/threonine-protein kinase VRK1 OS=Homo sapiens OX=9606 GN=VRK1 PE=1 SV=1	VRK1	7	21.68	21.69	22.24	21.81	21.62	20.95	22.64	22.48	22.06	22.53	22.42	21.36	22.05	20.6	22.19	21.72	21.94	21.67	21.61	20.34	21.61	21.24	21.03	21.41	-0.72	-1.3187	-0.119361	21.7035	-2.51	0.021	0.069	-4.5
P48643	TCPE_HUMAN	T-complex protein 1 subunit epsilon OS=Homo sapiens OX=9606 GN=CCT5 PE=1 SV=1	CCT5	1	20.56	18.91	19.67	20.12	20.68	19.8	17.64	18.27	19.5	17.99	20.37	20.21	22.55	20.36	21.45	21.81	22.19	20.96	21.76	20.36	20.96	21.46	21.56	20.78	-1.15	-2.11722	-0.188077	20.4139	-2.5	0.022	0.07	-4.52
Q9NQG5	RPR1B_HUMAN	Regulation of nuclear pre-mRNA domain-containing protein 1B OS=Homo sapiens OX=9606 GN=RPRD1B PE=1 SV=1	RPRD1B	2	18.58	17.6	16.85	18.67	18.57	16.78	17.68	17.48	17.11	17.91	18.81	15.03	18.35	17.58	17.07	18.17	18.43	14.89	19.62	18.08	17.99	18.78	18.72	16.54	-0.87	-1.60146	-0.140183	17.7208	-2.49	0.022	0.071	-4.53
Q9H4L4	SENP3_HUMAN	Sentrin-specific protease 3 OS=Homo sapiens OX=9606 GN=SENP3 PE=1 SV=2	SENP3	5	22.81	21.98	20.49	22.68	22.36	20.97	22.12	21.77	20.86	22.32	22.06	20.64	23.19	23.21	21.42	22.91	23.02	21.46	22.68	21.54	20.52	22.46	22.68	21.78	-0.57	-1.05614	-0.0920355	21.9968	-2.49	0.022	0.071	-4.53
Q68E01	INT3_HUMAN	Integrator complex subunit 3 OS=Homo sapiens OX=9606 GN=INTS3 PE=1 SV=1	INTS3	20	23.97	24.28	23.66	24.18	24.58	23.65	24.3	24.44	23.34	24.34	24.37	23.59	24.25	24.74	23.85	24.34	24.21	23.91	24.77	25.22	24.63	24.81	25.02	24.4	0.34	0.0547754	0.635182	24.2853	2.49	0.022	0.072	-4.54
O60563	CCNT1_HUMAN	Cyclin-T1 OS=Homo sapiens OX=9606 GN=CCNT1 PE=1 SV=1	CCNT1	5	23.3	23.69	24.5	23.56	23.76	24.34	23.7	24.16	24.79	23.69	22.95	24.39	24.37	25	25.78	24.46	24.76	25.03	24.7	25.15	25.37	24.94	24.72	24.84	0.48	0.0767658	0.89114	24.4147	2.49	0.022	0.072	-4.54
P62701	RS4X_HUMAN	40S ribosomal protein S4, X isoform OS=Homo sapiens OX=9606 GN=RPS4X PE=1 SV=2	RPS4X	4	26.97	27.32	28.26	26.93	27.26	27.75	26.89	27.15	28.11	27.03	26.53	27.69	26.05	26.36	27.08	26.11	26.3	26.99	25.84	26.52	26.57	26.04	26.15	27.25	0.4	0.062436	0.738642	26.881	2.48	0.023	0.073	-4.56
O43809	CPSF5_HUMAN	Cleavage and polyadenylation specificity factor subunit 5 OS=Homo sapiens OX=9606 GN=NUDT21 PE=1 SV=1	NUDT21	11	25.41	25.91	26.69	25.18	25.8	27.46	25.51	25.76	26.22	24.93	25.24	27.27	25.25	25.99	26.22	25.58	25.16	26.08	25.91	26.68	26.89	25.73	25.9	26.76	0.57	0.086932	1.04427	25.9799	2.47	0.023	0.074	-4.57
Q9NXE4	NSMA3_HUMAN	Sphingomyelin phosphodiesterase 4 OS=Homo sapiens OX=9606 GN=SMPD4 PE=1 SV=3	SMPD4	8	22.86	22.86	21.98	22.67	22.79	22.05	23.04	23.05	22.36	23.06	22.77	22.21	23.41	22.65	22.52	23	23.12	22.7	22.56	21.85	21.62	22.3	22.37	21.71	-0.37	-0.681565	-0.0562757	22.5623	-2.47	0.023	0.074	-4.58
Q9BXS6	NUSAP_HUMAN	Nucleolar and spindle-associated protein 1 OS=Homo sapiens OX=9606 GN=NUSAP1 PE=1 SV=1	NUSAP1	9	24.08	25.16	26.87	24.43	24.49	25.92	24.56	24.47	26.56	24.39	24.11	25.97	24.19	24.46	25.95	24.45	24.42	25.2	24.32	24.91	26.25	24.54	24.7	25.48	0.46	0.070171	0.855921	24.9946	2.46	0.023	0.074	-4.58
Q9BYW2	SETD2_HUMAN	Histone-lysine N-methyltransferase SETD2 OS=Homo sapiens OX=9606 GN=SETD2 PE=1 SV=3	SETD2	11	26.07	25.66	27.93	25.83	25.48	25.65	25.62	25.15	27.69	25.57	25.12	25.56	25.34	25.26	27.38	25.5	25.4	25.44	25.54	25.36	27.71	25.84	25.35	25.54	-0.28	-0.525756	-0.0430939	25.8751	-2.46	0.023	0.074	-4.59
Q9NNW7	TRXR2_HUMAN	Thioredoxin reductase 2, mitochondrial OS=Homo sapiens OX=9606 GN=TXNRD2 PE=1 SV=3	TXNRD2	1	20.43	19.13	18.29	20.39	19.54	20.35	19.86	19.21	19.55	19.46	19.06	20.58	18.98	17.43	18.4	19.11	19.5	19.19	18.72	18.76	17.81	18.68	18.61	19.22	-0.86	-1.5993	-0.125892	19.1778	-2.45	0.024	0.077	-4.62
P20042	IF2B_HUMAN	Eukaryotic translation initiation factor 2 subunit 2 OS=Homo sapiens OX=9606 GN=EIF2S2 PE=1 SV=2	EIF2S2	2	19.34	18.29	19.78	18.82	19.19	19.82	19.56	19.9	20.28	19.51	19.7	19.71	20.91	19.16	21.86	20.43	20.85	20.99	19.92	18.96	20.28	20.05	18.26	19.9	-0.85	-1.58516	-0.123276	19.8112	-2.44	0.024	0.077	-4.62
Q6KC79	NIPBL_HUMAN	Nipped-B-like protein OS=Homo sapiens OX=9606 GN=NIPBL PE=1 SV=2	NIPBL	7	23.61	23.76	23.77	23.59	23.67	23.21	22.91	22.78	22.61	22.86	23.24	22.11	22.95	21.95	22.83	22.57	22.63	22.33	22.68	21.99	22.21	22.35	22.54	21.9	-0.42	-0.777728	-0.0589029	22.7935	-2.43	0.025	0.079	-4.65
Q86TJ2	TAD2B_HUMAN	Transcriptional adapter 2-beta OS=Homo sapiens OX=9606 GN=TADA2B PE=1 SV=2	TADA2B	1	23.88	19.28	20.13	19.08	19.46	18.77	23.02	20.04	20.43	19.85	20.2	19.52	24.15	24.3	22.62	24.98	24.88	24.26	23.48	23.9	22.57	24.37	24.59	23.29	-1.75	-3.2563	-0.246224	22.1271	-2.43	0.025	0.079	-4.65
Q14257	RCN2_HUMAN	Reticulocalbin-2 OS=Homo sapiens OX=9606 GN=RCN2 PE=1 SV=1	RCN2	1	17.65	15.31	20.37	14.77	17.07	19.29	16.9	13.75	19.63	15.36	17.72	19.15	17.69	15.45	19.57	14.49	17.68	18.35	17.77	18.6	18.56	18.02	17.61	19.38	-1.73	-3.21587	-0.237256	17.5044	-2.42	0.025	0.08	-4.66
Q04446	GLGB_HUMAN	1,4-alpha-glucan-branching enzyme OS=Homo sapiens OX=9606 GN=GBE1 PE=1 SV=3	GBE1	1	20.09	20.59	19.63	20.21	20.18	18.82	19.1	20.09	19.89	19.73	18.95	18.68	20.68	21.1	20	20.4	20.7	20.21	21.75	22.45	20.78	21.69	21.91	21.45	0.65	0.0893893	1.21287	20.3778	2.42	0.025	0.08	-4.66
Q92665	RT31_HUMAN	28S ribosomal protein S31, mitochondrial OS=Homo sapiens OX=9606 GN=MRPS31 PE=1 SV=3	MRPS31	3	20.72	19.18	19.59	20.52	20.89	19.18	20.04	19.13	18.73	20.1	19.99	16.1	19.46	18.77	19.29	19.15	20	17.13	19.26	18.62	19.82	19.34	19.21	16.65	-0.95	-1.76125	-0.129529	19.2041	-2.42	0.025	0.08	-4.67
Q9Y5Q8	TF3C5_HUMAN	General transcription factor 3C polypeptide 5 OS=Homo sapiens OX=9606 GN=GTF3C5 PE=1 SV=2	GTF3C5	7	24.53	23.42	22.96	22.56	23.64	22.07	23.94	22.04	23.32	22.64	23.12	21.96	23.87	23.95	22.76	23.52	23.69	22.75	24.27	24.3	23.45	24.14	24.24	23.18	-0.72	-1.34868	-0.0978894	23.3462	-2.42	0.026	0.081	-4.67
P30876	RPB2_HUMAN	DNA-directed RNA polymerase II subunit RPB2 OS=Homo sapiens OX=9606 GN=POLR2B PE=1 SV=1	POLR2B	18	23.79	23.34	23.16	23.54	23.9	23.57	23.91	23.55	23.41	23.85	24.49	23.67	23.79	23.76	22.82	23.57	23.74	23.59	23.95	23.47	22.89	23.61	23.87	23.65	-0.33	-0.621842	-0.0443702	23.6193	-2.41	0.026	0.082	-4.69
O43670	ZN207_HUMAN	BUB3-interacting and GLEBS motif-containing protein ZNF207 OS=Homo sapiens OX=9606 GN=ZNF207 PE=1 SV=1	ZNF207	2	21.92	21.34	23.21	21.91	22.34	22.63	22.45	21.27	23.12	21.96	21.63	22.88	22.29	21.45	22.18	22.28	22.21	21.71	21.77	21.54	21.5	21.78	21.84	21.45	-0.71	-1.32222	-0.0939865	22.0277	-2.41	0.026	0.082	-4.69
Q8NDD1	CA131_HUMAN	Uncharacterized protein C1orf131 OS=Homo sapiens OX=9606 GN=C1orf131 PE=1 SV=4	C1orf131	5	24.23	24.48	25.5	24.06	24.21	24.81	24.25	24.36	25.46	24.2	23.53	24.79	24.3	24.62	25.49	24.04	24.26	25.24	24.34	25.08	25.42	24.24	24.35	25.13	0.35	0.047129	0.662168	24.5991	2.41	0.026	0.082	-4.69
Q92598	HS105_HUMAN	Heat shock protein 105 kDa OS=Homo sapiens OX=9606 GN=HSPH1 PE=1 SV=1	HSPH1	1	18.67	15.31	20.45	16.86	18.65	19	17.34	13.75	19.93	17.19	17.72	18.62	16.41	15.45	18.64	17.09	18.67	16.25	15.06	16.63	19.49	17.22	18.95	18.46	-1.59	-2.96273	-0.20929	17.5757	-2.41	0.026	0.082	-4.69
O75323	NIPS2_HUMAN	Protein NipSnap homolog 2 OS=Homo sapiens OX=9606 GN=NIPSNAP2 PE=1 SV=1	NIPSNAP2	1	17.01	18.42	20.82	18.37	18.79	19.66	17.43	18.5	20.29	17.47	17.76	20.38	18.56	19.07	20.4	18.39	18.92	19.93	18.25	18.6	19.59	18.32	18.05	19.32	0.83	0.108311	1.55957	18.8456	2.4	0.026	0.083	-4.7
Q7KZI7	MARK2_HUMAN	Serine/threonine-protein kinase MARK2 OS=Homo sapiens OX=9606 GN=MARK2 PE=1 SV=2	MARK2	10	22.91	22.7	24.72	23.71	23.95	22.96	23.02	22.34	24.76	23.56	23.14	22.87	23.09	22.18	23.5	23.76	23.82	22.59	22.48	22.06	23.17	23.3	23.38	22.25	-0.55	-1.03519	-0.0716111	23.175	-2.4	0.027	0.083	-4.71
Q8N1G1	REXO1_HUMAN	RNA exonuclease 1 homolog OS=Homo sapiens OX=9606 GN=REXO1 PE=1 SV=3	REXO1	4	20.15	20.9	20.44	20.68	21.06	20.61	20.38	21.33	20.22	20.74	20.47	20.37	20.89	21.53	19.12	20.97	21.4	20.59	21.57	22.12	19.72	21.85	22.01	21.04	0.72	0.0922764	1.34211	20.8397	2.4	0.027	0.083	-4.71
Q9UM13	APC10_HUMAN	Anaphase-promoting complex subunit 10 OS=Homo sapiens OX=9606 GN=ANAPC10 PE=1 SV=1	ANAPC10	1	18.34	18.42	19.22	17.65	18.48	18.42	18.67	18.56	19.04	18.29	19.04	19.03	18.27	16.93	19.19	18.31	18.18	18.73	18.75	17.17	19.17	18.15	18.29	18.55	-0.74	-1.38346	-0.0935149	18.4515	-2.39	0.027	0.084	-4.72
O75362	ZN217_HUMAN	Zinc finger protein 217 OS=Homo sapiens OX=9606 GN=ZNF217 PE=1 SV=1	ZNF217	4	20.58	21.37	22.19	20.41	20.25	22.62	21	21.15	21.88	20.73	20.33	22.43	20.68	21.11	21.26	20.76	20.12	21.71	20.7	21.76	21	20.18	19.99	21.21	0.61	0.0761403	1.13762	21.0599	2.39	0.027	0.084	-4.73
Q13505	MTX1_HUMAN	Metaxin-1 OS=Homo sapiens OX=9606 GN=MTX1 PE=1 SV=3	MTX1	1	18.31	18.09	20.17	18.14	17.66	14.12	18.45	18.62	19.72	18.48	18.02	14.03	18.77	17.25	18.82	18.2	18.64	13.89	18.5	16.24	18.56	17.96	18.22	14.03	-0.96	-1.79192	-0.119796	17.621	-2.39	0.027	0.084	-4.73
Q9P2N6	KANL3_HUMAN	KAT8 regulatory NSL complex subunit 3 OS=Homo sapiens OX=9606 GN=KANSL3 PE=1 SV=2	KANSL3	1	19.32	19.26	18.73	19.12	19.61	18.63	19.46	19.41	18.79	19.79	19.22	18.76	19.34	18.59	18.63	19.07	19.52	18.69	19.8	17.5	19.56	19.43	19.32	18.35	-0.79	-1.48482	-0.0987685	19.0795	-2.39	0.027	0.084	-4.73
O75489	NDUS3_HUMAN	NADH dehydrogenase [ubiquinone] iron-sulfur protein 3, mitochondrial OS=Homo sapiens OX=9606 GN=NDUFS3 PE=1 SV=1	NDUFS3	8	23.8	23.56	23.18	23.74	23.61	22.91	24.23	23.42	23.53	23.75	22.9	22.87	24.4	24.06	23.68	24.22	24.35	23.83	23.93	23.55	23.24	23.72	23.82	23.62	-0.44	-0.823002	-0.0544554	23.6631	-2.39	0.027	0.085	-4.74
P62316	SMD2_HUMAN	Small nuclear ribonucleoprotein Sm D2 OS=Homo sapiens OX=9606 GN=SNRPD2 PE=1 SV=1	SNRPD2	6	26.06	25.72	27.09	25.87	26.33	26.58	26.99	26.04	27.17	26.48	25.92	27.14	27.51	26.93	26.89	27.42	27.49	27.39	26.91	26.2	26.22	27.04	27.05	27	-0.65	-1.21047	-0.0798018	26.7268	-2.39	0.027	0.085	-4.74
P53355	DAPK1_HUMAN	Death-associated protein kinase 1 OS=Homo sapiens OX=9606 GN=DAPK1 PE=1 SV=6	DAPK1	1	17.37	15.31	20.74	18.07	18.07	18.83	16.67	13.75	20.5	17.94	22.19	20	18.42	15.45	19.97	18.35	18.59	19.31	18.33	18.38	19.28	18.24	18.49	19.63	-1.97	-3.70609	-0.243196	18.4104	-2.39	0.028	0.085	-4.74
O95983	MBD3_HUMAN	Methyl-CpG-binding domain protein 3 OS=Homo sapiens OX=9606 GN=MBD3 PE=1 SV=1	MBD3	7	23.62	23.29	22.88	23.91	23.97	22.79	23.5	23.41	22.76	23.91	23.65	22.93	23.65	23.06	23.11	23.97	24.05	23.19	23.83	22.99	23.79	23.64	24.17	23.7	-0.46	-0.862907	-0.0555516	23.4905	-2.38	0.028	0.086	-4.75
Q16576	RBBP7_HUMAN	Histone-binding protein RBBP7 OS=Homo sapiens OX=9606 GN=RBBP7 PE=1 SV=1	RBBP7	3	21.27	20.83	20.22	21.5	21.27	19.39	21.35	21.05	20.05	21.51	21.51	19.4	21.28	20.79	20.45	21.3	21.35	20.55	21.16	20.2	20.42	21.36	21.29	20.28	-0.55	-1.03471	-0.0663458	20.8234	-2.38	0.028	0.086	-4.75
Q13823	NOG2_HUMAN	Nucleolar GTP-binding protein 2 OS=Homo sapiens OX=9606 GN=GNL2 PE=1 SV=1	GNL2	9	23.26	22.95	20.84	23.51	22.57	21.43	22.66	22.07	20.88	22.67	21.88	21.4	22.69	22.24	21.16	22.71	22.52	21.96	23.91	23.02	22.82	23.82	23.82	23.17	-0.56	-1.05596	-0.0672291	22.498	-2.38	0.028	0.086	-4.76
Q5T9A4	ATD3B_HUMAN	ATPase family AAA domain-containing protein 3B OS=Homo sapiens OX=9606 GN=ATAD3B PE=1 SV=1	ATAD3B	4	24	23.91	21.59	23.86	23.91	22.14	23.6	23.31	21.33	23.52	23.16	21.92	23.66	22.99	21.24	23.53	23.28	21.98	24.91	23.89	23.45	24.35	24.66	22.58	-0.52	-0.976769	-0.0608404	23.1994	-2.37	0.028	0.087	-4.77
Q96GD4	AURKB_HUMAN	Aurora kinase B OS=Homo sapiens OX=9606 GN=AURKB PE=1 SV=3	AURKB	8	23.78	23.31	24.7	23.48	23.56	23.67	23.74	23.41	24.52	23.4	23.46	23.83	23.71	23.43	24.04	23.56	23.51	23.55	23.28	23.11	23.68	23.05	23.12	23.36	-0.31	-0.587084	-0.0363268	23.5947	-2.37	0.029	0.087	-4.77
Q9H4L7	SMRCD_HUMAN	SWI/SNF-related matrix-associated actin-dependent regulator of chromatin subfamily A containing DEAD/H box 1 OS=Homo sapiens OX=9606 GN=SMARCAD1 PE=1 SV=2	SMARCAD1	2	19.48	19.47	18.63	19.51	19.6	18.65	19.12	18.79	18.24	19.19	18.99	19.39	20.28	18.89	18.08	20.17	20.24	20.61	20.31	19.09	19.08	20.32	20.25	19.91	-0.74	-1.39302	-0.0832666	19.429	-2.36	0.029	0.089	-4.79
Q9BPX3	CND3_HUMAN	Condensin complex subunit 3 OS=Homo sapiens OX=9606 GN=NCAPG PE=1 SV=1	NCAPG	2	19.97	19.53	18.29	19.9	19.67	17.35	19.33	18.71	18.83	19.21	18.89	17.16	20	19.22	18.39	19.4	19.58	18.66	19.92	18.92	19.42	19.57	19.22	17.85	-0.71	-1.33736	-0.0796302	19.0416	-2.36	0.029	0.089	-4.8
P31943	HNRH1_HUMAN	Heterogeneous nuclear ribonucleoprotein H OS=Homo sapiens OX=9606 GN=HNRNPH1 PE=1 SV=4	HNRNPH1	7	26.27	26.88	30.34	26.19	25.99	27.11	26.37	26.68	29.73	25.97	25.96	26.4	26.17	26.37	29.41	25.67	25.74	26.03	26.2	26.46	29.51	25.97	25.91	25.99	0.34	0.0379539	0.649576	26.8045	2.35	0.03	0.09	-4.81
P52948	NUP98_HUMAN	Nuclear pore complex protein Nup98-Nup96 OS=Homo sapiens OX=9606 GN=NUP98 PE=1 SV=4	NUP98	21	24.99	24.9	24.11	24.82	24.75	24.49	24.95	24.83	24.17	24.91	24.36	24.42	25.29	24.83	24.24	24.94	25.13	24.67	24.74	24.22	23.73	24.5	24.58	23.95	-0.3	-0.559511	-0.0321114	24.6049	-2.35	0.03	0.091	-4.82
Q01082	SPTB2_HUMAN	Spectrin beta chain, non-erythrocytic 1 OS=Homo sapiens OX=9606 GN=SPTBN1 PE=1 SV=2	SPTBN1	4	19.44	20.15	20.61	19.93	19.46	20.73	19.6	19.98	20.74	19.99	19.87	20.53	19.76	20.03	20.88	20.05	20.52	20.41	19.97	20.62	20.79	20.45	20.15	20.09	0.5	0.0543483	0.952275	20.198	2.34	0.03	0.091	-4.82
Q14690	RRP5_HUMAN	Protein RRP5 homolog OS=Homo sapiens OX=9606 GN=PDCD11 PE=1 SV=3	PDCD11	38	26.08	26.61	24.53	25.99	25.67	24.52	25.95	26.16	24.8	25.94	25.44	24.73	26.17	26.17	24.92	25.82	25.81	25.35	26.15	27.11	25.03	25.69	25.77	25.26	0.42	0.0458001	0.80359	25.6527	2.34	0.03	0.091	-4.82
O96019	ACL6A_HUMAN	Actin-like protein 6A OS=Homo sapiens OX=9606 GN=ACTL6A PE=1 SV=1	ACTL6A	7	23.73	23.7	22	23.54	23.48	22.28	24.11	23.98	22.38	23.61	23.13	22.42	23.92	22.95	22.83	23.42	23.15	22.28	24.21	23.14	23.23	23.28	23.36	22.01	-0.55	-1.0456	-0.0593801	23.1721	-2.34	0.03	0.091	-4.82
P55769	NH2L1_HUMAN	NHP2-like protein 1 OS=Homo sapiens OX=9606 GN=SNU13 PE=1 SV=3	SNU13	3	23.99	23.44	22.69	23.9	24	22.13	23.66	22.73	22.26	23.24	22.68	22.19	24.12	23.76	22.15	24.17	23.85	23.07	25	24.79	23.48	24.74	24.84	22.98	-0.51	-0.971708	-0.0524011	23.4948	-2.33	0.031	0.093	-4.85
Q13886	KLF9_HUMAN	Krueppel-like factor 9 OS=Homo sapiens OX=9606 GN=KLF9 PE=1 SV=1	KLF9	1	15.07	17.35	17.92	14.51	13.15	16.27	16.52	16.91	17.47	14.61	13.83	16.92	15.2	17.76	16.23	15.55	14.95	17.08	14.73	15.64	14.52	16.29	14.75	16.67	1.54	0.156895	2.91391	15.8295	2.33	0.031	0.093	-4.85
P56537	IF6_HUMAN	Eukaryotic translation initiation factor 6 OS=Homo sapiens OX=9606 GN=EIF6 PE=1 SV=1	EIF6	4	23.83	23.41	20.58	24	22.99	21.05	24.17	23.05	21.45	23.69	22.86	20.84	23.66	22.62	21.29	23.16	23.46	22.76	23.76	22.98	21.73	23.53	23.61	22.82	-0.84	-1.5973	-0.0849131	22.8037	-2.33	0.031	0.094	-4.85
P48729	KC1A_HUMAN	Casein kinase I isoform alpha OS=Homo sapiens OX=9606 GN=CSNK1A1 PE=1 SV=2	CSNK1A1	2	19.84	21.66	20.55	20.39	21.38	18.76	20.26	21.4	20.64	20.66	21.33	19.38	22.55	22.57	21.9	22.24	22.53	22.57	21.78	22.61	20.95	21.61	22.08	18.83	0.95	0.0927617	1.80399	21.1855	2.32	0.032	0.095	-4.87
Q8N5P1	ZC3H8_HUMAN	Zinc finger CCCH domain-containing protein 8 OS=Homo sapiens OX=9606 GN=ZC3H8 PE=1 SV=2	ZC3H8	2	21.58	23.01	23	22.36	21.18	22.27	21.06	22.97	22.82	22.63	23.46	22.19	21.28	21.16	22.57	21.41	21.31	21.58	21.74	21.91	23.03	21.42	21.36	22.2	0.85	0.0814862	1.62112	22.0632	2.31	0.032	0.096	-4.88
Q15131	CDK10_HUMAN	Cyclin-dependent kinase 10 OS=Homo sapiens OX=9606 GN=CDK10 PE=1 SV=1	CDK10	1	19.34	18.87	19.84	19.03	19.57	19.56	19	18.01	19.63	18.59	18.72	19.46	19.43	19.15	19.57	19.55	19.78	19.37	19.3	18.84	19.08	19.4	19.35	19.51	-0.55	-1.04893	-0.0526817	19.2471	-2.31	0.032	0.096	-4.88
P05109	S10A8_HUMAN	Protein S100-A8 OS=Homo sapiens OX=9606 GN=S100A8 PE=1 SV=1	S100A8	1	17.69	18.81	18.33	18.43	18.71	19.51	17.44	18.23	18.67	18.24	17.18	18.54	17.61	18.87	19.11	18.61	19.78	18.03	17.91	18.9	19.68	19.51	17.94	17.7	1.04	0.097695	1.97835	18.4756	2.31	0.032	0.096	-4.89
P61247	RS3A_HUMAN	40S ribosomal protein S3a OS=Homo sapiens OX=9606 GN=RPS3A PE=1 SV=2	RPS3A	9	25.92	25.42	25.66	25.92	25.18	25.06	25.04	24.88	26.02	25.38	24.96	25.11	24.96	24.4	24.7	24.44	24.02	24.72	24.88	24.39	25.2	24.69	24.54	24.88	-0.42	-0.810181	-0.0394451	25.0158	-2.31	0.032	0.097	-4.89
Q9UKE5	TNIK_HUMAN	TRAF2 and NCK-interacting protein kinase OS=Homo sapiens OX=9606 GN=TNIK PE=1 SV=1	TNIK	1	17.55	17.02	17.45	17.13	13.15	14.12	17.32	13.75	17.31	16.66	13.83	14.03	16.36	15.45	15.53	16.54	14.95	13.89	16.3	14.66	14.38	15.52	16.06	14.03	-1.66	-3.17198	-0.152334	15.5418	-2.3	0.033	0.097	-4.9
Q96RN5	MED15_HUMAN	Mediator of RNA polymerase II transcription subunit 15 OS=Homo sapiens OX=9606 GN=MED15 PE=1 SV=2	MED15	2	21.97	22.27	21.09	21.93	21.74	21.73	21.56	22.6	20.63	21.58	22.03	21.1	20.33	21.48	20.7	20.72	19.23	20.84	20.73	21.53	21.63	20.66	20.63	20.19	0.82	0.0755123	1.5726	21.2035	2.3	0.033	0.097	-4.9
Q07020	RL18_HUMAN	60S ribosomal protein L18 OS=Homo sapiens OX=9606 GN=RPL18 PE=1 SV=2	RPL18	4	26.22	25.74	23.71	26.14	25.51	24.07	25.75	24.85	24.2	25.44	24.88	23.83	25.13	24.58	23.69	24.83	25.02	24.72	25.42	24.9	24.29	25.35	25.35	24.81	-0.61	-1.16506	-0.0546987	24.9346	-2.3	0.033	0.098	-4.91
Q14157	UBP2L_HUMAN	Ubiquitin-associated protein 2-like OS=Homo sapiens OX=9606 GN=UBAP2L PE=1 SV=2	UBAP2L	10	23.64	24.96	22.79	23.49	23.9	24.04	22.52	23.24	21.73	22.84	22.95	23.42	23.34	23.44	22.05	23.51	23.49	22.83	24.75	24.99	22.66	25.07	25.03	24.2	0.59	0.0521844	1.13339	23.5371	2.29	0.033	0.099	-4.91
Q9HCK8	CHD8_HUMAN	Chromodomain-helicase-DNA-binding protein 8 OS=Homo sapiens OX=9606 GN=CHD8 PE=1 SV=5	CHD8	5	24.25	27.04	27.55	24.19	23.82	27.59	24.61	27.37	27.66	24.25	23.3	27.27	21.97	25.54	21.14	21.18	22.58	22.01	21.88	22.07	21.09	21.25	21.58	27.98	2.33	0.203064	4.45459	24.1327	2.29	0.033	0.099	-4.92
Q9NP64	ZCC17_HUMAN	Zinc finger CCHC domain-containing protein 17 OS=Homo sapiens OX=9606 GN=ZCCHC17 PE=1 SV=1	ZCCHC17	4	23.27	24.69	26	23.68	23.94	25.85	23.96	24.73	25.93	23.79	23.68	26.62	23.86	23.91	24.66	23.62	23.87	24.21	23.91	24.69	24.73	24.06	24.15	25.17	0.75	0.0656498	1.44375	24.4577	2.29	0.033	0.099	-4.92
P62917	RL8_HUMAN	60S ribosomal protein L8 OS=Homo sapiens OX=9606 GN=RPL8 PE=1 SV=2	RPL8	5	25.94	26.06	25.26	25.51	25.34	24.77	26.68	25.56	25.28	25.31	24.22	25.01	25.81	24.7	24.54	25.64	25.61	25.03	25.75	25.12	24.8	25.24	25.57	25.09	-0.68	-1.31019	-0.056178	25.3262	-2.28	0.034	0.1	-4.94
Q969F1	TF3C6_HUMAN	General transcription factor 3C polypeptide 6 OS=Homo sapiens OX=9606 GN=GTF3C6 PE=1 SV=1	GTF3C6	1	17.07	16.03	14.17	16.92	17.43	14.12	17.96	16.45	14.08	17.1	18.26	14.03	17.05	16.05	15.04	16.92	15.53	13.89	18.12	17.25	14.1	16.54	16.08	14.03	-1.1	-2.11535	-0.0906287	16.0096	-2.28	0.034	0.1	-4.94
Q15050	RRS1_HUMAN	Ribosome biogenesis regulatory protein homolog OS=Homo sapiens OX=9606 GN=RRS1 PE=1 SV=2	RRS1	9	24.96	24.59	23.2	25.09	24.53	22.56	25.59	24.89	24.65	25.82	25.23	23.83	25.76	25.14	23.8	25.87	25.76	24.51	24.95	24.49	23.05	25.63	25.15	23.9	-0.54	-1.03066	-0.0427508	24.7058	-2.27	0.035	0.1	-4.95
Q9H9Y2	RPF1_HUMAN	Ribosome production factor 1 OS=Homo sapiens OX=9606 GN=RPF1 PE=1 SV=2	RPF1	4	21.78	21.31	18.65	21.54	20.81	18.73	22.14	20.95	18.29	21.46	20.97	18.56	21.4	20.82	17.97	20.88	21.43	20.52	21.69	20.64	19.11	21.49	21.51	20.25	-0.82	-1.57645	-0.0641831	20.538	-2.27	0.035	0.1	-4.96
Q9HCU5	PREB_HUMAN	Prolactin regulatory element-binding protein OS=Homo sapiens OX=9606 GN=PREB PE=1 SV=2	PREB	3	20.89	20.67	20.49	20.73	20.49	19.88	20.07	19.1	20.5	19.29	19.5	19.13	20.78	20.03	20.1	19.72	20.44	19.92	19.42	19.19	19.67	18.64	18.96	18.74	-0.54	-1.0436	-0.0424525	19.8482	-2.27	0.035	0.1	-4.96
Q13247	SRSF6_HUMAN	Serine/arginine-rich splicing factor 6 OS=Homo sapiens OX=9606 GN=SRSF6 PE=1 SV=2	SRSF6	7	26.87	26.59	26.44	27.92	28.26	27.14	27.17	26.54	26.67	28.09	27.83	27.37	27.38	27.11	27.24	28.65	28.6	27.49	27.56	27.59	27.42	28.68	28.72	27.99	-0.29	-0.553705	-0.0221359	27.5559	-2.26	0.035	0.1	-4.97
P10809	CH60_HUMAN	60 kDa heat shock protein, mitochondrial OS=Homo sapiens OX=9606 GN=HSPD1 PE=1 SV=2	HSPD1	8	23.31	23.36	22.41	23.16	23.34	22.79	23.16	22.59	21.93	22.91	22.67	22.13	23.29	22.99	21.6	22.97	23.33	22.25	24.16	23.46	22.97	23.88	23.97	22.68	-0.38	-0.726401	-0.0286983	22.9703	-2.26	0.035	0.1	-4.97
Q5JSJ4	INT6L_HUMAN	Integrator complex subunit 6-like OS=Homo sapiens OX=9606 GN=INTS6L PE=1 SV=1	INTS6L	2	21.2	20.57	21.75	21.17	21.54	21.36	21.5	20.78	21.73	21.23	20.98	21.36	22.04	21.88	22.16	22.07	22.16	22.02	22.19	22.18	22.41	22.23	22.32	22.1	-0.38	-0.726696	-0.0284803	21.7058	-2.26	0.035	0.1	-4.97
Q13084	RM28_HUMAN	39S ribosomal protein L28, mitochondrial OS=Homo sapiens OX=9606 GN=MRPL28 PE=1 SV=4	MRPL28	3	19.81	19.06	15.75	20.02	20.18	18.09	18.88	18.22	15.66	18.75	18.98	17.65	19.1	18.06	15.38	18.56	19.21	17.89	18.53	18.06	15.69	18.3	18.11	18.4	-0.73	-1.39869	-0.0543203	18.1809	-2.26	0.036	0.1	-4.98
P08574	CY1_HUMAN	Cytochrome c1, heme protein, mitochondrial OS=Homo sapiens OX=9606 GN=CYC1 PE=1 SV=3	CYC1	4	22.67	22.36	21.9	22.58	22.4	22.46	22.68	22.54	21.98	22.61	22.55	22.74	22.39	21.91	21.77	22.29	21.88	21.4	22.5	21.85	22.16	22.04	22.21	21.81	-0.4	-0.762122	-0.0295853	22.237	-2.26	0.036	0.1	-4.98
Q9Y2P8	RCL1_HUMAN	RNA 3'-terminal phosphate cyclase-like protein OS=Homo sapiens OX=9606 GN=RCL1 PE=1 SV=3	RCL1	9	25.78	25.09	23.84	25.43	25.54	23.93	25.57	25.06	24.78	25.57	25.08	24.31	25.84	24.98	25.08	25.06	25.29	25.04	25.37	24.91	25.09	24.92	25.13	25.43	-0.63	-1.21281	-0.0463672	25.0886	-2.26	0.036	0.1	-4.98
P26038	MOES_HUMAN	Moesin OS=Homo sapiens OX=9606 GN=MSN PE=1 SV=3	MSN	1	16.78	15.31	16.82	16.8	13.15	14.12	17.09	13.75	16.83	17.06	13.83	16.56	17.62	15.45	17.79	17.31	17.41	13.89	16.42	16.8	16.75	17.29	14.75	14.03	-1.65	-3.18177	-0.121281	15.9833	-2.26	0.036	0.1	-4.98
P82933	RT09_HUMAN	28S ribosomal protein S9, mitochondrial OS=Homo sapiens OX=9606 GN=MRPS9 PE=1 SV=2	MRPS9	2	20.54	19.77	21.34	19.93	20.33	19.35	20.36	18.83	20.11	19.79	19.48	18.09	19.43	19.49	19.16	18.73	19.24	17.52	19.4	18.86	19.54	18.74	19.49	18.87	-0.69	-1.33826	-0.050129	19.4329	-2.25	0.036	0.1	-4.99
Q96RS0	TGS1_HUMAN	Trimethylguanosine synthase OS=Homo sapiens OX=9606 GN=TGS1 PE=1 SV=3	TGS1	3	19.67	19.17	18.98	19.18	19.16	18.65	19.34	20.15	18.94	19.58	19.23	18.88	21.05	19.44	19.06	20.74	20.82	19.3	20.56	18.76	18.41	20.32	19.74	18.71	-0.78	-1.50488	-0.0539775	19.4943	-2.25	0.037	0.11	-5
Q12815	TROAP_HUMAN	Tastin OS=Homo sapiens OX=9606 GN=TROAP PE=1 SV=3	TROAP	1	16.48	16.27	16.85	16.7	16.18	16.91	16.2	15.25	15.94	15.81	15.94	16.76	16.95	15.34	16.08	16.69	17.09	16.76	16.38	16.04	15.43	16.53	16.4	16.41	-0.78	-1.50604	-0.0536679	16.3073	-2.25	0.037	0.11	-5
Q96MU7	YTDC1_HUMAN	YTH domain-containing protein 1 OS=Homo sapiens OX=9606 GN=YTHDC1 PE=1 SV=3	YTHDC1	8	24.04	23.95	23.72	24.52	24.6	24.82	23.89	23.46	23.2	23.97	23.88	24.03	24.72	24.07	23.76	25.09	25.17	24.84	25.06	24.91	24.88	25.78	25.78	26.07	-0.33	-0.637519	-0.0225875	24.5092	-2.24	0.037	0.11	-5.01
Q8NEM7	SP20H_HUMAN	Transcription factor SPT20 homolog OS=Homo sapiens OX=9606 GN=SUPT20H PE=1 SV=2	SUPT20H	1	21.03	20.48	21.64	20.99	21.48	21.25	21.15	20.54	21.46	21.14	20.79	21.05	21.86	21.51	21.9	21.81	21.91	21.86	22.15	22.16	22.35	22.15	22.22	22.01	-0.37	-0.721762	-0.0244361	21.536	-2.24	0.037	0.11	-5.02
P46777	RL5_HUMAN	60S ribosomal protein L5 OS=Homo sapiens OX=9606 GN=RPL5 PE=1 SV=3	RPL5	6	25.56	25.44	22.73	25.67	25.03	23.37	25.44	24.19	23.69	24.89	24.26	23.24	24.64	23.69	22.73	24.2	24.64	24.37	24.99	24.08	23.56	24.94	24.86	24.63	-0.81	-1.56436	-0.0518471	24.3679	-2.23	0.037	0.11	-5.02
Q6IEG0	SNR48_HUMAN	U11/U12 small nuclear ribonucleoprotein 48 kDa protein OS=Homo sapiens OX=9606 GN=SNRNP48 PE=1 SV=2	SNRNP48	3	21.4	20.22	21.46	21.37	21.62	21.92	21.28	19.59	21.12	21.15	20.72	21.96	21.7	22.81	21.22	21.7	21.57	21.54	22.06	20.25	21.64	21.61	21.93	21.87	-0.9	-1.73351	-0.0572644	21.4035	-2.23	0.038	0.11	-5.02
Q96ST3	SIN3A_HUMAN	Paired amphipathic helix protein Sin3a OS=Homo sapiens OX=9606 GN=SIN3A PE=1 SV=2	SIN3A	19	24.04	24.1	23.71	24.06	24.2	24.13	24.46	24.41	23.96	24.59	24.95	24.37	24.57	23.97	23.65	24.28	24.47	24.3	23.93	23.29	23.53	23.87	23.97	24.08	-0.31	-0.605644	-0.0197662	24.1197	-2.23	0.038	0.11	-5.03
Q9BX10	GTPB2_HUMAN	GTP-binding protein 2 OS=Homo sapiens OX=9606 GN=GTPBP2 PE=1 SV=1	GTPBP2	9	22.64	23.09	22.41	23.4	23.67	22.57	22.69	23.36	22.45	23.71	23.32	22.46	22.71	23.23	22.57	23.45	23.4	22.66	21.84	22.31	23.12	22.32	22.54	21.69	0.53	0.0332382	1.02845	22.8158	2.23	0.038	0.11	-5.03
Q7L2Z9	CENPQ_HUMAN	Centromere protein Q OS=Homo sapiens OX=9606 GN=CENPQ PE=1 SV=1	CENPQ	1	18.39	18.3	18.59	18.13	18.12	17.75	18.29	18.12	18.96	18.17	18.06	17.65	18.38	16.92	18.72	18.34	17.88	17.56	18.92	18.22	18.91	18.27	18.79	17.75	-0.6	-1.16906	-0.0375564	18.2155	-2.23	0.038	0.11	-5.03
Q14683	SMC1A_HUMAN	Structural maintenance of chromosomes protein 1A OS=Homo sapiens OX=9606 GN=SMC1A PE=1 SV=2	SMC1A	24	24.96	25.31	23.83	24.87	24.88	23.84	25.37	25.61	24.06	25.46	24.94	24.08	25.45	25.45	23.98	25.33	25.21	24.52	24.64	25.16	23.54	24.52	24.47	23.79	0.28	0.0170833	0.533084	24.72	2.23	0.038	0.11	-5.03
Q9Y3U8	RL36_HUMAN	60S ribosomal protein L36 OS=Homo sapiens OX=9606 GN=RPL36 PE=1 SV=3	RPL36	3	24.37	23.83	21.32	24.43	23.43	21.65	24.45	23.49	23.06	24.06	23.66	22.47	22.53	22.4	21.17	23.02	22.03	21.34	23.13	21.91	22.33	22.84	22.76	21.19	-0.71	-1.38517	-0.0437516	22.7868	-2.23	0.038	0.11	-5.04
Q8N7H5	PAF1_HUMAN	RNA polymerase II-associated factor 1 homolog OS=Homo sapiens OX=9606 GN=PAF1 PE=1 SV=2	PAF1	10	23.54	23.55	23.01	23.39	23.34	23.08	23.49	23.34	22.75	23.41	23.36	22.88	23.65	23.08	23.53	23.35	23.46	23	23.94	23.28	22.96	23.72	23.73	23.23	-0.34	-0.659428	-0.020685	23.3372	-2.23	0.038	0.11	-5.04
A6NFI3	ZN316_HUMAN	Zinc finger protein 316 OS=Homo sapiens OX=9606 GN=ZNF316 PE=1 SV=1	ZNF316	1	17	17.04	17.55	17.69	17.8	17.35	16.29	15.16	16.48	16.75	16	17.07	17.06	14.78	16.61	17.97	18.26	16.92	16.49	15.74	15.35	17.88	17.87	16.68	-1.03	-1.99489	-0.06241	16.8253	-2.23	0.038	0.11	-5.04
P35244	RFA3_HUMAN	Replication protein A 14 kDa subunit OS=Homo sapiens OX=9606 GN=RPA3 PE=1 SV=1	RPA3	2	18.56	19.74	17.88	18.84	19.06	21.38	19.37	20.55	17.9	19.36	19.98	20.9	19.45	20.41	18.75	18.64	18.96	21.04	20.01	19.81	18.34	18.18	18.23	20.31	0.78	0.0469968	1.51258	19.4019	2.23	0.038	0.11	-5.04
P30414	NKTR_HUMAN	NK-tumor recognition protein OS=Homo sapiens OX=9606 GN=NKTR PE=1 SV=2	NKTR	17	24.29	24.06	24.22	24.45	24.7	23.97	24.72	24.36	25.02	24.75	24.45	24.53	24.87	24.25	24.47	25.04	25.09	24.2	24.39	24.01	23.69	24.66	24.72	23.68	-0.4	-0.772385	-0.0236926	24.4415	-2.22	0.038	0.11	-5.05
Q1ED39	KNOP1_HUMAN	Lysine-rich nucleolar protein 1 OS=Homo sapiens OX=9606 GN=KNOP1 PE=1 SV=1	KNOP1	8	23.49	23.65	24.38	23.64	23.23	23.15	22.84	23.19	24.4	22.82	22.79	23.19	22.57	23.61	23.63	22.52	22.14	23.67	23.25	23.93	24.63	22.97	22.93	24.56	0.56	0.0326868	1.0783	23.3824	2.22	0.038	0.11	-5.05
Q8N567	ZCHC9_HUMAN	Zinc finger CCHC domain-containing protein 9 OS=Homo sapiens OX=9606 GN=ZCCHC9 PE=1 SV=2	ZCCHC9	4	20.89	21.46	22.26	21.14	20.78	21.31	21.4	22.65	23.07	21.15	21.4	20.82	22.63	22.72	24.01	21.78	21.94	22	22.56	23.17	23.99	21.29	20.83	21.87	0.63	0.0371068	1.22534	21.9631	2.22	0.038	0.11	-5.05
Q9NWT1	PK1IP_HUMAN	p21-activated protein kinase-interacting protein 1 OS=Homo sapiens OX=9606 GN=PAK1IP1 PE=1 SV=2	PAK1IP1	8	23.95	23.59	22.01	23.93	23.67	21.69	24.1	23.64	22.85	24.21	23.53	21.75	23.65	23.31	22.12	23.69	23.26	22.69	24.04	23.04	21.76	23.76	23.76	22.55	-0.54	-1.04511	-0.0316358	23.1896	-2.22	0.038	0.11	-5.05
Q86UE4	LYRIC_HUMAN	Protein LYRIC OS=Homo sapiens OX=9606 GN=MTDH PE=1 SV=2	MTDH	5	22.16	22.78	19.25	22.11	20.91	20.43	20.61	21.75	19.47	20.77	19.76	20.83	21.34	21.68	20.11	20.34	20.65	21.56	20.98	21.97	19.25	20.25	20.5	20.83	0.78	0.0454761	1.5062	20.8452	2.22	0.039	0.11	-5.05
P13646	K1C13_HUMAN	Keratin, type I cytoskeletal 13 OS=Homo sapiens OX=9606 GN=KRT13 PE=1 SV=4	KRT13	1	18.72	16.89	14.17	18.15	18.8	14.12	17.75	16.67	14.08	17.97	16.98	14.03	16.64	15.57	13.79	16.96	14.83	13.89	18.54	16.62	18.51	18.29	18.02	14.33	-1.47	-2.86339	-0.0858046	16.4295	-2.22	0.039	0.11	-5.05
B5MCY1	TDR15_HUMAN	Tudor domain-containing protein 15 OS=Homo sapiens OX=9606 GN=TDRD15 PE=2 SV=1	TDRD15	1	17.98	19.29	18.44	18.36	19.43	18.34	18.84	18.94	18.87	19.74	19.08	17.8	18.47	18.84	18.62	18.49	18.74	16.41	17.83	19.23	18.79	18.46	18.12	17.66	0.79	0.0447066	1.5437	18.5317	2.22	0.039	0.11	-5.06
O43913	ORC5_HUMAN	Origin recognition complex subunit 5 OS=Homo sapiens OX=9606 GN=ORC5 PE=1 SV=1	ORC5	3	21.09	20.65	20.87	20.78	20.38	20.56	21.24	21.01	21.93	21.11	20.75	21.6	22.19	21.33	22.09	21.74	21.9	21.89	21.21	21.02	21.28	21.17	21.43	21.23	-0.43	-0.833981	-0.0234708	21.2676	-2.21	0.039	0.11	-5.07
Q8WVC0	LEO1_HUMAN	RNA polymerase-associated protein LEO1 OS=Homo sapiens OX=9606 GN=LEO1 PE=1 SV=1	LEO1	2	19.22	19.03	15.17	19.03	19.54	15.12	19.71	19.3	15.08	19.37	19.1	15.03	19.42	18.61	14.79	19.16	19.09	14.89	20.08	17.85	15.1	19.55	19.52	17.28	-0.91	-1.76946	-0.0491932	17.9174	-2.21	0.039	0.11	-5.07
Q9UBV2	SE1L1_HUMAN	Protein sel-1 homolog 1 OS=Homo sapiens OX=9606 GN=SEL1L PE=1 SV=3	SEL1L	1	19.6	17.98	21.79	19.25	20.13	20	18.73	17.74	20.58	19.06	18.96	19.49	21.53	20.55	21.66	21.17	21.82	20.78	22.14	22.13	22.02	22.38	22.43	22.19	-0.9	-1.75747	-0.047582	20.5881	-2.21	0.04	0.11	-5.07
Q9Y2X3	NOP58_HUMAN	Nucleolar protein 58 OS=Homo sapiens OX=9606 GN=NOP58 PE=1 SV=1	NOP58	19	26.9	26.7	26.83	26.66	26.37	26.05	26.87	26.74	27.29	26.73	26.52	26.74	27.22	26.69	27.24	26.81	26.82	26.73	27	26.73	26.9	26.68	26.76	26.3	-0.28	-0.543014	-0.0145964	26.7626	-2.21	0.04	0.11	-5.08
O60841	IF2P_HUMAN	Eukaryotic translation initiation factor 5B OS=Homo sapiens OX=9606 GN=EIF5B PE=1 SV=4	EIF5B	14	23.29	23.88	24.19	23.43	23.14	23.29	23.45	23.7	24.23	23.44	23.6	23.54	24.09	24.01	25.04	23.86	23.96	24.32	22.95	23.53	24.09	22.87	22.81	23.56	0.33	0.0167244	0.643948	23.678	2.2	0.04	0.11	-5.08
P15976	GATA1_HUMAN	Erythroid transcription factor OS=Homo sapiens OX=9606 GN=GATA1 PE=1 SV=1	GATA1	1	20.09	21.27	20.49	20.33	17.92	20.82	21.06	21.56	20.31	21.33	20.55	20.92	18.33	19.11	19.87	20.02	20.2	20.51	18.42	20.17	19.31	19.67	18.35	19.47	1.05	0.0487563	2.0542	20.0034	2.19	0.041	0.11	-5.1
Q00839	HNRPU_HUMAN	Heterogeneous nuclear ribonucleoprotein U OS=Homo sapiens OX=9606 GN=HNRNPU PE=1 SV=6	HNRNPU	18	29.15	29.33	29.12	29.19	28.73	29.35	28.78	28.98	28.62	28.84	28.6	28.8	28.63	29.04	28.08	28.47	28.51	28.99	28.36	28.7	28.42	28.37	28.35	28.97	0.28	0.0128142	0.556202	28.7656	2.19	0.041	0.11	-5.11
O15446	RPA34_HUMAN	DNA-directed RNA polymerase I subunit RPA34 OS=Homo sapiens OX=9606 GN=POLR1G PE=1 SV=1	POLR1G	3	21.35	21.9	22.59	20.76	19.54	20.7	20.28	20.87	22.15	19.77	17.4	20.44	20.14	21.49	21.86	19.71	17.44	20.56	21.52	22.34	21.64	19.65	19.99	20.77	0.83	0.0367104	1.61644	20.6196	2.19	0.041	0.11	-5.11
P05546	HEP2_HUMAN	Heparin cofactor 2 OS=Homo sapiens OX=9606 GN=SERPIND1 PE=1 SV=3	SERPIND1	1	17.59	18.25	18.76	17.23	13.15	18.21	16.34	18.47	18.6	17.97	13.83	17.32	17.12	18.65	18.44	17.71	14.95	17.76	16.86	17.77	17.88	17.59	17.34	17.8	1.3	0.0578159	2.54744	17.3169	2.19	0.041	0.11	-5.11
O75937	DNJC8_HUMAN	DnaJ homolog subfamily C member 8 OS=Homo sapiens OX=9606 GN=DNAJC8 PE=1 SV=2	DNAJC8	1	16.92	19.08	19.4	18.22	17.96	19.31	17.6	18.88	19.83	17.42	18.4	19.58	18.42	18.79	19.84	18.19	17.79	19.46	20.17	19.71	20.84	19.76	19.89	19.55	0.83	0.0365708	1.6315	18.9594	2.19	0.041	0.11	-5.11
Q14241	ELOA1_HUMAN	Elongin-A OS=Homo sapiens OX=9606 GN=ELOA PE=1 SV=2	ELOA	10	23.25	23.34	25.61	23.3	23.16	23.67	22.67	22.6	25.09	22.64	22.47	23.8	22.77	24.21	24.75	23.32	23.24	23.49	23.86	24.65	25.63	23.67	24.45	24.62	0.56	0.0232286	1.09881	23.7618	2.18	0.042	0.12	-5.12
Q6ZUT1	NKAP1_HUMAN	Uncharacterized protein NKAPD1 OS=Homo sapiens OX=9606 GN=NKAPD1 PE=1 SV=2	NKAPD1	2	20.34	19.95	20.77	20	20.27	20.16	21.06	20.5	21.47	20.74	20.13	20.51	21.71	21.38	22.18	21.49	21.68	21.52	21.78	21.64	21.98	21.51	21.58	21.75	-0.36	-0.699605	-0.0144608	21.0871	-2.18	0.042	0.12	-5.13
Q8NHQ9	DDX55_HUMAN	ATP-dependent RNA helicase DDX55 OS=Homo sapiens OX=9606 GN=DDX55 PE=1 SV=3	DDX55	4	21.07	20.4	21.01	20.88	20.38	20.99	20.72	20.25	21.51	20.44	20.66	20.88	21.13	20.59	21.64	20.37	20.55	21.32	21.36	21.35	22.62	21.19	21.54	22.2	-0.42	-0.828061	-0.0166557	21.0431	-2.18	0.042	0.12	-5.13
Q9BVJ6	UT14A_HUMAN	U3 small nucleolar RNA-associated protein 14 homolog A OS=Homo sapiens OX=9606 GN=UTP14A PE=1 SV=1	UTP14A	25	26.67	25.99	27.3	26.33	26.41	26.66	26.74	25.68	27.38	26.41	25.74	26.91	27.21	27.3	27.84	26.9	26.94	27.35	26.96	27.07	27.99	26.78	26.88	27.47	-0.39	-0.757705	-0.0150376	26.8708	-2.18	0.042	0.12	-5.13
Q15652	JHD2C_HUMAN	Probable JmjC domain-containing histone demethylation protein 2C OS=Homo sapiens OX=9606 GN=JMJD1C PE=1 SV=2	JMJD1C	5	20.68	20.01	20.55	20.44	20.85	20.68	20.34	20.15	20.84	20.16	20.31	20.44	21.29	20.44	20.59	20.96	20.89	20.37	21.37	21.16	20.74	20.94	21.12	20.37	-0.48	-0.941796	-0.0185266	20.6552	-2.17	0.042	0.12	-5.13
P68366	TBA4A_HUMAN	Tubulin alpha-4A chain OS=Homo sapiens OX=9606 GN=TUBA4A PE=1 SV=1	TUBA4A	1	20.05	19.96	18.94	19.87	19.79	18.97	19.18	19.01	17.66	19.15	18.46	18.22	18.44	17.2	17.23	18.17	18.94	18.07	18.33	16.73	17.37	18.45	19.11	17.77	-0.77	-1.51918	-0.0268664	18.5443	-2.17	0.043	0.12	-5.15
P18583	SON_HUMAN	Protein SON OS=Homo sapiens OX=9606 GN=SON PE=1 SV=4	SON	24	25.71	25.79	26.07	25.95	26	25.82	25.89	25.4	26.12	25.78	25.69	25.7	26.27	25.83	26.32	26.21	26.19	25.78	26.05	25.91	26.07	26.12	26.19	25.93	-0.25	-0.483979	-0.00845765	25.9491	-2.16	0.043	0.12	-5.15
P51572	BAP31_HUMAN	B-cell receptor-associated protein 31 OS=Homo sapiens OX=9606 GN=BCAP31 PE=1 SV=3	BCAP31	1	15.56	15.62	14.17	14.67	13.15	16.5	15.3	16.23	15.1	13.68	13.83	16.98	13.94	16.52	13.79	14.28	14.95	16.64	13.54	14.82	14.1	13.49	14.75	14.51	1.21	0.0412646	2.38751	14.838	2.16	0.043	0.12	-5.15
Q6UXY8	TMC5_HUMAN	Transmembrane channel-like protein 5 OS=Homo sapiens OX=9606 GN=TMC5 PE=2 SV=3	TMC5	1	17.3	18.77	18.87	14.77	13.15	18.33	17.92	18.6	19.12	15.36	13.83	18.58	18.54	19.83	19.7	14.49	14.95	19.56	17.96	20.17	18.68	13.65	17.94	18.84	1.41	0.0462465	2.77912	17.4543	2.16	0.043	0.12	-5.16
P62683	GAK21_HUMAN	Endogenous retrovirus group K member 21 Gag polyprotein OS=Homo sapiens OX=9606 GN=ERVK-21 PE=1 SV=2	ERVK-21	1	19.73	19.35	14.17	19.54	19.84	14.12	18.23	18.5	14.08	19.18	18.84	14.03	18.04	20.36	13.79	17.54	18.2	13.89	18.7	20.26	14.1	19.46	18.88	14.03	0.95	0.0267749	1.86505	17.3692	2.15	0.044	0.12	-5.18
Q99996	AKAP9_HUMAN	A-kinase anchor protein 9 OS=Homo sapiens OX=9606 GN=AKAP9 PE=1 SV=4	AKAP9	1	21.91	20.98	20.92	21.57	21.67	21.48	22.12	20.27	21.17	21.47	21.03	21.19	18.97	18.91	20.61	17.88	19.08	19.14	19.32	18.85	19.7	19.11	19.2	20.14	-0.83	-1.64075	-0.0224334	20.2798	-2.15	0.045	0.12	-5.18
Q96ST2	IWS1_HUMAN	Protein IWS1 homolog OS=Homo sapiens OX=9606 GN=IWS1 PE=1 SV=2	IWS1	4	21.29	20.92	22.28	21.19	21.37	21.56	21.81	21.69	22.63	21.47	21.21	22.16	21.96	21.24	22.31	21.83	21.88	21.48	21.41	20.95	21.72	21.33	21.52	21.28	-0.42	-0.828871	-0.0113527	21.6034	-2.15	0.045	0.12	-5.18
Q01844	EWS_HUMAN	RNA-binding protein EWS OS=Homo sapiens OX=9606 GN=EWSR1 PE=1 SV=1	EWSR1	7	25.33	26.63	27.1	25.15	25.11	26.38	25.52	26.25	26.21	25.58	25.25	26.08	26.34	27.2	25.05	26.11	26.01	25.69	26.03	26.45	25.04	25.94	25.96	25.7	0.83	0.0207702	1.63093	25.9208	2.15	0.045	0.12	-5.19
Q7Z4V5	HDGR2_HUMAN	Hepatoma-derived growth factor-related protein 2 OS=Homo sapiens OX=9606 GN=HDGFL2 PE=1 SV=1	HDGFL2	5	21.69	21.26	22.49	21.44	22.2	20.46	22.38	21.13	22.44	21.8	21.56	20.51	22.96	21.71	21.49	22.76	22.8	19.2	23.18	22.6	21.45	22.98	23.08	20.36	-0.88	-1.74037	-0.0219197	21.8309	-2.14	0.045	0.12	-5.19
Q9H252	KCNH6_HUMAN	Potassium voltage-gated channel subfamily H member 6 OS=Homo sapiens OX=9606 GN=KCNH6 PE=1 SV=1	KCNH6	1	19.3	18.78	18.64	20.1	19.07	19.25	20.01	18.53	19.02	19.48	19.01	16.78	19.64	19.15	19.38	19.41	19.59	19.94	20.44	19.43	19.6	19.71	20.07	19.41	-0.87	-1.72925	-0.0197884	19.3233	-2.14	0.045	0.12	-5.2
Q96QD9	UIF_HUMAN	UAP56-interacting factor OS=Homo sapiens OX=9606 GN=FYTTD1 PE=1 SV=3	FYTTD1	9	23.99	23.9	22.56	24.47	24.36	23.54	24.5	23.95	22.53	24.62	24.28	23	24.47	23.93	22.5	25.15	25	24.27	23.9	23.23	22.99	24.55	24.47	23.84	-0.46	-0.920973	-0.00867234	23.916	-2.13	0.046	0.13	-5.21
Q9UJX6	ANC2_HUMAN	Anaphase-promoting complex subunit 2 OS=Homo sapiens OX=9606 GN=ANAPC2 PE=1 SV=1	ANAPC2	1	17.8	18.84	17.88	18.16	17.27	17.88	17.18	19.6	17.97	18.08	18.8	18.4	17.8	19.1	17.42	18.44	17.43	22.68	17.98	19.05	17.59	18.25	17.11	17.7	1.45	0.0236011	2.88485	18.2676	2.13	0.047	0.13	-5.22
Q9Y2W1	TR150_HUMAN	Thyroid hormone receptor-associated protein 3 OS=Homo sapiens OX=9606 GN=THRAP3 PE=1 SV=2	THRAP3	24	29.59	29.35	30.15	29.84	30.13	29.85	30.23	29.64	29.81	30.32	30.34	29.88	29.33	28.96	28.55	29.89	29.74	28.55	28.28	27.82	27.71	28.66	28.67	27.76	-0.41	-0.820064	-0.00660859	29.2947	-2.13	0.047	0.13	-5.22
P62750	RL23A_HUMAN	60S ribosomal protein L23a OS=Homo sapiens OX=9606 GN=RPL23A PE=1 SV=1	RPL23A	8	26.44	26.19	27.24	26.31	26.13	24.93	26.44	25.45	27.18	25.86	25.38	24.97	26.42	25.85	26.37	26.19	26.11	25.85	26.09	25.95	26.54	25.82	26.03	25.58	-0.49	-0.967105	-0.00763336	26.0547	-2.12	0.047	0.13	-5.23
Q9H0J9	PAR12_HUMAN	Protein mono-ADP-ribosyltransferase PARP12 OS=Homo sapiens OX=9606 GN=PARP12 PE=1 SV=1	PARP12	1	17.91	16.84	21.86	17.08	16.78	18.06	17.64	17.3	20.48	17.99	17.3	17.71	18.88	18.09	21.28	17.93	18.42	18.1	18.4	17.73	20.98	17.45	17.98	17.78	-0.72	-1.42585	-0.0111709	18.3314	-2.12	0.047	0.13	-5.23
Q86U38	NOP9_HUMAN	Nucleolar protein 9 OS=Homo sapiens OX=9606 GN=NOP9 PE=1 SV=1	NOP9	7	22.41	21.9	22.85	21.69	21.94	21.62	22.58	21.56	22.85	21.49	21.56	21.55	22.55	23.27	22.34	22.08	22.52	21.95	23.54	22.16	22.95	22.26	22.58	22.03	-0.55	-1.09329	-0.00804314	22.2606	-2.12	0.047	0.13	-5.23
Q9BXS5	AP1M1_HUMAN	AP-1 complex subunit mu-1 OS=Homo sapiens OX=9606 GN=AP1M1 PE=1 SV=3	AP1M1	1	19.11	18.99	18.29	19.17	19.4	18.64	18.82	18.5	18.12	18.84	18.03	18.24	19.62	18	19.34	19.17	19.92	19.1	19	18.45	18.42	18.92	19.5	19.16	-0.65	-1.29697	-0.00738779	18.8639	-2.11	0.048	0.13	-5.24
Q9Y5L4	TIM13_HUMAN	Mitochondrial import inner membrane translocase subunit Tim13 OS=Homo sapiens OX=9606 GN=TIMM13 PE=1 SV=1	TIMM13	1	19.23	19.94	20.07	19.07	19.13	19.92	19.03	19.12	19.15	18.57	18.38	20.35	19.7	19.81	20.38	20.03	19.79	19.64	19.18	20.92	19.85	19.34	19.5	20	0.66	0.00699907	1.31809	19.5878	2.11	0.048	0.13	-5.25
Q9UNQ2	DIM1_HUMAN	Probable dimethyladenosine transferase OS=Homo sapiens OX=9606 GN=DIMT1 PE=1 SV=1	DIMT1	9	24.24	23.9	23.27	24.03	23.84	22.29	23.82	23.45	23.13	23.52	22.77	21.83	24.13	23.67	23.29	23.55	23.35	23.05	24.91	24.48	24.57	24.34	24.44	23.2	-0.4	-0.792695	-0.00416923	23.6271	-2.11	0.048	0.13	-5.25
P10515	ODP2_HUMAN	Dihydrolipoyllysine-residue acetyltransferase component of pyruvate dehydrogenase complex, mitochondrial OS=Homo sapiens OX=9606 GN=DLAT PE=1 SV=3	DLAT	3	21.75	21.35	20.93	21.57	21.08	21.53	20.7	20.31	20.56	20.66	19.71	20.27	19.98	19.74	18.72	19.92	19.17	19.71	20.29	19.67	19.43	20.01	19.02	19.5	-0.42	-0.829955	-0.00391305	20.2319	-2.11	0.048	0.13	-5.25
P43307	SSRA_HUMAN	Translocon-associated protein subunit alpha OS=Homo sapiens OX=9606 GN=SSR1 PE=1 SV=3	SSR1	5	23.8	23.62	22.51	23.64	23.66	22.69	23.34	22.95	22.34	23.3	22.71	22.13	23.17	22.8	22.25	22.83	22.76	22.06	22.48	22.26	21.17	22.15	21.98	20.95	-0.29	-0.576095	-0.00250173	22.648	-2.11	0.048	0.13	-5.25
P18615	NELFE_HUMAN	Negative elongation factor E OS=Homo sapiens OX=9606 GN=NELFE PE=1 SV=3	NELFE	1	17.6	16.9	19.04	18.33	16.82	18.3	17.76	17.44	19.01	17.61	18.21	18.87	18.41	17.02	19.5	18.58	18.79	18.73	18.34	17.94	18.9	17.94	18.06	18.46	-0.7	-1.39439	-0.00581884	18.1904	-2.11	0.048	0.13	-5.25
Q9GZR7	DDX24_HUMAN	ATP-dependent RNA helicase DDX24 OS=Homo sapiens OX=9606 GN=DDX24 PE=1 SV=1	DDX24	21	24.86	25.4	24.33	25.03	24.95	23.89	24.38	24.94	24.53	24.78	24.34	24.15	25.11	25.09	24.06	25.19	24.46	24.54	25.87	26.32	25.34	25.87	26.1	25.48	0.38	0.00232868	0.758284	24.9589	2.1	0.049	0.13	-5.26
Q9UH17	ABC3B_HUMAN	DNA dC->dU-editing enzyme APOBEC-3B OS=Homo sapiens OX=9606 GN=APOBEC3B PE=1 SV=1	APOBEC3B	1	19.93	20.67	21.22	20.18	20.04	22.23	20.31	21.08	19.68	20.58	20.26	21.85	20.3	20.42	19.72	20.15	19.83	21.44	19.42	20.46	18.67	19.37	20.29	21.5	0.67	0.00256419	1.33386	20.4	2.1	0.049	0.13	-5.27
Q01085	TIAR_HUMAN	Nucleolysin TIAR OS=Homo sapiens OX=9606 GN=TIAL1 PE=1 SV=1	TIAL1	5	24.82	25.53	26.78	27.03	25.82	28.81	25.02	25.7	26.93	26.83	26.42	29.33	22.87	24.51	23.38	23.89	23.14	23.66	22	23.03	22.69	22.84	23.15	23.7	1.01	0.00341981	2.02217	24.9114	2.1	0.049	0.13	-5.27
Q9H2H8	PPIL3_HUMAN	Peptidyl-prolyl cis-trans isomerase-like 3 OS=Homo sapiens OX=9606 GN=PPIL3 PE=1 SV=1	PPIL3	3	20.98	21.68	20.93	20.72	20.85	20.6	20.86	20.12	21.04	20.06	20.42	20.51	21.96	20.69	21.84	21.74	21.79	21.76	21.96	20.88	22.38	22.04	21.99	21.96	-0.6	-1.19507	-0.000847	21.2396	-2.09	0.05	0.13	-5.28
Q75QN2	INT8_HUMAN	Integrator complex subunit 8 OS=Homo sapiens OX=9606 GN=INTS8 PE=1 SV=1	INTS8	2	20.41	20.15	19.69	20.29	20.13	19.79	20.59	20.55	20.03	20.83	20.18	19.89	20.79	20.43	19.99	20.47	20.5	19.89	20.59	19.65	20.29	20.21	20.44	19.73	-0.4	-0.800389	-0.000537	20.2299	-2.09	0.05	0.13	-5.28
O43823	AKAP8_HUMAN	A-kinase anchor protein 8 OS=Homo sapiens OX=9606 GN=AKAP8 PE=1 SV=1	AKAP8	4	21.73	21.73	21.94	21.85	20.5	21.97	21.29	20.98	21.08	21.05	21.23	21.43	21.05	20.33	20.21	19.88	20.73	20.85	21.32	20.14	20.56	20.73	20.6	21.11	-0.55	-1.10138	-0.000345	21.0118	-2.09	0.05	0.13	-5.28
Q29RF7	PDS5A_HUMAN	Sister chromatid cohesion protein PDS5 homolog A OS=Homo sapiens OX=9606 GN=PDS5A PE=1 SV=1	PDS5A	17	23.92	24.54	23.65	24.09	23.69	23.13	24.23	24.53	24	24.25	24.4	23.8	24.55	24.7	23.93	24.47	24.72	24.56	23.76	24.55	24.73	24.35	24.06	23.29	0.47	8.21e-05	0.930978	24.1627	2.09	0.05	0.13	-5.28
P62269	RS18_HUMAN	40S ribosomal protein S18 OS=Homo sapiens OX=9606 GN=RPS18 PE=1 SV=3	RPS18	4	25.25	25.25	24.91	25.19	25	24.8	25.15	24.51	24.45	24.44	23.89	24.42	24.93	24.46	24.59	24.41	24.72	24.83	25.17	24.81	25.29	25.11	25.01	25.42	-0.36	-0.729143	0.00136302	24.8342	-2.08	0.051	0.13	-5.3
P26373	RL13_HUMAN	60S ribosomal protein L13 OS=Homo sapiens OX=9606 GN=RPL13 PE=1 SV=4	RPL13	5	26.2	26.02	25.57	26.16	25.63	25.36	25.78	25.31	26.26	25.79	24.87	25.47	25.75	25.04	25.42	25.63	25.55	26.11	25.96	25.26	25.96	25.89	25.93	26.38	-0.51	-1.03225	0.00233597	25.7208	-2.08	0.051	0.13	-5.3
P49761	CLK3_HUMAN	Dual specificity protein kinase CLK3 OS=Homo sapiens OX=9606 GN=CLK3 PE=1 SV=3	CLK3	8	23.66	23.26	24.12	23.77	23.85	23.66	23.57	23.14	23.46	23.54	23.48	23.52	23.98	23.55	23.82	23.89	23.92	23.41	24.21	24.27	24.41	24.16	24.4	23.76	-0.3	-0.596929	0.00167638	23.7832	-2.08	0.051	0.13	-5.31
P0DP25	CALM3_HUMAN	Calmodulin-3 OS=Homo sapiens OX=9606 GN=CALM3 PE=1 SV=1	CALM3	2	20.18	20.87	18.53	20.24	19.63	18.62	19.81	21.28	19.05	20.37	20.34	19.76	19.61	19.78	18.02	20.6	18.99	19.39	19.46	19.97	19.05	19.03	19.43	19.46	0.71	-0.00476814	1.43312	19.6449	2.08	0.051	0.14	-5.31
Q9NX63	MIC19_HUMAN	MICOS complex subunit MIC19 OS=Homo sapiens OX=9606 GN=CHCHD3 PE=1 SV=1	CHCHD3	5	23.89	23.84	22.28	23.96	23.45	22.92	23.55	23.52	22.94	23.59	22.99	22.83	23.67	23.08	22.63	23.67	23.55	22.56	24.36	23.35	23.13	24.17	24.21	22.93	-0.42	-0.839654	0.00303269	23.3776	-2.08	0.052	0.14	-5.31
Q8NBT2	SPC24_HUMAN	Kinetochore protein Spc24 OS=Homo sapiens OX=9606 GN=SPC24 PE=1 SV=3	SPC24	1	15.07	17.43	17.69	18.14	17.13	14.12	19	17.11	18.04	19	17.87	14.03	14.05	17.86	18.43	19.37	18.31	13.89	14.88	17.78	18.91	19.73	17.19	18.27	1.79	-0.0139091	3.59669	17.2212	2.08	0.052	0.14	-5.31
P26358	DNMT1_HUMAN	DNA (cytosine-5)-methyltransferase 1 OS=Homo sapiens OX=9606 GN=DNMT1 PE=1 SV=2	DNMT1	19	26.01	26.35	26.78	25.94	26.43	25.45	26.61	26.51	26.84	26.45	26.04	25.73	26.4	26.95	26.35	26.79	26.76	25.59	26.14	27.01	26.06	26.42	26.49	25.44	0.42	-0.00342509	0.836808	26.3139	2.07	0.052	0.14	-5.32
Q15005	SPCS2_HUMAN	Signal peptidase complex subunit 2 OS=Homo sapiens OX=9606 GN=SPCS2 PE=1 SV=3	SPCS2	2	20.32	19.77	20.02	19.88	20.12	19.94	20.31	18.22	20.09	19.98	19.91	19.55	21.18	21.37	19.76	21.16	20.96	20.58	20.83	19.86	18.6	20.82	21.21	19.44	-0.85	-1.71461	0.00787697	20.1614	-2.07	0.052	0.14	-5.32
Q96FF9	CDCA5_HUMAN	Sororin OS=Homo sapiens OX=9606 GN=CDCA5 PE=1 SV=1	CDCA5	2	21.35	20.82	22.33	21.21	20.69	21.72	21.03	20.47	21.9	21.14	20.06	21.87	20.69	19.94	20.96	20.53	20.61	20.78	20.55	20.41	20.95	20.31	20.58	20.51	-0.5	-0.996283	0.00584134	20.8923	-2.07	0.052	0.14	-5.33
P61619	S61A1_HUMAN	Protein transport protein Sec61 subunit alpha isoform 1 OS=Homo sapiens OX=9606 GN=SEC61A1 PE=1 SV=2	SEC61A1	2	21.8	21.86	19.66	21.55	21.46	20.76	21.12	20.99	19.12	21.11	20.71	19.8	20.52	18.44	19.62	20.51	19.69	18.47	19.7	18.7	18.55	19.1	19.21	19.04	-0.79	-1.58761	0.00995824	20.0623	-2.07	0.053	0.14	-5.33
Q15650	TRIP4_HUMAN	Activating signal cointegrator 1 OS=Homo sapiens OX=9606 GN=TRIP4 PE=1 SV=4	TRIP4	2	19.86	20.43	19.22	19.65	19.38	21.03	19.48	19.79	19.43	19.92	18.34	20.04	19.97	20.53	19.81	19.48	19.6	20.97	19.65	20.23	19.13	19.53	19.46	21.04	0.51	-0.0062282	1.0175	19.8318	2.07	0.053	0.14	-5.33
Q6NUK1	SCMC1_HUMAN	Calcium-binding mitochondrial carrier protein SCaMC-1 OS=Homo sapiens OX=9606 GN=SLC25A24 PE=1 SV=2	SLC25A24	6	21.03	21.39	21.15	20.81	20.99	21.03	22.02	22.22	21.53	21.56	21.43	21.44	21.69	21.8	21.32	21.39	21.54	21.29	20.17	20.89	20.63	20.24	20.59	20.76	0.35	-0.00539318	0.700638	21.2036	2.06	0.053	0.14	-5.34
Q01081	U2AF1_HUMAN	Splicing factor U2AF 35 kDa subunit OS=Homo sapiens OX=9606 GN=U2AF1 PE=1 SV=3	U2AF1	3	27.02	26.7	27.26	26.47	26.55	28.32	27.16	26.53	26.85	26.55	26.23	28.38	27.28	27.01	26.61	26.74	26.8	27.92	27.02	26.82	26.52	26.6	26.58	27.64	-0.36	-0.716436	0.00571826	26.9805	-2.06	0.053	0.14	-5.34
P59817	Z280A_HUMAN	Zinc finger protein 280A OS=Homo sapiens OX=9606 GN=ZNF280A PE=1 SV=4	ZNF280A	1	18.35	18.1	19.06	18.32	17.2	17.53	17.76	17.22	17.84	17.43	18.25	16.91	17.95	16.91	17.75	17.66	17.43	17.44	18.54	17.77	18.56	18.28	18.36	18.08	-0.65	-1.31284	0.0107175	17.8636	-2.06	0.053	0.14	-5.35
O43791	SPOP_HUMAN	Speckle-type POZ protein OS=Homo sapiens OX=9606 GN=SPOP PE=1 SV=1	SPOP	2	19.43	21.25	17.83	19.59	18.58	20.69	19.13	21.27	15.08	18.96	18.9	22.23	18.87	20.57	19.79	19.2	18.9	19.83	19.29	19.71	15.1	19.11	19.36	19.14	1.52	-0.0259394	3.06193	19.2426	2.06	0.054	0.14	-5.35
Q14149	MORC3_HUMAN	MORC family CW-type zinc finger protein 3 OS=Homo sapiens OX=9606 GN=MORC3 PE=1 SV=3	MORC3	5	21.82	21.68	23.86	21.76	21.81	21.73	22.3	22.05	23.82	22.21	21.83	21.94	22.41	21.84	24.4	21.9	22.28	21.89	21.74	21.53	23.69	21.39	21.45	21.49	-0.29	-0.592282	0.00638183	22.2012	-2.05	0.055	0.14	-5.36
Q9UPP1	PHF8_HUMAN	Histone lysine demethylase PHF8 OS=Homo sapiens OX=9606 GN=PHF8 PE=1 SV=3	PHF8	4	20.23	20.21	19.87	19.93	20.11	19.91	19.96	20.04	19.54	19.9	20.33	19.54	21.29	20.49	20.24	20.85	21.15	20.66	21.52	20.82	21.04	21.21	21.36	21	-0.36	-0.730771	0.00810251	20.466	-2.04	0.055	0.14	-5.37
Q9UI10	EI2BD_HUMAN	Translation initiation factor eIF-2B subunit delta OS=Homo sapiens OX=9606 GN=EIF2B4 PE=1 SV=2	EIF2B4	4	21.42	21.49	21.89	21.27	21.06	20.86	21.77	21.27	21.78	21.26	20.75	21.02	22.67	21.78	21.8	22.1	22.26	22.13	22.2	21.48	21.09	21.89	21.98	21.13	-0.51	-1.02676	0.0121273	21.5981	-2.04	0.055	0.14	-5.37
P49736	MCM2_HUMAN	DNA replication licensing factor MCM2 OS=Homo sapiens OX=9606 GN=MCM2 PE=1 SV=4	MCM2	12	23.95	23.58	23.45	23.78	23.64	22.92	24.33	23.94	23.77	24.42	23.83	23.6	24.3	23.15	23.23	24.04	23.96	23.75	23.03	23.28	22.57	22.69	23.05	22.93	-0.41	-0.838312	0.0102098	23.5483	-2.04	0.055	0.14	-5.37
Q9BQ15	SOSB1_HUMAN	SOSS complex subunit B1 OS=Homo sapiens OX=9606 GN=NABP2 PE=1 SV=1	NABP2	2	19.05	20.09	22	18.96	18.91	21.59	18.74	19.98	21.51	19.23	18.94	21.7	20.02	20.26	21.03	20.18	20.78	21.07	20.53	21.57	20.7	20.62	20.76	21.56	0.89	-0.022655	1.80493	20.4067	2.04	0.055	0.14	-5.38
Q96AQ6	PBIP1_HUMAN	Pre-B-cell leukemia transcription factor-interacting protein 1 OS=Homo sapiens OX=9606 GN=PBXIP1 PE=1 SV=1	PBXIP1	1	19.57	20.22	21.93	19.08	18.47	22.35	19.55	19.03	20.62	18.21	13.83	21.8	17.43	19.5	19.95	17.74	14.95	20.54	18.12	20.31	20.48	17.55	14.75	20.41	1.09	-0.0279516	2.21144	19.0162	2.04	0.055	0.14	-5.38
P82979	SARNP_HUMAN	SAP domain-containing ribonucleoprotein OS=Homo sapiens OX=9606 GN=SARNP PE=1 SV=3	SARNP	1	16.08	17.79	17.72	16.27	16.43	14.12	16.7	18.41	18.49	17.9	17.18	14.03	18.35	18.85	19.94	18.81	18.07	19.33	17.69	18.8	18.28	17.95	18.1	14.03	1.26	-0.0361897	2.55273	17.4712	2.03	0.056	0.14	-5.39
P46060	RAGP1_HUMAN	Ran GTPase-activating protein 1 OS=Homo sapiens OX=9606 GN=RANGAP1 PE=1 SV=1	RANGAP1	4	20.8	21.26	19.98	20.13	21.11	21.79	21.34	20.15	19.99	20.99	20.83	21.36	20.71	19.51	19.74	20.58	20.66	20.24	21.54	20.89	20.49	21.29	21.59	20.49	-0.65	-1.31013	0.0189074	20.7269	-2.03	0.056	0.14	-5.39
Q9Y4A5	TRRAP_HUMAN	Transformation/transcription domain-associated protein OS=Homo sapiens OX=9606 GN=TRRAP PE=1 SV=3	TRRAP	24	23.43	23.19	23.29	23.22	23.05	23.14	23.8	23.54	23.28	23.71	23.13	23.29	23.84	23.74	23.7	23.54	23.83	23.55	24.6	24.02	24.13	23.93	23.77	23.47	-0.3	-0.601888	0.00894968	23.5908	-2.03	0.056	0.14	-5.39
O14548	COX7R_HUMAN	Cytochrome c oxidase subunit 7A-related protein, mitochondrial OS=Homo sapiens OX=9606 GN=COX7A2L PE=1 SV=2	COX7A2L	1	18.9	18.63	19.34	17.74	18.23	18.68	18.35	18.57	18.44	18.59	18.25	18.59	18.13	17	19.77	18	18.5	19.42	18.54	16.01	19.17	18.25	18.53	19.09	-0.93	-1.88233	0.0283457	18.446	-2.03	0.057	0.14	-5.39
Q69YN4	VIR_HUMAN	Protein virilizer homolog OS=Homo sapiens OX=9606 GN=VIRMA PE=1 SV=2	VIRMA	34	26	25.72	25.96	26.24	26.24	26.08	26.25	25.69	26.24	26.22	25.82	25.95	26.19	25.86	26.05	26.41	26.6	26.43	26.12	26	25.63	26.49	26.6	26.58	-0.33	-0.660822	0.0105369	26.1408	-2.02	0.057	0.15	-5.4
Q7Z2E3	APTX_HUMAN	Aprataxin OS=Homo sapiens OX=9606 GN=APTX PE=1 SV=2	APTX	1	19.15	20.09	14.17	19.57	18.75	18.71	19.19	20.04	14.08	19.15	19.27	18.84	18.6	18.79	13.79	18.14	17.59	18.1	17.78	18.37	14.1	18.12	17.12	18.33	0.65	-0.0242899	1.31526	17.9101	2.01	0.058	0.15	-5.42
Q9Y3C6	PPIL1_HUMAN	Peptidyl-prolyl cis-trans isomerase-like 1 OS=Homo sapiens OX=9606 GN=PPIL1 PE=1 SV=1	PPIL1	5	23.71	23.43	25.39	23.54	23.94	25.08	23.81	23.17	24.75	23.47	22.85	25.03	24.43	23.3	25.18	24.58	24.46	24.51	24.42	24.06	25.3	24.21	24.57	24.09	-0.6	-1.22546	0.0253346	24.2193	-2.01	0.059	0.15	-5.43
Q12986	NFX1_HUMAN	Transcriptional repressor NF-X1 OS=Homo sapiens OX=9606 GN=NFX1 PE=1 SV=2	NFX1	4	20.27	22.02	22.62	20.77	23.35	22.42	19.9	21.6	22.12	20.87	23.59	21.63	22.76	22.46	23.94	22.26	23.42	23.22	21.83	22.29	22.08	22.45	22.16	23.6	0.9	-0.0404982	1.83365	22.2347	2	0.06	0.15	-5.44
O00217	NDUS8_HUMAN	NADH dehydrogenase [ubiquinone] iron-sulfur protein 8, mitochondrial OS=Homo sapiens OX=9606 GN=NDUFS8 PE=1 SV=1	NDUFS8	3	21.62	21.65	20.8	21.63	21.67	20.62	21.49	21.42	20.97	21.55	21.48	20.71	21.49	21.03	20.97	21.2	21.5	20.48	20.85	20.02	19.78	20.41	20.23	19.92	-0.33	-0.683603	0.0160774	20.9785	-1.99	0.06	0.15	-5.45
Q9Y5X1	SNX9_HUMAN	Sorting nexin-9 OS=Homo sapiens OX=9606 GN=SNX9 PE=1 SV=1	SNX9	4	21.12	21.64	21.09	21.45	21.56	21.33	22.01	22.25	21.67	22.02	21.39	21.47	21.58	22.31	22.28	21.5	21.93	22.05	22.39	22.62	22.18	22.53	22.41	21.57	0.43	-0.0228951	0.880431	21.8474	1.98	0.062	0.16	-5.47
Q14966	ZN638_HUMAN	Zinc finger protein 638 OS=Homo sapiens OX=9606 GN=ZNF638 PE=1 SV=2	ZNF638	31	25.71	25.94	27.05	25.71	25.85	26.29	25.84	26.12	27.1	25.85	25.64	26.47	25.79	26.23	26.2	25.92	25.96	26.25	25.42	25.96	25.78	25.64	25.76	26.22	0.37	-0.0210798	0.764666	26.0297	1.98	0.062	0.16	-5.48
Q9UKX2	MYH2_HUMAN	Myosin-2 OS=Homo sapiens OX=9606 GN=MYH2 PE=1 SV=1	MYH2	1	14.6	15.79	20.12	21.18	14.78	18.73	15.37	22.62	19.91	21.47	18.09	16.86	21.1	19.99	21.04	22.72	19.83	20.37	19.36	20.66	20.86	21.74	21.4	19.44	2.16	-0.129041	4.44535	19.5021	1.97	0.063	0.16	-5.49
Q9NX24	NHP2_HUMAN	H/ACA ribonucleoprotein complex subunit 2 OS=Homo sapiens OX=9606 GN=NHP2 PE=1 SV=1	NHP2	3	25.16	24.52	23.32	24.47	24.61	24.67	25.85	25.24	24.17	25.27	24.84	25.35	25.93	25.65	23.78	25.54	25.72	24.95	25.75	25.65	23.46	25.33	25.51	24.44	-0.41	-0.839894	0.0244521	24.9667	-1.97	0.063	0.16	-5.49
Q8IYB3	SRRM1_HUMAN	Serine/arginine repetitive matrix protein 1 OS=Homo sapiens OX=9606 GN=SRRM1 PE=1 SV=2	SRRM1	12	27.22	26.77	27.68	27.44	27.76	26.63	27.12	26.19	27.43	27.11	26.88	26.76	27.84	27.2	27.38	28.29	28.22	26.95	27.44	27.44	26.5	27.9	27.96	26.66	-0.5	-1.03563	0.0304061	27.2814	-1.97	0.063	0.16	-5.49
P14678	RSMB_HUMAN	Small nuclear ribonucleoprotein-associated proteins B and B' OS=Homo sapiens OX=9606 GN=SNRPB PE=1 SV=2	SNRPB	2	23.13	22.73	22.74	23.08	23.54	22.83	23.48	22.94	21.97	23.23	23.63	22.35	22.84	22.58	21.26	22.99	22.53	21.92	23.81	22.95	22.66	23.46	23.23	21.46	-0.52	-1.06238	0.0322876	22.8064	-1.97	0.064	0.16	-5.5
Q9C0G0	ZN407_HUMAN	Zinc finger protein 407 OS=Homo sapiens OX=9606 GN=ZNF407 PE=1 SV=2	ZNF407	1	17.53	17.61	17.63	17.39	17.42	14.12	17.98	18.2	18.16	18.05	17.74	17.62	16.7	18.71	17.38	17.78	18.23	13.89	16.58	18.6	17.39	18.43	16.93	14.03	1.08	-0.0678649	2.23292	17.2537	1.97	0.064	0.16	-5.5
P49915	GUAA_HUMAN	GMP synthase [glutamine-hydrolyzing] OS=Homo sapiens OX=9606 GN=GMPS PE=1 SV=1	GMPS	1	17.87	15.98	16.21	17.74	13.62	16.25	17.67	16.54	17.63	17.65	17.05	17.46	16.59	15.69	15.34	17.28	16.05	15.16	15.84	15.01	15.33	17.07	17.1	15.13	-1.19	-2.45855	0.0748167	16.3853	-1.97	0.064	0.16	-5.5
Q9ULG1	INO80_HUMAN	Chromatin-remodeling ATPase INO80 OS=Homo sapiens OX=9606 GN=INO80 PE=1 SV=2	INO80	2	19.24	18.73	18.34	18.72	17.95	17.55	19	18.36	18.24	18.46	18.18	18.76	18.99	18.5	18.81	18.52	18.63	18.05	19.25	18.52	18.8	18.7	19.25	19.39	-0.59	-1.22119	0.0372785	18.6217	-1.97	0.064	0.16	-5.5
P47914	RL29_HUMAN	60S ribosomal protein L29 OS=Homo sapiens OX=9606 GN=RPL29 PE=1 SV=2	RPL29	1	23.48	23.62	23.55	23.43	23.34	22.51	24.59	23.57	24.98	23.93	23.28	23.73	22.36	21.8	21.99	22.56	22.09	22.36	22.46	21.78	22.45	22.46	22.51	22.41	-0.53	-1.09688	0.0348744	22.968	-1.96	0.064	0.16	-5.51
Q92974	ARHG2_HUMAN	Rho guanine nucleotide exchange factor 2 OS=Homo sapiens OX=9606 GN=ARHGEF2 PE=1 SV=4	ARHGEF2	14	23.8	23.62	23.12	23.77	23.74	23.05	23.71	23.55	22.87	23.86	23.54	22.87	23.99	23.69	23.18	23.97	23.9	23.51	23.61	23.34	22.95	23.77	23.81	22.86	-0.22	-0.461407	0.0147884	23.5041	-1.96	0.064	0.16	-5.51
O60427	FADS1_HUMAN	Acyl-CoA (8-3)-desaturase OS=Homo sapiens OX=9606 GN=FADS1 PE=1 SV=3	FADS1	1	19.96	19.33	20.48	19.56	19.69	20.04	18.95	17.88	20.29	18.81	18.68	18.5	19.23	17.11	18.96	18.74	19.02	18.44	18.44	17.92	15.64	18.31	18.2	18.73	-1.08	-2.23789	0.0721693	18.7877	-1.96	0.065	0.16	-5.51
P05386	RLA1_HUMAN	60S acidic ribosomal protein P1 OS=Homo sapiens OX=9606 GN=RPLP1 PE=1 SV=1	RPLP1	1	22.28	21.59	19.58	22.18	21.46	20.5	20.81	19.93	19.98	20.47	20.15	19.66	21.39	21.23	19.95	20.97	21.17	21.59	22.41	21.71	20.97	22.22	22.29	21.88	-0.61	-1.25508	0.041094	21.0989	-1.96	0.065	0.16	-5.52
O43818	U3IP2_HUMAN	U3 small nucleolar RNA-interacting protein 2 OS=Homo sapiens OX=9606 GN=RRP9 PE=1 SV=1	RRP9	7	23.34	23.22	22.97	23.51	23.15	22.69	23.47	22.99	23.52	23.29	23.06	23.23	23.93	23.44	23.26	23.6	23.79	23.32	23.67	23.5	22.9	23.48	23.49	23.15	-0.31	-0.649557	0.0215962	23.3321	-1.96	0.065	0.16	-5.52
Q8N9Q2	SR1IP_HUMAN	Protein SREK1IP1 OS=Homo sapiens OX=9606 GN=SREK1IP1 PE=1 SV=1	SREK1IP1	1	19.95	21.23	23.91	20.5	20.68	22.88	19.77	19.66	22.13	19.26	18.92	21.96	17.83	19.22	22.53	18.38	19.68	20.47	20.13	21.35	21.3	20.42	20.77	20.94	0.94	-0.065927	1.95318	20.577	1.95	0.065	0.16	-5.52
Q13310	PABP4_HUMAN	Polyadenylate-binding protein 4 OS=Homo sapiens OX=9606 GN=PABPC4 PE=1 SV=1	PABPC4	3	20.44	20.69	18.83	20.72	20.51	19.9	19.72	19.43	17.1	19.78	20.49	19.35	19.43	22.79	16	19.94	19.96	19.39	19.43	20.14	17.2	19.77	19.96	19.91	1.01	-0.0730967	2.0924	19.6201	1.95	0.066	0.16	-5.53
P01130	LDLR_HUMAN	Low-density lipoprotein receptor OS=Homo sapiens OX=9606 GN=LDLR PE=1 SV=1	LDLR	1	15.82	16.41	16.71	16.58	16.37	14.12	14.64	15.23	17.71	14.87	17.13	14.03	15.08	17.24	15.32	16.17	14.65	14.85	15.71	17.34	16.01	15.82	14.54	14.03	1.25	-0.095414	2.58699	15.6826	1.94	0.067	0.17	-5.54
Q5VT52	RPRD2_HUMAN	Regulation of nuclear pre-mRNA domain-containing protein 2 OS=Homo sapiens OX=9606 GN=RPRD2 PE=1 SV=1	RPRD2	5	21.11	20.68	20.65	20.99	20.92	21.02	20.79	20.51	19.14	20.72	20.78	20.28	21.29	20.51	17.92	21.38	20.97	19.88	22.15	20.69	18.77	21.98	21.96	20.75	-0.74	-1.54262	0.057821	20.6613	-1.94	0.067	0.17	-5.55
Q8IXB1	DJC10_HUMAN	DnaJ homolog subfamily C member 10 OS=Homo sapiens OX=9606 GN=DNAJC10 PE=1 SV=2	DNAJC10	1	15.61	20.54	16.77	14.8	14.76	18.41	15.94	15.49	16.26	17.19	14.87	18.59	17.36	16.05	16.09	17.03	16.84	15.96	13.76	19.29	16.67	17.23	13.33	13.91	2.18	-0.173409	4.52583	16.3657	1.94	0.068	0.17	-5.55
Q8IYA6	CKP2L_HUMAN	Cytoskeleton-associated protein 2-like OS=Homo sapiens OX=9606 GN=CKAP2L PE=1 SV=4	CKAP2L	2	18.29	18.44	17.46	17.82	17.6	19.29	17.79	18.4	17.74	18.61	18.33	18.63	19.26	19.9	19.14	19.54	19.74	20.27	17.95	18.61	16.96	17.94	17.69	18.95	0.51	-0.0420179	1.07111	18.5148	1.93	0.068	0.17	-5.56
Q8N954	GPT11_HUMAN	G patch domain-containing protein 11 OS=Homo sapiens OX=9606 GN=GPATCH11 PE=1 SV=4	GPATCH11	1	19.21	18.6	18.61	18.93	19.13	17.57	19.04	18.16	18.24	18.57	22.19	19.48	18.62	17	17.99	18.6	18.46	18.34	19.28	18.48	18.53	18.8	19.1	18.69	-0.98	-2.04086	0.0827724	18.7343	-1.93	0.069	0.17	-5.57
Q13356	PPIL2_HUMAN	RING-type E3 ubiquitin-protein ligase PPIL2 OS=Homo sapiens OX=9606 GN=PPIL2 PE=1 SV=1	PPIL2	6	22.2	22.36	23.66	22.39	22.26	23.61	22.07	22.27	22.99	21.9	22.9	23.29	22.88	23.7	23.11	22.46	23.05	23	22.54	23.49	22.94	22.26	22.41	22.96	0.53	-0.0453188	1.11343	22.7794	1.93	0.069	0.17	-5.57
Q6I9Y2	THOC7_HUMAN	THO complex subunit 7 homolog OS=Homo sapiens OX=9606 GN=THOC7 PE=1 SV=3	THOC7	2	20.78	20.18	20.7	20.99	21.29	20.81	21	20.16	20.93	20.96	20.22	20.63	20.65	20.66	21	21.08	20.75	20.24	21.71	21.45	21.36	21.81	22.21	21.6	-0.43	-0.887451	0.0360108	20.9639	-1.93	0.069	0.17	-5.57
P82650	RT22_HUMAN	28S ribosomal protein S22, mitochondrial OS=Homo sapiens OX=9606 GN=MRPS22 PE=1 SV=1	MRPS22	8	23.46	22.74	22.94	23.37	23.74	22.66	23.24	22.72	22.69	23.22	24.37	22.32	22.69	22.46	22.33	22.41	22.72	21.94	22.56	22.35	21.99	22.34	22.26	22.24	-0.42	-0.875757	0.0369515	22.7392	-1.92	0.07	0.17	-5.58
Q8N5K1	CISD2_HUMAN	CDGSH iron-sulfur domain-containing protein 2 OS=Homo sapiens OX=9606 GN=CISD2 PE=1 SV=1	CISD2	1	19.09	19.01	18.96	19.12	19.21	18.37	19.26	19.29	18.93	19.57	19.36	18.83	20.5	19.66	19.31	19.97	20.17	19.68	19.74	18.89	18.5	19.85	19.72	18.56	-0.43	-0.907585	0.0386728	19.3145	-1.92	0.07	0.17	-5.58
P49411	EFTU_HUMAN	Elongation factor Tu, mitochondrial OS=Homo sapiens OX=9606 GN=TUFM PE=1 SV=3	TUFM	3	21.01	20.86	19.27	21.02	20.75	19.6	20.7	19.65	18.04	20.8	19.74	18.17	20.06	19.29	18.19	20.16	20.62	19.56	19.77	19.51	17.7	20	20.15	18.16	-0.56	-1.16971	0.0505214	19.7005	-1.92	0.07	0.17	-5.59
Q01831	XPC_HUMAN	DNA repair protein complementing XP-C cells OS=Homo sapiens OX=9606 GN=XPC PE=1 SV=4	XPC	6	22.3	22.19	22.13	22.22	21.81	21.64	22.79	22.32	22.54	22.62	22.19	22.17	22.66	21.63	21.48	22.55	22.46	21.65	21.29	21.35	20.82	21.09	21.14	20.46	-0.39	-0.806181	0.0349273	21.8959	-1.92	0.07	0.17	-5.59
Q6PK04	CC137_HUMAN	Coiled-coil domain-containing protein 137 OS=Homo sapiens OX=9606 GN=CCDC137 PE=1 SV=1	CCDC137	8	24.61	25	27.26	24.57	24.83	25.46	24.02	24.86	27.11	24.68	24.24	25.4	24.96	25.1	26.82	24.88	24.96	25.67	25.12	25.34	26.59	25.25	25.29	26.37	0.4	-0.0366749	0.830398	25.3501	1.91	0.071	0.17	-5.59
O60469	DSCAM_HUMAN	Cell adhesion molecule DSCAM OS=Homo sapiens OX=9606 GN=DSCAM PE=1 SV=2	DSCAM	1	20.89	20.79	23.88	20.45	20.75	20.79	20.26	21.23	23.46	20.82	21.96	21.28	21.32	22.59	23.04	21.71	21.81	22.35	22.2	23.14	23.64	22.59	21.89	21.06	0.77	-0.077968	1.62205	21.8305	1.9	0.073	0.18	-5.62
Q9UPS6	SET1B_HUMAN	Histone-lysine N-methyltransferase SETD1B OS=Homo sapiens OX=9606 GN=SETD1B PE=1 SV=3	SETD1B	1	15.88	16.12	16.37	15.46	15.27	14.12	15.08	16.24	15.9	14.8	14.42	14.03	14.34	16.88	15.15	15.58	15.33	13.89	16.22	16.18	15.56	16.03	16.44	16.8	0.98	-0.100733	2.05514	15.5024	1.9	0.073	0.18	-5.62
P30260	CDC27_HUMAN	Cell division cycle protein 27 homolog OS=Homo sapiens OX=9606 GN=CDC27 PE=1 SV=2	CDC27	3	20.94	21.11	19.27	20.74	20.96	20.05	21.29	21.42	20.61	21.47	21.2	20.59	21.54	20	19.38	21.13	21.34	20.28	20.37	19.65	19.26	20.63	20.54	19.6	-0.49	-1.03408	0.0510675	20.5572	-1.89	0.073	0.18	-5.63
Q9Y6V7	DDX49_HUMAN	Probable ATP-dependent RNA helicase DDX49 OS=Homo sapiens OX=9606 GN=DDX49 PE=1 SV=1	DDX49	1	19.77	19.94	20.08	19.57	19.8	19.62	20.13	19.58	20.35	19.89	19.31	19.99	20.38	19.48	19.9	19.88	20.07	19.74	20.18	19.79	19.81	19.94	20.33	19.91	-0.42	-0.877268	0.0434029	19.8926	-1.89	0.073	0.18	-5.63
Q99661	KIF2C_HUMAN	Kinesin-like protein KIF2C OS=Homo sapiens OX=9606 GN=KIF2C PE=1 SV=2	KIF2C	13	24.74	24.69	24.3	24.69	24.77	24.32	25.28	25	24.76	25.21	24.72	24.39	25.27	24.98	24.52	25.22	25.06	24.41	24.14	23.82	23.67	24.25	24.17	23.3	-0.23	-0.487109	0.024735	24.5706	-1.89	0.074	0.18	-5.63
Q9NW08	RPC2_HUMAN	DNA-directed RNA polymerase III subunit RPC2 OS=Homo sapiens OX=9606 GN=POLR3B PE=1 SV=2	POLR3B	1	18.59	17.58	16.42	18.3	18.32	14.12	18.63	17.81	16.23	18.45	18.1	14.03	18.41	17.45	17.63	18.18	17.82	17.43	17.88	16.71	16.9	16.81	17.26	14.03	-0.99	-2.08079	0.107873	17.2116	-1.89	0.075	0.18	-5.64
Q13423	NNTM_HUMAN	NAD(P) transhydrogenase, mitochondrial OS=Homo sapiens OX=9606 GN=NNT PE=1 SV=3	NNT	2	19.99	20.37	19.32	19.91	19.78	19.39	20.28	20.44	19.73	20.15	19.69	19.15	19.49	20.28	19.52	19.32	19.87	19.23	19.05	19.41	19.24	18.96	19.79	18.78	0.42	-0.0470928	0.89499	19.6306	1.88	0.075	0.18	-5.65
P62841	RS15_HUMAN	40S ribosomal protein S15 OS=Homo sapiens OX=9606 GN=RPS15 PE=1 SV=2	RPS15	4	24.65	24.62	24.39	24.41	24.46	23.47	24.85	24.29	24.06	24.12	23.96	23.44	23.92	23.51	23.74	23.72	23.74	23.28	23.93	23.47	23.59	23.64	24.64	23.26	-0.37	-0.777329	0.043365	23.9652	-1.87	0.077	0.19	-5.67
Q15022	SUZ12_HUMAN	Polycomb protein SUZ12 OS=Homo sapiens OX=9606 GN=SUZ12 PE=1 SV=3	SUZ12	9	23.17	23.15	22.63	22.9	22.83	23.65	23.63	23.06	22.66	23.17	22.51	23.78	23.65	23.49	22.32	23.43	23.31	22.72	23.05	21.78	22.3	22.92	22.96	22.83	-0.5	-1.06571	0.0604831	22.9957	-1.87	0.077	0.19	-5.67
Q9BWU0	NADAP_HUMAN	Kanadaptin OS=Homo sapiens OX=9606 GN=SLC4A1AP PE=1 SV=1	SLC4A1AP	2	20.15	19.41	19.1	19.94	19.82	19.78	19.52	18.79	18.68	19.47	19.46	19.48	20.25	19.6	19.54	19.9	19.75	22.82	20.72	19.93	20.01	20.06	20.15	20.6	-0.73	-1.53864	0.0880057	19.8722	-1.87	0.078	0.19	-5.67
Q9H7H0	MET17_HUMAN	Methyltransferase-like protein 17, mitochondrial OS=Homo sapiens OX=9606 GN=METTL17 PE=1 SV=1	METTL17	1	19.45	19.61	19.24	19.65	19.36	20.22	18.94	18.79	18.83	18.82	18.89	19.75	21.62	19.02	18.94	17.5	17.21	18.47	21.05	19.28	17.37	18.46	18.26	18.66	-1.09	-2.31014	0.132496	19.0581	-1.86	0.078	0.19	-5.67
O14647	CHD2_HUMAN	Chromodomain-helicase-DNA-binding protein 2 OS=Homo sapiens OX=9606 GN=CHD2 PE=1 SV=2	CHD2	12	23.4	23.77	23.94	23.24	23.54	23.33	23.81	23.95	24.38	23.48	23.36	23.54	24.01	24.02	24.47	23.83	23.95	24.18	23.72	24.13	24.3	23.52	23.41	23.65	0.24	-0.0285808	0.498834	23.7889	1.86	0.078	0.19	-5.68
P46778	RL21_HUMAN	60S ribosomal protein L21 OS=Homo sapiens OX=9606 GN=RPL21 PE=1 SV=2	RPL21	2	22.3	21.69	20.36	22.02	21.39	19.99	21.86	21.34	21.08	20.99	21.28	20.38	21.19	20.81	20.38	20.91	20.88	21.11	21.13	20.23	20.05	21.19	21.19	20.96	-0.6	-1.27701	0.073788	21.0298	-1.86	0.078	0.19	-5.68
Q14202	ZMYM3_HUMAN	Zinc finger MYM-type protein 3 OS=Homo sapiens OX=9606 GN=ZMYM3 PE=1 SV=2	ZMYM3	4	21.23	21.35	20.86	21.39	21.28	20.79	21.28	21	20.68	20.86	21.51	20.82	21.92	21.55	20.95	21.73	22.04	21.54	22.03	21.27	20.72	21.88	21.93	21.08	-0.32	-0.686329	0.0400707	21.3206	-1.86	0.078	0.19	-5.68
Q7Z460	CLAP1_HUMAN	CLIP-associating protein 1 OS=Homo sapiens OX=9606 GN=CLASP1 PE=1 SV=1	CLASP1	3	18.25	19.9	20.15	19.13	19.96	19.7	18.16	19.32	20.04	19.23	18.96	19.96	19.48	18.94	20.26	19.38	20.4	19.89	20.54	20.85	20.32	20.37	20.79	20.09	0.65	-0.0822723	1.37335	19.7533	1.86	0.079	0.19	-5.69
O00567	NOP56_HUMAN	Nucleolar protein 56 OS=Homo sapiens OX=9606 GN=NOP56 PE=1 SV=4	NOP56	25	27.71	27.48	26.28	27.47	27.31	26.09	27.66	27.45	26.96	27.54	27.22	26.55	27.69	27.36	26.22	27.42	27.22	26.6	27.49	27.22	26.11	27.22	27.41	26.29	-0.26	-0.557842	0.0335292	27.0819	-1.85	0.079	0.19	-5.69
Q96L91	EP400_HUMAN	E1A-binding protein p400 OS=Homo sapiens OX=9606 GN=EP400 PE=1 SV=4	EP400	9	21.96	21.94	20.24	21.73	21.79	21.22	22.1	21.97	20.64	21.87	21.72	20.59	22.31	21.61	20.48	21.99	22.07	20.07	22.17	21.27	20.56	21.99	22.14	19.83	-0.44	-0.929859	0.0560083	21.4271	-1.85	0.079	0.19	-5.69
Q9Y399	RT02_HUMAN	28S ribosomal protein S2, mitochondrial OS=Homo sapiens OX=9606 GN=MRPS2 PE=1 SV=1	MRPS2	1	21.23	20.48	20.66	21.1	21.36	20.85	20.77	20.13	20.34	20.52	20.48	19.9	19.24	19.73	18.59	18.88	19.14	18.8	18.66	17.73	18.52	18.27	18.62	18.34	-0.46	-0.972813	0.0585567	19.6811	-1.85	0.079	0.19	-5.69
P22087	FBRL_HUMAN	rRNA 2'-O-methyltransferase fibrillarin OS=Homo sapiens OX=9606 GN=FBL PE=1 SV=2	FBL	11	28.01	27.82	27	28.03	28.11	27.32	28.23	27.85	27.18	28.29	27.85	27.63	28.18	27.64	26.32	28.43	28.45	27.53	27.74	27.46	25.74	27.74	27.98	27.04	-0.35	-0.743252	0.0449791	27.649	-1.85	0.079	0.19	-5.69
Q5SRE5	NU188_HUMAN	Nucleoporin NUP188 OS=Homo sapiens OX=9606 GN=NUP188 PE=1 SV=1	NUP188	12	23.53	23.44	23.51	23.52	23.36	23.31	23.44	23.47	23.59	23.59	23.22	23.36	23.62	23.2	23.38	23.74	23.7	23.06	23.58	22.92	22.87	23.64	23.48	22.92	-0.29	-0.607747	0.0367211	23.3944	-1.85	0.079	0.19	-5.69
Q7RTT4	SSX8_HUMAN	Putative protein SSX8 OS=Homo sapiens OX=9606 GN=SSX8P PE=5 SV=2	SSX8P	1	21.97	20.76	21.94	21.36	20.96	21.53	21.5	20.84	21.83	20.99	21.17	21	19.78	19.88	20.24	19.84	18.73	19.39	20.19	20.06	21.23	19.71	19.98	19.25	-0.48	-1.014	0.061776	20.5885	-1.85	0.08	0.19	-5.7
Q8NF50	DOCK8_HUMAN	Dedicator of cytokinesis protein 8 OS=Homo sapiens OX=9606 GN=DOCK8 PE=1 SV=3	DOCK8	3	22.02	20.64	16.86	21.65	21.74	18.9	21.52	21.39	19.59	21.47	21.89	18.99	19.81	19.46	17.78	19.43	19.07	18.82	20.23	18.49	17.85	19.67	19.62	18.44	-0.9	-1.92254	0.118546	19.8049	-1.85	0.08	0.19	-5.7
O95391	SLU7_HUMAN	Pre-mRNA-splicing factor SLU7 OS=Homo sapiens OX=9606 GN=SLU7 PE=1 SV=2	SLU7	7	22.35	22.5	22.23	22.58	22.6	22.09	22.17	22.32	21.65	22.49	22.3	21.79	23.59	22.43	23.46	23.73	23.47	22.94	23.41	22.36	23.95	23.22	23.2	23.37	-0.48	-1.01618	0.0629741	22.7579	-1.85	0.08	0.19	-5.7
P26599	PTBP1_HUMAN	Polypyrimidine tract-binding protein 1 OS=Homo sapiens OX=9606 GN=PTBP1 PE=1 SV=2	PTBP1	12	24.84	25.08	23.47	25.07	24.95	28.11	24.9	25.23	23.81	25.4	25.29	27.72	24.15	24.51	23.68	24.41	24.13	26.55	23.89	24.32	23.16	23.97	24.02	26.88	0.34	-0.0453574	0.726945	24.8969	1.85	0.08	0.19	-5.71
Q92614	MY18A_HUMAN	Unconventional myosin-XVIIIa OS=Homo sapiens OX=9606 GN=MYO18A PE=1 SV=3	MYO18A	12	22.56	22.28	23.62	22.46	22.44	22.32	22.19	23.93	22.7	22.34	23.45	22.02	22.66	23.55	23.13	22.15	22.67	23.53	23.35	23.59	23.9	23.54	23.61	24.32	0.65	-0.0867228	1.3837	23.013	1.84	0.081	0.19	-5.71
Q9H8H0	NOL11_HUMAN	Nucleolar protein 11 OS=Homo sapiens OX=9606 GN=NOL11 PE=1 SV=1	NOL11	14	24.33	24.08	22.77	24.27	23.85	22.96	24.61	23.99	23.24	24.06	23.75	23.47	24.42	24.17	22.76	24.19	23.97	23.66	24.09	23.85	21.75	23.87	23.86	23.09	-0.34	-0.734013	0.0459035	23.711	-1.84	0.08	0.19	-5.71
P08240	SRPRA_HUMAN	Signal recognition particle receptor subunit alpha OS=Homo sapiens OX=9606 GN=SRPRA PE=1 SV=2	SRPRA	5	24.3	23.71	22.78	24.21	24.38	22.37	23.89	23.76	22.37	23.81	24.05	21.83	23.98	23.74	23.04	24.01	23.4	22.77	24.25	23.45	23.48	24.08	24.18	21.66	-0.44	-0.936777	0.0594389	23.4799	-1.84	0.081	0.19	-5.71
Q8WVV9	HNRLL_HUMAN	Heterogeneous nuclear ribonucleoprotein L-like OS=Homo sapiens OX=9606 GN=HNRNPLL PE=1 SV=1	HNRNPLL	11	23.32	23.6	23.41	24.35	24.34	26.55	23.93	24.21	23.85	25.01	24.65	27.45	23.54	23.82	23.56	24.44	24.71	26.12	23.03	23.41	22.9	24.25	23.73	25.67	0.31	-0.0420527	0.656497	24.3277	1.84	0.081	0.19	-5.72
P15880	RS2_HUMAN	40S ribosomal protein S2 OS=Homo sapiens OX=9606 GN=RPS2 PE=1 SV=2	RPS2	8	27.02	26.86	26.51	26.88	26.83	26.66	27.05	26.32	26.29	26.49	26.1	26.57	25.94	25.46	25.03	25.75	25.96	26.19	25.59	25.63	24.9	25.53	25.64	26.21	-0.33	-0.711162	0.0468257	26.1414	-1.83	0.082	0.19	-5.73
O60832	DKC1_HUMAN	H/ACA ribonucleoprotein complex subunit DKC1 OS=Homo sapiens OX=9606 GN=DKC1 PE=1 SV=3	DKC1	17	28.21	27.58	26.88	27.52	27.6	27.79	28.79	28.21	27.61	28.28	27.84	28.46	28.38	28.35	26.94	28.12	28.06	27.45	27.96	27.78	26.31	27.63	27.77	26.88	-0.35	-0.758088	0.0501523	27.7664	-1.83	0.083	0.2	-5.73
O15042	SR140_HUMAN	U2 snRNP-associated SURP motif-containing protein OS=Homo sapiens OX=9606 GN=U2SURP PE=1 SV=2	U2SURP	30	27.75	27.67	28.84	27.11	27.53	28.93	27.75	27.33	28.2	27.03	26.98	28.51	27.96	27.68	28.37	27.77	27.6	28.51	28.17	27.86	28.6	27.8	27.87	28.75	-0.28	-0.591567	0.039371	27.9397	-1.83	0.083	0.2	-5.73
P49792	RBP2_HUMAN	E3 SUMO-protein ligase RanBP2 OS=Homo sapiens OX=9606 GN=RANBP2 PE=1 SV=2	RANBP2	25	24.73	24.69	24.21	24.68	24.72	24.93	24.56	24.6	23.88	24.6	24.43	24.19	24.29	23.88	23.81	24.14	24.09	24	25.01	24.39	24.44	24.95	24.86	24.32	-0.26	-0.556661	0.0373249	24.4336	-1.83	0.083	0.2	-5.74
Q99728	BARD1_HUMAN	BRCA1-associated RING domain protein 1 OS=Homo sapiens OX=9606 GN=BARD1 PE=1 SV=2	BARD1	1	19.1	19.38	19.58	19.57	19.44	19.31	19.82	18.5	19.66	19.39	19.07	19.88	20.05	19.14	19.98	20.47	20.37	19.83	19.83	19.85	19.89	19.69	20.24	20.19	-0.48	-1.03456	0.0717191	19.6768	-1.82	0.084	0.2	-5.75
O75947	ATP5H_HUMAN	ATP synthase subunit d, mitochondrial OS=Homo sapiens OX=9606 GN=ATP5PD PE=1 SV=3	ATP5PD	5	22.83	22.66	21.98	22.74	22.69	22.19	20.87	20.92	19.43	20.1	20.47	21.77	20.79	21.95	20.04	20.07	20.09	22.08	20.48	21.99	19.66	20.39	20.09	21.94	0.64	-0.0955041	1.37269	21.1764	1.82	0.084	0.2	-5.75
O00411	RPOM_HUMAN	DNA-directed RNA polymerase, mitochondrial OS=Homo sapiens OX=9606 GN=POLRMT PE=1 SV=2	POLRMT	10	24.09	23.18	23.97	23.56	23.95	22.57	22.73	21.94	23.02	22.27	22.64	20.6	22.37	23.22	23.02	21.31	22.12	20.8	23.4	22.16	23.66	22.5	22.97	21.52	-0.52	-1.11695	0.0783456	22.6478	-1.82	0.085	0.2	-5.75
Q9NRZ9	HELLS_HUMAN	Lymphoid-specific helicase OS=Homo sapiens OX=9606 GN=HELLS PE=1 SV=1	HELLS	3	19.7	19.67	19.78	19.41	19.49	17.71	20.03	19.79	19.75	19.67	19.66	17.8	20.75	19.56	20.19	20.3	20.11	19.28	21	20.25	20.66	20.02	20.46	17.35	-0.55	-1.1831	0.0829996	19.6835	-1.82	0.085	0.2	-5.75
Q9Y262	EIF3L_HUMAN	Eukaryotic translation initiation factor 3 subunit L OS=Homo sapiens OX=9606 GN=EIF3L PE=1 SV=1	EIF3L	2	19.82	19.29	17.98	19.63	19.99	19	18.16	18.67	18.07	18.77	19.3	17.14	19.09	18.05	16.37	18.56	18.66	16.85	20.33	18.01	16.18	20.16	20.54	18.25	-0.84	-1.81252	0.128231	18.6195	-1.82	0.085	0.2	-5.76
P42704	LPPRC_HUMAN	Leucine-rich PPR motif-containing protein, mitochondrial OS=Homo sapiens OX=9606 GN=LRPPRC PE=1 SV=3	LRPPRC	20	24.36	23.95	23.82	24.37	24.37	23.93	23.97	23.64	24.01	23.99	23.55	23.79	24.15	23.96	23.9	23.58	24.14	24.25	23.62	23.38	23.25	23.57	23.51	23.64	-0.29	-0.622429	0.0443711	23.8626	-1.81	0.085	0.2	-5.76
P53803	RPAB4_HUMAN	DNA-directed RNA polymerases I, II, and III subunit RPABC4 OS=Homo sapiens OX=9606 GN=POLR2K PE=1 SV=1	POLR2K	1	21.16	20.76	21	20.76	20.79	20.87	21.04	20.72	20.91	20.92	20.23	20.29	21.09	20.72	21.19	20.62	20.54	20.22	21.75	21.53	20.98	21	20.92	20.79	-0.33	-0.704171	0.0504368	20.867	-1.81	0.086	0.2	-5.76
P62826	RAN_HUMAN	GTP-binding nuclear protein Ran OS=Homo sapiens OX=9606 GN=RAN PE=1 SV=3	RAN	3	22.25	22.01	20.7	22.12	21.95	21.22	22.7	22.37	21.27	22.58	22.15	21.52	21.75	21.07	20.84	21.35	21.64	21.29	21.15	20.84	20.74	20.56	20.78	20.56	-0.39	-0.846528	0.0632138	21.4757	-1.8	0.087	0.2	-5.78
Q9UKF6	CPSF3_HUMAN	Cleavage and polyadenylation specificity factor subunit 3 OS=Homo sapiens OX=9606 GN=CPSF3 PE=1 SV=1	CPSF3	7	22.27	22.96	20.9	22.76	23.13	22.95	22.22	23.13	20.85	23.15	22.36	22.24	22.62	22.64	21.06	22.55	22.53	22.52	23.88	23.89	23.21	23.97	24.15	24.13	0.41	-0.0668218	0.883435	22.7515	1.8	0.088	0.21	-5.78
P62280	RS11_HUMAN	40S ribosomal protein S11 OS=Homo sapiens OX=9606 GN=RPS11 PE=1 SV=3	RPS11	3	25.04	24.72	27.7	24.76	24.63	26.22	24.59	24.24	26.59	24.27	23.46	25.41	24.92	24.03	26.04	24.42	24.79	24.53	24.78	24.37	26.66	24.73	24.62	24.77	-0.49	-1.0676	0.0828838	25.0121	-1.79	0.089	0.21	-5.8
P62333	PRS10_HUMAN	26S proteasome regulatory subunit 10B OS=Homo sapiens OX=9606 GN=PSMC6 PE=1 SV=1	PSMC6	1	16.08	18.13	14.17	15.96	18.25	14.12	15.7	17.8	14.08	17.87	17.84	14.03	17.23	17.8	17.84	16.63	17.29	13.89	17.66	17.89	14.1	17.35	16.15	14.03	1.24	-0.208889	2.68473	16.3287	1.79	0.089	0.21	-5.8
Q9UI26	IPO11_HUMAN	Importin-11 OS=Homo sapiens OX=9606 GN=IPO11 PE=1 SV=1	IPO11	1	18.96	17.85	18.86	16.93	17.95	17.44	18.26	16.97	18.57	16.9	18.75	17.65	20.89	19.21	18.78	20.11	20.6	17.86	20.56	20.52	18.04	20.3	20.69	17.97	-1.03	-2.22864	0.175003	18.7759	-1.79	0.09	0.21	-5.8
Q96EY1	DNJA3_HUMAN	DnaJ homolog subfamily A member 3, mitochondrial OS=Homo sapiens OX=9606 GN=DNAJA3 PE=1 SV=2	DNAJA3	9	23.79	23.61	23.02	23.73	23.71	23	22.79	22.61	22.07	22.87	22.45	21.94	24.37	24.06	23.49	23.94	24.1	23.8	24.18	23.9	23.78	23.81	23.99	23.55	-0.24	-0.516432	0.0405357	23.4393	-1.79	0.09	0.21	-5.8
Q9NS56	TOPRS_HUMAN	E3 ubiquitin-protein ligase Topors OS=Homo sapiens OX=9606 GN=TOPORS PE=1 SV=1	TOPORS	1	15.56	15.44	14.17	15.53	15.49	14.12	14.93	14.94	14.08	15.05	16.63	14.03	15.47	16.79	13.79	15.6	15.88	13.89	14.77	16.53	14.1	15.86	15.92	14.03	0.74	-0.129756	1.60902	15.1093	1.78	0.091	0.21	-5.81
Q92552	RT27_HUMAN	28S ribosomal protein S27, mitochondrial OS=Homo sapiens OX=9606 GN=MRPS27 PE=1 SV=3	MRPS27	4	21.83	20.75	19.82	21.8	21.93	20.14	21.6	20.35	19.03	21.47	21.17	18.77	19.59	19.39	19.2	19.82	19.82	19.01	19.87	20.05	19.07	19.84	19.84	17.96	-0.59	-1.27795	0.104048	20.0895	-1.78	0.091	0.21	-5.82
Q07021	C1QBP_HUMAN	Complement component 1 Q subcomponent-binding protein, mitochondrial OS=Homo sapiens OX=9606 GN=C1QBP PE=1 SV=1	C1QBP	8	24.6	24.5	23.28	24.66	24.22	23.66	23.46	23.53	22.92	23.56	23.26	22.92	24.65	24.09	23.52	24.16	24.29	23.91	23.33	22.88	22.15	23.13	23.09	22.22	-0.26	-0.572567	0.0477422	23.5831	-1.77	0.093	0.21	-5.83
Q8WTT2	NOC3L_HUMAN	Nucleolar complex protein 3 homolog OS=Homo sapiens OX=9606 GN=NOC3L PE=1 SV=1	NOC3L	9	24.07	23.97	22.05	24.29	23.39	22.79	23.95	23.84	22.68	24	23.36	22.53	24.69	24.4	22.69	24.12	24.18	23.66	24.61	23.62	23.11	24.08	24.2	22.96	-0.37	-0.808354	0.0680108	23.6356	-1.77	0.093	0.22	-5.83
O95714	HERC2_HUMAN	E3 ubiquitin-protein ligase HERC2 OS=Homo sapiens OX=9606 GN=HERC2 PE=1 SV=2	HERC2	2	19.81	19.51	19.8	19.72	19.79	19.94	19.82	19.53	20	19.76	19.13	19.8	21.08	20.37	20.45	20.6	21.21	21.13	20.43	20.2	19.81	20.15	20.56	20.42	-0.38	-0.83168	0.0704951	20.1265	-1.76	0.094	0.22	-5.84
Q8N9T8	KRI1_HUMAN	Protein KRI1 homolog OS=Homo sapiens OX=9606 GN=KRI1 PE=1 SV=3	KRI1	3	20.72	19.69	19.55	20.34	20.21	18.89	21.46	19.35	20	20.65	20.45	19.56	21.85	22.83	18.8	21.36	20.92	18.7	21.3	19.82	18.19	20.65	20.73	19.65	-0.91	-1.98656	0.16892	20.2362	-1.76	0.094	0.22	-5.84
P62847	RS24_HUMAN	40S ribosomal protein S24 OS=Homo sapiens OX=9606 GN=RPS24 PE=1 SV=1	RPS24	3	24.61	24.38	24.46	24.66	24.6	23.97	24.45	24.01	24.3	24.27	23.74	23.82	23.41	23.08	23.15	23.46	23.33	23.52	23.83	23.52	24.13	23.55	23.89	24.25	-0.33	-0.720618	0.0612027	23.9327	-1.76	0.094	0.22	-5.84
Q9P2E9	RRBP1_HUMAN	Ribosome-binding protein 1 OS=Homo sapiens OX=9606 GN=RRBP1 PE=1 SV=5	RRBP1	1	18.8	19.65	14.17	19.41	18.41	14.12	19.26	19.31	14.08	19.07	18.7	14.03	17.93	18.35	13.79	18.21	19.22	13.89	18.69	20.14	14.1	17.63	18.64	14.03	0.69	-0.129839	1.51425	17.2345	1.76	0.094	0.22	-5.84
Q15773	MLF2_HUMAN	Myeloid leukemia factor 2 OS=Homo sapiens OX=9606 GN=MLF2 PE=1 SV=1	MLF2	1	17.59	18.34	17.64	17.79	17.1	14.12	16.97	17.36	17.06	16.98	17.23	14.03	16.77	17.17	15.92	16.62	16.12	13.89	16.61	17.21	16.72	16.87	16.32	14.03	0.53	-0.101121	1.1698	16.5203	1.76	0.095	0.22	-5.85
Q7Z7F7	RM55_HUMAN	39S ribosomal protein L55, mitochondrial OS=Homo sapiens OX=9606 GN=MRPL55 PE=1 SV=1	MRPL55	2	20.62	19.64	21.4	18.91	19.16	19.94	19.63	19.2	21.13	19.06	14.83	20.7	19.22	17.85	20.31	19.11	19.13	19.94	19.86	18.05	19.66	18.48	15.75	19.71	-1.15	-2.52288	0.220659	19.2201	-1.76	0.095	0.22	-5.85
Q8NFD5	ARI1B_HUMAN	AT-rich interactive domain-containing protein 1B OS=Homo sapiens OX=9606 GN=ARID1B PE=1 SV=3	ARID1B	1	21.56	21.49	20.62	21.6	21.84	21.14	22.29	22.09	21.47	22.43	22.13	21.51	22.45	21.76	21.78	22.27	22.44	22.06	21.73	21.47	21.08	21.78	21.92	20.61	-0.31	-0.671176	0.058931	21.7303	-1.75	0.095	0.22	-5.86
Q9H8V3	ECT2_HUMAN	Protein ECT2 OS=Homo sapiens OX=9606 GN=ECT2 PE=1 SV=4	ECT2	3	19.5	19.72	18.49	19.21	19.97	19.18	18.79	18.53	18.65	19.12	19.3	18.36	19.41	18.72	18.49	18.87	19.07	18.62	20.35	19.16	20	19.61	19.87	19.04	-0.48	-1.04276	0.0916468	19.1685	-1.75	0.095	0.22	-5.86
O15182	CETN3_HUMAN	Centrin-3 OS=Homo sapiens OX=9606 GN=CETN3 PE=1 SV=2	CETN3	1	16.88	15.31	16.71	14.27	15.7	14.12	13.99	13.75	16.89	15.09	16.2	14.03	16.51	15.45	13.88	15.27	16.01	15.28	16.57	14.66	15.82	16.28	16.11	14.03	-1.19	-2.62026	0.232263	15.3667	-1.75	0.096	0.22	-5.86
Q5BKZ1	ZN326_HUMAN	DBIRD complex subunit ZNF326 OS=Homo sapiens OX=9606 GN=ZNF326 PE=1 SV=2	ZNF326	10	23.94	24.5	23.08	24.1	23.43	24.96	23.62	24.01	22.98	23.47	22.86	24.37	23.93	24.04	22.55	23.46	23.67	24.53	23.76	23.82	22.85	23.69	23.58	24.49	0.28	-0.0553268	0.619555	23.7366	1.75	0.096	0.22	-5.86
Q8TDL5	BPIB1_HUMAN	BPI fold-containing family B member 1 OS=Homo sapiens OX=9606 GN=BPIFB1 PE=1 SV=1	BPIFB1	2	23.98	22.94	20.82	21.22	22.94	23.24	23.09	22.81	21.17	21.5	23.24	22.71	23.63	22.84	22.98	23.64	23.42	22.83	23.35	22.53	22.8	23.25	23.37	22.53	-0.74	-1.61904	0.146346	22.7841	-1.74	0.097	0.22	-5.87
Q8WX92	NELFB_HUMAN	Negative elongation factor B OS=Homo sapiens OX=9606 GN=NELFB PE=1 SV=1	NELFB	1	18.28	18.33	16.92	18.23	18.2	17.21	18.67	18.7	17.35	18.96	18.74	17.41	18.29	17.43	16.79	18.85	18.26	17.52	18.41	17.14	16.76	18.26	18.5	17.67	-0.51	-1.11842	0.101002	17.9536	-1.74	0.097	0.22	-5.87
P62424	RL7A_HUMAN	60S ribosomal protein L7a OS=Homo sapiens OX=9606 GN=RPL7A PE=1 SV=2	RPL7A	8	26.31	26.1	23.86	26.36	25.63	24.21	26.31	25.52	24.65	25.92	25.13	24.41	25.48	25.06	24.07	25.4	25.34	24.74	25.97	25.68	24.51	26.12	26.28	25.11	-0.43	-0.935507	0.0847825	25.3399	-1.74	0.097	0.22	-5.87
Q3L8U1	CHD9_HUMAN	Chromodomain-helicase-DNA-binding protein 9 OS=Homo sapiens OX=9606 GN=CHD9 PE=1 SV=2	CHD9	4	20.59	20.75	21.22	20.95	21.34	20.88	20.53	20.38	20.97	20.86	21.74	21.54	22.52	21.34	22.22	22.59	23.34	22.72	22.13	21.66	21.62	22.75	22.89	22.97	-0.41	-0.903395	0.0835688	21.6871	-1.74	0.098	0.22	-5.88
Q9NYC9	DYH9_HUMAN	Dynein axonemal heavy chain 9 OS=Homo sapiens OX=9606 GN=DNAH9 PE=1 SV=3	DNAH9	3	23.71	23.64	23.92	23.71	23.82	23.96	23.7	23.57	23.74	23.65	23.2	23.84	24.35	23.91	23.57	24.21	24.13	23.83	24.21	23.63	23.72	24.21	24.36	24.03	-0.3	-0.669544	0.0622643	23.8601	-1.73	0.099	0.22	-5.88
Q13405	RM49_HUMAN	39S ribosomal protein L49, mitochondrial OS=Homo sapiens OX=9606 GN=MRPL49 PE=1 SV=1	MRPL49	3	20.93	20.03	19.76	20.18	20.49	19.91	20.88	20.32	19.54	20.39	19.58	19.36	20.82	19.91	19.89	20.44	20.78	19.62	20.71	19.86	19.65	20.08	19.88	22.67	-0.81	-1.78069	0.165983	20.2375	-1.73	0.099	0.22	-5.88
Q7Z628	ARHG8_HUMAN	Neuroepithelial cell-transforming gene 1 protein OS=Homo sapiens OX=9606 GN=NET1 PE=1 SV=1	NET1	2	19.2	18.62	19.03	19.1	18.61	18.11	18.48	18.07	17.39	19.11	18.96	16.95	18.83	18.28	19.02	18.03	18.66	17	19.66	18.61	20.19	19.54	19.54	17.24	-0.64	-1.42069	0.132187	18.5931	-1.73	0.099	0.22	-5.88
Q14004	CDK13_HUMAN	Cyclin-dependent kinase 13 OS=Homo sapiens OX=9606 GN=CDK13 PE=1 SV=2	CDK13	3	20.33	19.58	20.9	20.17	20.28	18.81	20.41	19.86	20.84	20.32	20.46	18.52	19.66	19.06	19.53	19.93	19.56	18.17	20.39	20.34	19.81	20.48	20.76	19.96	-0.49	-1.07358	0.100467	19.9206	-1.73	0.099	0.22	-5.89
Q9BQT8	ODC_HUMAN	Mitochondrial 2-oxodicarboxylate carrier OS=Homo sapiens OX=9606 GN=SLC25A21 PE=1 SV=1	SLC25A21	6	23.08	22.94	23.12	22.97	23.13	22.82	23.23	22.77	22.5	23.11	22.94	22.7	22.53	21.99	22.02	22.53	22.59	21.93	21.44	21.56	21.31	21.62	21.83	21.54	-0.25	-0.558725	0.0532363	22.4254	-1.73	0.1	0.23	-5.9
Q9UGU0	TCF20_HUMAN	Transcription factor 20 OS=Homo sapiens OX=9606 GN=TCF20 PE=1 SV=3	TCF20	7	21.37	21.92	21.8	20.95	21.03	22.61	21.45	21.99	21.83	21.06	20.93	22.23	21.7	21.72	21.93	21.08	21.39	22.2	21.54	21.53	21.6	21.03	21.14	21.8	0.27	-0.058272	0.607657	21.5772	1.72	0.1	0.23	-5.9
Q13427	PPIG_HUMAN	Peptidyl-prolyl cis-trans isomerase G OS=Homo sapiens OX=9606 GN=PPIG PE=1 SV=2	PPIG	8	26.1	24.86	27.65	25.84	26.17	26.53	25.71	25.52	27.66	26.13	26.63	27.1	25.42	25.26	26.02	25.48	25.07	26.31	24.94	24.77	25.8	24.93	24.95	26.37	-0.44	-0.96965	0.0942596	25.885	-1.72	0.1	0.23	-5.91
P09012	SNRPA_HUMAN	U1 small nuclear ribonucleoprotein A OS=Homo sapiens OX=9606 GN=SNRPA PE=1 SV=3	SNRPA	4	21.66	22.42	23	22.06	23.31	24.05	22.54	21.74	22.88	22.43	22.71	23.74	23.54	22.51	22.83	23.68	24.01	23.92	23.51	22.32	23.08	24.25	23.66	23.92	-0.56	-1.25151	0.121872	23.0732	-1.72	0.1	0.23	-5.91
Q99873	ANM1_HUMAN	Protein arginine N-methyltransferase 1 OS=Homo sapiens OX=9606 GN=PRMT1 PE=1 SV=3	PRMT1	1	18.9	17.91	18.35	19.55	19.71	19.12	18.94	18.47	14.08	18.24	19.33	18.36	19.32	16.99	13.79	19.44	19.63	18.35	19.51	18.88	14.1	19.84	20.17	18.48	-1.1	-2.44603	0.239774	18.3111	-1.72	0.1	0.23	-5.91
Q96DH6	MSI2H_HUMAN	RNA-binding protein Musashi homolog 2 OS=Homo sapiens OX=9606 GN=MSI2 PE=1 SV=1	MSI2	1	17.83	19.84	14.17	14.77	13.15	20.38	17.89	19.16	14.08	17.84	13.83	20.21	18.53	19.85	13.79	14.49	14.95	20.86	17.39	18.63	14.1	13.65	18.02	19.64	1.46	-0.318633	3.23696	16.9607	1.72	0.1	0.23	-5.91
Q9Y3I0	RTCB_HUMAN	RNA-splicing ligase RtcB homolog OS=Homo sapiens OX=9606 GN=RTCB PE=1 SV=1	RTCB	4	21.68	21.25	22.33	21.8	22.04	21.59	21.83	21.7	22.37	21.6	21.44	22.23	22.79	22.1	21.89	22.55	22.75	22.6	22.66	22.13	21.79	22.66	22.82	22.59	-0.44	-0.987007	0.0985411	22.1323	-1.71	0.1	0.23	-5.92
P54886	P5CS_HUMAN	Delta-1-pyrroline-5-carboxylate synthase OS=Homo sapiens OX=9606 GN=ALDH18A1 PE=1 SV=2	ALDH18A1	1	18.25	18.07	17.85	18.48	18.46	17.59	18.69	18.45	17.81	18.67	18.18	17.45	18.8	18.13	17.69	18.16	18.3	17.93	18.48	17.97	17.89	18.33	18.25	17.28	-0.4	-0.897169	0.0905852	18.1328	-1.71	0.1	0.23	-5.93
P78362	SRPK2_HUMAN	SRSF protein kinase 2 OS=Homo sapiens OX=9606 GN=SRPK2 PE=1 SV=3	SRPK2	3	19.72	19.33	20.88	19.94	20.27	20.2	19.21	19.18	21.33	20.14	19.74	20.25	20.55	20.06	20.1	20.73	20.32	19.44	19.96	18.13	19.65	20.67	20.7	20.19	-0.68	-1.53057	0.160765	20.0291	-1.69	0.11	0.24	-5.95
Q12888	TP53B_HUMAN	TP53-binding protein 1 OS=Homo sapiens OX=9606 GN=TP53BP1 PE=1 SV=2	TP53BP1	2	19.04	19.79	18.79	19.67	19.64	18.44	20.34	20.05	19	20.18	20.13	18.82	20.17	19.62	19.44	20.06	19.67	19.84	18.97	22.62	18.9	18.63	19.12	18.36	0.89	-0.212256	1.99695	19.5549	1.69	0.11	0.24	-5.95
Q6W2J9	BCOR_HUMAN	BCL-6 corepressor OS=Homo sapiens OX=9606 GN=BCOR PE=1 SV=1	BCOR	2	19.54	19.18	19.28	19.53	19.4	19.18	19.69	19.44	19.97	18.55	19.73	19.27	20.01	19.73	19.6	19.84	19.92	19.58	20.53	19.7	20.3	20.8	20.76	19.88	-0.43	-0.967449	0.103314	19.7239	-1.69	0.11	0.24	-5.96
Q5VUA4	ZN318_HUMAN	Zinc finger protein 318 OS=Homo sapiens OX=9606 GN=ZNF318 PE=1 SV=2	ZNF318	4	21.59	21.08	24.07	21.29	21.29	21.87	21.19	20.62	23.62	20.88	20.81	21.69	22.13	21.27	23.94	22.02	21.97	21.29	22.36	22.04	23.22	22.66	22.65	23.55	-0.56	-1.26533	0.136368	22.0457	-1.68	0.11	0.24	-5.96
O96000	NDUBA_HUMAN	NADH dehydrogenase [ubiquinone] 1 beta subcomplex subunit 10 OS=Homo sapiens OX=9606 GN=NDUFB10 PE=1 SV=3	NDUFB10	3	22.59	22.98	21.61	22.56	22.54	22.14	21.99	21.84	21.25	22.05	21.31	21.34	20.58	21.13	20.74	21.13	20.51	21.04	20.4	20.96	20.53	20.57	20.37	20.56	0.34	-0.0839888	0.757808	21.3627	1.67	0.11	0.25	-5.98
P54577	SYYC_HUMAN	Tyrosine--tRNA ligase, cytoplasmic OS=Homo sapiens OX=9606 GN=YARS1 PE=1 SV=4	YARS1	1	17.41	18.75	21.22	17.31	18.47	19.56	18.85	18.98	20.55	18.67	17.8	20.41	18.99	19.12	20.74	19.02	19.78	20.51	18.7	19.79	19.89	19.2	19.35	20.81	0.68	-0.169474	1.52052	19.3278	1.67	0.11	0.25	-5.98
P49790	NU153_HUMAN	Nuclear pore complex protein Nup153 OS=Homo sapiens OX=9606 GN=NUP153 PE=1 SV=2	NUP153	25	26.41	26.05	26.71	26.19	26.12	26.9	26.34	25.86	26.25	26.03	25.67	26.36	26.7	26.55	26.66	26.69	26.64	26.73	27.3	27.38	27.35	27.31	27.35	27.47	-0.23	-0.509142	0.056901	26.625	-1.67	0.11	0.25	-5.98
P48634	PRC2A_HUMAN	Protein PRRC2A OS=Homo sapiens OX=9606 GN=PRRC2A PE=1 SV=3	PRRC2A	18	24.66	24.61	25.64	25.51	25.41	25.32	24.31	23.61	24.19	24.59	24.63	24.16	24.39	23.99	23.55	25.21	25.28	24.16	24.22	23.81	23.67	25.13	25.09	24.19	-0.39	-0.887185	0.10001	24.5549	-1.67	0.11	0.25	-5.99
Q92560	BAP1_HUMAN	Ubiquitin carboxyl-terminal hydrolase BAP1 OS=Homo sapiens OX=9606 GN=BAP1 PE=1 SV=2	BAP1	3	19.69	19.97	21.65	19.74	19.23	20.21	19.73	19.84	21.14	19.6	19.87	20.35	20.01	21.43	21.92	20.11	20.68	20.96	20.16	21	21.79	22.61	19.85	20.45	0.67	-0.169624	1.49992	20.5003	1.67	0.11	0.25	-5.99
Q9H583	HEAT1_HUMAN	HEAT repeat-containing protein 1 OS=Homo sapiens OX=9606 GN=HEATR1 PE=1 SV=3	HEATR1	39	25.68	25.65	24.65	25.57	25.3	24.4	25.87	25.75	24.98	25.82	25.46	24.71	26.33	26	25.23	25.92	26.04	25.47	25.5	25.15	24.62	25.37	25.39	24.61	-0.21	-0.46414	0.052762	25.3936	-1.66	0.11	0.25	-5.99
Q9NSI2	SLX9_HUMAN	Ribosome biogenesis protein SLX9 homolog OS=Homo sapiens OX=9606 GN=SLX9 PE=1 SV=2	SLX9	6	22.87	22.87	22.7	22.93	22.49	22.26	22.16	21.82	22.2	22.3	21.63	21.52	22.31	21.79	22	21.84	23.03	21.85	23.38	22.82	23.05	23.19	23.19	22.56	-0.36	-0.805348	0.091948	22.4491	-1.66	0.11	0.25	-6
Q9Y2F5	ICE1_HUMAN	Little elongation complex subunit 1 OS=Homo sapiens OX=9606 GN=ICE1 PE=1 SV=5	ICE1	2	20.18	19.87	18.91	19.79	19.59	18.69	19.74	19.51	18.96	19.5	19.32	17.88	20.62	19.96	20.32	19.72	20.2	19.98	21.05	20.33	21.3	20.31	20.51	20.23	-0.48	-1.09346	0.126793	19.8526	-1.66	0.11	0.25	-6.01
Q8IY67	RAVR1_HUMAN	Ribonucleoprotein PTB-binding 1 OS=Homo sapiens OX=9606 GN=RAVER1 PE=1 SV=1	RAVER1	9	22.63	22.76	23.63	22.67	21.72	24.3	22.55	22.97	22.87	22.11	21.85	24.15	22.25	22.47	22.19	21.89	21.49	23.07	22.08	22.62	22.52	21.77	21.5	22.93	0.33	-0.0866817	0.738971	22.5413	1.65	0.11	0.25	-6.01
O15047	SET1A_HUMAN	Histone-lysine N-methyltransferase SETD1A OS=Homo sapiens OX=9606 GN=SETD1A PE=1 SV=3	SETD1A	4	20.97	20.78	20.98	21.06	20.69	20.56	21.72	21.13	20.49	21.33	21.21	20.45	21.03	20.91	20.32	20.67	21.09	21.24	21.59	20.99	20.22	21.15	21.16	21.05	-0.38	-0.853152	0.10063	20.9496	-1.65	0.12	0.25	-6.02
Q14692	BMS1_HUMAN	Ribosome biogenesis protein BMS1 homolog OS=Homo sapiens OX=9606 GN=BMS1 PE=1 SV=1	BMS1	31	27.13	26.54	25.04	26.81	26.91	25.23	27.12	26.65	25.88	27.01	26.64	25.63	27.23	26.39	26.63	26.57	26.61	26.83	26.94	26.64	27.04	26.47	26.68	27.03	-0.55	-1.24218	0.147355	26.568	-1.65	0.12	0.25	-6.02
Q14331	FRG1_HUMAN	Protein FRG1 OS=Homo sapiens OX=9606 GN=FRG1 PE=1 SV=1	FRG1	7	22.79	22.3	26.06	22.74	23.02	25.54	22.82	22.43	25.55	22.56	22.63	25.44	23.66	22.75	25.02	23.43	23.97	24.66	23.61	23.05	24.63	23.4	23.57	24.32	-0.58	-1.32709	0.15773	23.7485	-1.65	0.12	0.25	-6.02
P40938	RFC3_HUMAN	Replication factor C subunit 3 OS=Homo sapiens OX=9606 GN=RFC3 PE=1 SV=2	RFC3	7	23.06	23.36	22.42	23.09	22.97	22.27	23.08	23.14	22.31	23.17	22.59	22.56	22.25	22.28	21.74	22.11	21.9	21.64	22.64	23.56	22.84	22.15	22.44	22.51	0.33	-0.0899404	0.746541	22.5869	1.64	0.12	0.26	-6.03
O95602	RPA1_HUMAN	DNA-directed RNA polymerase I subunit RPA1 OS=Homo sapiens OX=9606 GN=POLR1A PE=1 SV=2	POLR1A	12	22.65	23.21	21.4	22.39	22.2	20.68	22.23	23.41	21.4	22.55	23.19	20.66	21.73	22.03	22.32	21.95	21.56	20	23.39	23.93	23.3	21.98	22.27	22.35	0.64	-0.178187	1.46793	22.1996	1.64	0.12	0.26	-6.03
O95831	AIFM1_HUMAN	Apoptosis-inducing factor 1, mitochondrial OS=Homo sapiens OX=9606 GN=AIFM1 PE=1 SV=1	AIFM1	6	21.89	21.87	21.42	21.97	22.13	20.56	21.56	21.34	21.03	21.52	21.55	20.81	21.84	21.24	20.82	21.76	22.06	21.25	21.8	21.43	20.94	22.03	21.98	20.54	-0.3	-0.687952	0.083706	21.4721	-1.64	0.12	0.26	-6.03
P18124	RL7_HUMAN	60S ribosomal protein L7 OS=Homo sapiens OX=9606 GN=RPL7 PE=1 SV=1	RPL7	10	26.7	26.57	23.46	26.88	26.06	24.88	26.63	25.75	24.49	26.15	25.48	24.7	25.75	25.33	23.64	25.4	25.69	25.46	26.14	25.57	24.03	25.91	26.08	25.78	-0.5	-1.13522	0.138661	25.5226	-1.64	0.12	0.26	-6.04
Q9H1A4	APC1_HUMAN	Anaphase-promoting complex subunit 1 OS=Homo sapiens OX=9606 GN=ANAPC1 PE=1 SV=1	ANAPC1	3	19.81	19.31	18.08	19.71	19.65	18.49	19.91	20.09	18.77	20.12	19.59	18.89	19.82	19.63	18.83	19.43	19.54	18.55	18.38	22.7	18.49	17.88	18.53	18.47	0.95	-0.26778	2.1764	19.2782	1.63	0.12	0.26	-6.04
O60266	ADCY3_HUMAN	Adenylate cyclase type 3 OS=Homo sapiens OX=9606 GN=ADCY3 PE=1 SV=3	ADCY3	1	17.07	16.17	16.44	16.76	17.38	16.5	17.32	16.91	16.01	17.44	17.05	16.38	17.44	17.11	16.89	16.83	16.49	16.91	18.1	17.4	18.61	18.1	18.38	17.15	-0.59	-1.34131	0.164889	17.1171	-1.63	0.12	0.26	-6.04
P07948	LYN_HUMAN	Tyrosine-protein kinase Lyn OS=Homo sapiens OX=9606 GN=LYN PE=1 SV=3	LYN	1	18.99	18.68	17.62	18.82	18.93	18.41	18.7	18.64	17.82	18.86	18.34	18.27	18.68	18.48	18.14	18.62	17.09	17.66	19.44	17.25	19.38	19.27	19.46	18.42	-0.69	-1.57521	0.194584	18.4987	-1.63	0.12	0.26	-6.04
P78527	PRKDC_HUMAN	DNA-dependent protein kinase catalytic subunit OS=Homo sapiens OX=9606 GN=PRKDC PE=1 SV=3	PRKDC	128	29.03	29.09	28.31	28.91	28.89	28.09	29.26	29.37	28.38	29.3	29.1	28.18	29.45	29.08	28.46	29.13	29.13	28.41	29.23	28.69	28.38	28.85	28.97	27.96	-0.18	-0.421011	0.0520243	28.8185	-1.63	0.12	0.26	-6.04
P17482	HXB9_HUMAN	Homeobox protein Hox-B9 OS=Homo sapiens OX=9606 GN=HOXB9 PE=1 SV=2	HOXB9	1	17.48	18.67	16.68	15.86	16.6	18.71	15.83	18.67	16.76	16.75	15.27	19.3	17.23	17.4	16.33	17.16	16.29	14.86	16.9	17.15	16.05	16.78	16.2	18.36	1.11	-0.31563	2.53831	16.9708	1.63	0.12	0.26	-6.05
O75190	DNJB6_HUMAN	DnaJ homolog subfamily B member 6 OS=Homo sapiens OX=9606 GN=DNAJB6 PE=1 SV=2	DNAJB6	3	20.26	20.25	20.58	20.35	20.24	20.29	20.26	20.01	20.28	19.86	20.29	20.46	21.34	20.94	21.67	20.99	21.35	21.56	21.45	21.13	21.37	21.34	21.26	21.59	-0.25	-0.563136	0.0707315	20.7965	-1.62	0.12	0.26	-6.05
P99999	CYC_HUMAN	Cytochrome c OS=Homo sapiens OX=9606 GN=CYCS PE=1 SV=2	CYCS	1	17.06	16.97	17.57	14.77	17.1	17.52	16.26	17.79	18.26	15.36	17.46	15.61	16.82	17.53	17.98	14.49	15.91	17.44	16.41	17.42	18.96	16.1	16.27	16.83	0.79	-0.227109	1.80302	16.8274	1.62	0.12	0.26	-6.06
Q96HA7	TONSL_HUMAN	Tonsoku-like protein OS=Homo sapiens OX=9606 GN=TONSL PE=1 SV=2	TONSL	1	18.37	17.65	14.17	18.33	17.15	14.12	18.83	18.28	14.08	18.46	18.33	14.03	18.08	18.18	13.79	17.27	17.26	13.89	18.67	17.72	14.1	17.58	18.26	14.03	-0.53	-1.21226	0.15277	16.6927	-1.62	0.12	0.26	-6.06
Q8WUB8	PHF10_HUMAN	PHD finger protein 10 OS=Homo sapiens OX=9606 GN=PHF10 PE=1 SV=3	PHF10	1	18.58	18.17	14.17	18.55	18.25	14.12	18.04	17.89	14.08	18.25	17.79	14.03	19.75	18.05	13.79	19.8	19.05	13.89	20.31	18.31	19.06	19.97	19.91	14.03	-1.06	-2.4331	0.308533	17.4098	-1.62	0.12	0.26	-6.06
Q9UHA3	RLP24_HUMAN	Probable ribosome biogenesis protein RLP24 OS=Homo sapiens OX=9606 GN=RSL24D1 PE=1 SV=1	RSL24D1	2	21.98	21.73	20.13	22.07	21.6	21.44	22.64	22	22.23	21.79	21.62	21.63	22.19	21.75	21.51	21.83	22.14	22.02	22.07	21.65	21.5	22.22	22.03	22.02	-0.43	-0.993314	0.126378	21.8237	-1.62	0.12	0.26	-6.06
Q96I25	SPF45_HUMAN	Splicing factor 45 OS=Homo sapiens OX=9606 GN=RBM17 PE=1 SV=1	RBM17	12	24.87	24.6	25.89	24.25	24.67	26.35	24.92	24.41	25.13	24.24	23.95	25.92	24.91	24.86	25.3	24.8	24.59	25.71	25.7	25.38	26.3	25.46	25.51	26.43	-0.29	-0.664061	0.0849294	25.1726	-1.62	0.12	0.26	-6.06
Q9BUV0	RSRP1_HUMAN	Arginine/serine-rich protein 1 OS=Homo sapiens OX=9606 GN=RSRP1 PE=1 SV=2	RSRP1	1	19.66	18.65	18.71	19.74	19.59	17.86	18.91	18.51	18.85	18.87	18.82	16.95	19	18.57	18.58	18.44	18.52	17.15	19.67	19.67	20.05	19.64	19.41	19.13	-0.46	-1.04776	0.134827	18.8737	-1.61	0.12	0.27	-6.07
O00264	PGRC1_HUMAN	Membrane-associated progesterone receptor component 1 OS=Homo sapiens OX=9606 GN=PGRMC1 PE=1 SV=3	PGRMC1	1	19.06	19.3	17.72	19.12	18.88	19.69	19.04	17.84	18.83	18.97	18.67	19.5	19.93	19.6	19.26	19.26	19.65	20.44	19.51	18.92	18.47	19.24	19.54	20.62	-0.47	-1.08709	0.139965	19.2108	-1.61	0.12	0.27	-6.07
P48681	NEST_HUMAN	Nestin OS=Homo sapiens OX=9606 GN=NES PE=1 SV=2	NES	1	19.26	19.47	20.31	18.96	18.36	20.77	18.95	19.66	20.08	18.92	18.59	20.56	20.27	20.65	19.9	19.07	19.82	20.88	19.82	20.23	20.5	19.2	19.23	20.43	0.42	-0.126252	0.975832	19.7455	1.61	0.12	0.27	-6.07
O60934	NBN_HUMAN	Nibrin OS=Homo sapiens OX=9606 GN=NBN PE=1 SV=1	NBN	9	22.52	22.83	22.13	22.69	22.67	22.66	22.6	22.5	22.59	22.75	22.07	22.68	23.21	22.4	22.59	22.56	23.2	22.17	23.45	22.44	22.93	23.54	23.05	22.21	-0.4	-0.928459	0.120689	22.6847	-1.61	0.12	0.27	-6.07
P07437	TBB5_HUMAN	Tubulin beta chain OS=Homo sapiens OX=9606 GN=TUBB PE=1 SV=2	TUBB	4	25.91	25.63	24.49	25.78	25.63	24.94	24.95	24.97	23.39	25.1	24.76	23.86	24	23.36	23.34	24.05	23.63	23.34	23.43	23.11	22.83	23.81	23.49	22.37	-0.31	-0.702946	0.0918591	24.1739	-1.61	0.12	0.27	-6.08
Q96PV6	LENG8_HUMAN	Leukocyte receptor cluster member 8 OS=Homo sapiens OX=9606 GN=LENG8 PE=1 SV=3	LENG8	10	25.4	24.95	24.26	25.46	25.9	24.1	25.39	24.78	24.67	25.6	25.27	23.99	24.74	24.52	22.79	25.12	24.83	23.75	24.78	24.62	22.73	24.92	25.04	23.48	-0.36	-0.832183	0.109572	24.629	-1.6	0.12	0.27	-6.08
Q14008	CKAP5_HUMAN	Cytoskeleton-associated protein 5 OS=Homo sapiens OX=9606 GN=CKAP5 PE=1 SV=3	CKAP5	7	20.86	21.45	21.35	20.8	20.76	21.28	21.05	20.87	21.44	21.32	20.09	21.15	21.42	21.39	21.49	21.59	21.47	21.45	20.64	21.93	20.42	20.58	20.33	20.69	0.42	-0.129494	0.974872	21.0768	1.6	0.13	0.27	-6.09
Q8TAQ2	SMRC2_HUMAN	SWI/SNF complex subunit SMARCC2 OS=Homo sapiens OX=9606 GN=SMARCC2 PE=1 SV=1	SMARCC2	6	21.75	22.29	21.18	21.66	21.44	22.49	22.31	22.3	21.94	22	21.33	22.72	22.39	22.95	21.62	21.72	21.69	22.88	22.3	22.4	21.59	21.62	21.7	21.98	0.3	-0.0911522	0.686254	22.0111	1.6	0.13	0.27	-6.09
Q9NPJ6	MED4_HUMAN	Mediator of RNA polymerase II transcription subunit 4 OS=Homo sapiens OX=9606 GN=MED4 PE=1 SV=1	MED4	2	20.7	20.58	20.37	20.57	20.68	20.05	20.97	20.84	20.51	21.13	20.28	20.45	20.76	20.06	19.62	20.77	20.7	19.49	20.99	20.6	20.13	20.9	20.73	19.61	-0.33	-0.770856	0.102595	20.4779	-1.6	0.13	0.27	-6.09
Q96SB4	SRPK1_HUMAN	SRSF protein kinase 1 OS=Homo sapiens OX=9606 GN=SRPK1 PE=1 SV=2	SRPK1	6	21.19	20.7	16.97	21.53	21.37	19.59	20.72	20.53	16.88	20.86	20.97	19.55	21.2	20.56	16.6	21.44	21.37	20.27	20.89	19.96	19.02	21.49	21.51	20.01	-0.56	-1.2955	0.172948	20.2158	-1.6	0.13	0.27	-6.09
P12074	CX6A1_HUMAN	Cytochrome c oxidase subunit 6A1, mitochondrial OS=Homo sapiens OX=9606 GN=COX6A1 PE=1 SV=4	COX6A1	2	22.08	22.59	21.27	22.2	21.76	21.71	20.97	21.95	20.79	21.12	20.87	21.22	21.43	20.95	21.34	21.59	21.14	21.75	20.91	21.38	20.84	21.17	21.31	21.15	0.37	-0.113531	0.849564	21.3961	1.6	0.13	0.27	-6.09
P61313	RL15_HUMAN	60S ribosomal protein L15 OS=Homo sapiens OX=9606 GN=RPL15 PE=1 SV=2	RPL15	6	25.65	25.37	22.66	25.86	25.19	22.95	25.95	24.97	22.95	25.57	24.96	22.76	24.86	24.48	22.53	24.63	24.85	24.05	25.44	25.15	23.49	25.51	25.68	24.36	-0.48	-1.11336	0.149071	24.5778	-1.6	0.13	0.27	-6.09
O75063	XYLK_HUMAN	Glycosaminoglycan xylosylkinase OS=Homo sapiens OX=9606 GN=FAM20B PE=1 SV=1	FAM20B	1	17.58	17.66	16.38	17.07	16.57	14.04	17.47	16.59	16.67	16.62	16.98	16.12	16.99	15.31	17.3	15.79	17	15.04	17.57	17	16.98	16.58	16.14	14.73	-0.76	-1.76092	0.235609	16.5071	-1.6	0.13	0.27	-6.09
Q9NVC6	MED17_HUMAN	Mediator of RNA polymerase II transcription subunit 17 OS=Homo sapiens OX=9606 GN=MED17 PE=1 SV=2	MED17	2	19.08	19.37	19.57	19.01	19.59	19.59	20.29	19.71	18.95	20.12	20.23	19.7	20.34	19.1	20.88	20.74	20.37	19.11	20.57	19.81	21.04	20.57	20.09	20.23	-0.57	-1.32364	0.178	19.9188	-1.6	0.13	0.27	-6.1
P61353	RL27_HUMAN	60S ribosomal protein L27 OS=Homo sapiens OX=9606 GN=RPL27 PE=1 SV=2	RPL27	7	25.98	25.79	23.38	26.07	25.34	24.12	25.4	24.65	23.92	25.02	24.49	23.83	24.98	24.34	23.69	24.58	24.98	24.65	25.39	25.19	24.17	25.21	25.26	24.78	-0.44	-1.02044	0.137536	24.8001	-1.59	0.13	0.27	-6.1
O15381	NVL_HUMAN	Nuclear valosin-containing protein-like OS=Homo sapiens OX=9606 GN=NVL PE=1 SV=1	NVL	1	18.94	19.21	18.63	18.97	18.84	18.48	19.25	18.13	19.18	19.15	18.68	18.79	19.67	18.61	18.25	19.45	19.53	18.71	19.43	19.42	18.15	19.24	19.13	18.39	-0.48	-1.11541	0.151094	18.9262	-1.59	0.13	0.27	-6.1
Q96N64	PWP2A_HUMAN	PWWP domain-containing protein 2A OS=Homo sapiens OX=9606 GN=PWWP2A PE=1 SV=2	PWWP2A	1	18.13	18.04	18.64	18.65	19.25	18.43	18.39	18.53	18.2	18.76	18.48	17.96	18.46	19.41	19.33	19.65	19.38	19.88	18.37	19.11	19.32	19.44	19.65	18.81	0.43	-0.135974	1.00134	18.8452	1.59	0.13	0.27	-6.1
O95563	MPC2_HUMAN	Mitochondrial pyruvate carrier 2 OS=Homo sapiens OX=9606 GN=MPC2 PE=1 SV=1	MPC2	2	20.41	21.07	20.12	20.47	20.63	20.14	21.02	21.4	20.64	21.02	20.85	20.37	20.46	20.4	20.22	20.26	20.3	19.23	18.83	19.39	19.61	19.55	18.38	18.81	0.39	-0.122173	0.893881	20.1499	1.59	0.13	0.27	-6.11
Q9Y5Q9	TF3C3_HUMAN	General transcription factor 3C polypeptide 3 OS=Homo sapiens OX=9606 GN=GTF3C3 PE=1 SV=1	GTF3C3	9	22.89	23.99	21.07	23.69	21.96	20.9	22.99	23.74	21.09	24.32	23.88	23.65	22.9	25.23	24.44	25.13	21.99	21.19	23.62	23.47	21.41	25.06	22.23	21.08	1	-0.321871	2.33186	22.9964	1.58	0.13	0.27	-6.11
Q96CB8	INT12_HUMAN	Integrator complex subunit 12 OS=Homo sapiens OX=9606 GN=INTS12 PE=1 SV=1	INTS12	2	18.83	20.35	19.47	19.43	19.72	19.45	19.42	19.85	19.36	19.41	19.11	18.96	19.3	18.82	18.16	19.37	19.57	18.85	19.26	19.63	18.72	19.62	19.65	18.58	0.46	-0.148853	1.06611	19.2874	1.58	0.13	0.28	-6.12
Q9BRZ2	TRI56_HUMAN	E3 ubiquitin-protein ligase TRIM56 OS=Homo sapiens OX=9606 GN=TRIM56 PE=1 SV=3	TRIM56	1	16.42	15.31	14.17	17.52	16.91	17.82	17.09	17.58	14.08	16.56	19.38	17.95	17.23	15.45	13.79	17.46	16.97	17.59	16.79	14.66	17.72	18.33	17.8	19.07	-1.13	-2.63565	0.371072	16.8182	-1.58	0.13	0.28	-6.13
P24468	COT2_HUMAN	COUP transcription factor 2 OS=Homo sapiens OX=9606 GN=NR2F2 PE=1 SV=1	NR2F2	1	18.72	19.05	17.81	18.49	18.13	16.82	18	18.59	16.88	18.37	16.93	16.36	18.46	19.08	18.15	18.01	17.85	18.37	18.14	18.84	18.72	18.21	18.42	17.38	0.56	-0.184501	1.30542	18.0737	1.57	0.13	0.28	-6.13
O75534	CSDE1_HUMAN	Cold shock domain-containing protein E1 OS=Homo sapiens OX=9606 GN=CSDE1 PE=1 SV=2	CSDE1	4	21.51	21.68	21.98	20.88	21.58	22.87	21.65	20.98	21.37	21.24	20.6	22.02	22.28	21.19	21.2	22.16	22.08	22.4	22.48	22.08	20.93	22.19	22.18	23.27	-0.49	-1.15348	0.163573	21.7835	-1.57	0.13	0.28	-6.13
Q9BW27	NUP85_HUMAN	Nuclear pore complex protein Nup85 OS=Homo sapiens OX=9606 GN=NUP85 PE=1 SV=1	NUP85	5	22.22	22.39	21.41	22.3	22.01	21.97	22.58	22.53	21.72	22.49	21.84	22.17	23.01	22.32	21.75	22.55	22.9	22.68	22.27	21.62	21.4	22.37	22.46	21.91	-0.3	-0.706445	0.101149	22.203	-1.57	0.13	0.28	-6.14
Q5VU97	CAHD1_HUMAN	VWFA and cache domain-containing protein 1 OS=Homo sapiens OX=9606 GN=CACHD1 PE=2 SV=2	CACHD1	1	21.13	20.55	21.25	20.73	20.15	21.23	20.71	19.38	20.82	20.13	19.05	20.45	19.98	20.15	18.55	18.83	20.38	20	19.85	18.95	18.83	19.99	19.72	20.33	-0.66	-1.5473	0.222846	20.0479	-1.56	0.13	0.28	-6.14
P62318	SMD3_HUMAN	Small nuclear ribonucleoprotein Sm D3 OS=Homo sapiens OX=9606 GN=SNRPD3 PE=1 SV=1	SNRPD3	2	25.39	25.01	25.97	25.29	25.79	25.96	26.23	25.57	26.29	25.83	25.53	26.25	26.94	26.9	26.06	26.72	27.04	26.79	26.7	26.29	25.92	26.49	26.67	26.28	-0.37	-0.87508	0.126472	26.1632	-1.56	0.13	0.28	-6.14
P13984	T2FB_HUMAN	General transcription factor IIF subunit 2 OS=Homo sapiens OX=9606 GN=GTF2F2 PE=1 SV=2	GTF2F2	2	19.62	20	20.81	20.07	20.49	20.55	19.95	20.39	20.7	20.04	19.56	20.89	21.41	21.33	21.59	21.01	21.4	21.28	20.07	20.89	21.02	20.03	20.21	19.91	0.39	-0.132053	0.913134	20.5509	1.56	0.13	0.28	-6.15
P55084	ECHB_HUMAN	Trifunctional enzyme subunit beta, mitochondrial OS=Homo sapiens OX=9606 GN=HADHB PE=1 SV=3	HADHB	5	21.78	21.58	20.92	21.8	22.15	24.38	22.1	21.89	21.2	22.24	22.38	24.39	22.33	20.98	20.97	22.45	22.49	21.17	21.88	20.66	20.72	21.97	22.04	21.34	-0.75	-1.74809	0.254054	21.9089	-1.56	0.13	0.28	-6.15
Q9HBA9	FOH1B_HUMAN	Putative N-acetylated-alpha-linked acidic dipeptidase OS=Homo sapiens OX=9606 GN=FOLH1B PE=2 SV=1	FOLH1B	1	19.38	19.25	17.33	19.73	18.72	18.33	18.62	19.35	18.67	19.36	19.16	18.76	19.14	19.89	16.78	17.95	18.52	18.61	18.54	19.44	17.55	18.6	18.73	18.36	0.57	-0.192624	1.32659	18.6991	1.56	0.13	0.28	-6.15
Q9NX40	OCAD1_HUMAN	OCIA domain-containing protein 1 OS=Homo sapiens OX=9606 GN=OCIAD1 PE=1 SV=1	OCIAD1	2	21.85	21.64	20.55	21.81	21.46	20.28	21.52	20.96	21.04	21.16	20.39	20.13	21.17	20.65	21.23	20.91	21.38	20.37	20.58	20.09	20.3	20.54	20.25	20.65	-0.45	-1.04608	0.153171	20.8707	-1.56	0.14	0.28	-6.15
Q9NVS2	RT18A_HUMAN	39S ribosomal protein S18a, mitochondrial OS=Homo sapiens OX=9606 GN=MRPS18A PE=1 SV=1	MRPS18A	3	22.17	22.56	23.9	21.95	22.43	23.19	22.2	22.17	23.25	21.9	21.45	23.03	21.53	21.62	22.22	21.31	21.53	21.95	20.66	21.5	21.63	20.94	21.11	21.72	0.33	-0.111666	0.762787	21.9969	1.56	0.14	0.28	-6.15
Q9HCD5	NCOA5_HUMAN	Nuclear receptor coactivator 5 OS=Homo sapiens OX=9606 GN=NCOA5 PE=1 SV=2	NCOA5	7	24.89	25.98	28.13	24.44	23.08	28.04	24.6	26.29	27.92	24.07	23.39	27.94	23.03	24.86	21.92	23.18	23.26	25.78	22.47	22.82	21.39	23.01	22.85	25.93	1.24	-0.427525	2.9045	24.5522	1.55	0.14	0.28	-6.16
Q9UKD2	MRT4_HUMAN	mRNA turnover protein 4 homolog OS=Homo sapiens OX=9606 GN=MRTO4 PE=1 SV=2	MRTO4	5	23.85	23.78	23.35	23.94	22.9	23.32	23.3	22.63	22.99	22.6	22.27	23.45	22.52	21.75	19.76	22.1	22.57	22.82	23.02	22.02	21.09	22.9	22.88	22.81	-0.63	-1.48167	0.219988	22.6932	-1.55	0.14	0.29	-6.16
Q8NBN7	RDH13_HUMAN	Retinol dehydrogenase 13 OS=Homo sapiens OX=9606 GN=RDH13 PE=1 SV=2	RDH13	2	19.5	19.12	19.64	18.97	18.72	18.96	19.34	18.94	19.34	18.8	19.03	18.95	19.21	18.39	18.78	18.49	18.45	18.24	18.61	18.76	18.28	18.24	18.04	18.87	-0.36	-0.850327	0.12898	18.819	-1.54	0.14	0.29	-6.18
P25398	RS12_HUMAN	40S ribosomal protein S12 OS=Homo sapiens OX=9606 GN=RPS12 PE=1 SV=3	RPS12	1	23.21	22.92	20.76	22.95	22.3	22.68	22.76	22.1	21.2	22.11	21.68	22.35	21.97	21.76	20.13	21.27	21.87	22.16	22.52	22.38	21.06	22.29	22.31	22.39	-0.32	-0.761755	0.115647	22.0456	-1.54	0.14	0.29	-6.18
Q5TGY3	AHDC1_HUMAN	Transcription factor Gibbin OS=Homo sapiens OX=9606 GN=AHDC1 PE=1 SV=1	AHDC1	1	18.67	19.38	19.72	18.67	18.67	20.14	18.94	19.1	19	18.12	17.73	19.59	18.11	18.97	19.36	17.95	17.79	18.11	18.41	18.99	18.3	18.31	18.45	17.46	0.58	-0.207943	1.36685	18.6646	1.54	0.14	0.29	-6.18
P11166	GTR1_HUMAN	Solute carrier family 2, facilitated glucose transporter member 1 OS=Homo sapiens OX=9606 GN=SLC2A1 PE=1 SV=2	SLC2A1	2	20.37	21.01	20.15	20.72	19.42	20.83	20.26	20.51	20.72	19.43	14.83	20.42	19.17	22.92	20.54	18.1	15.95	19.93	19.85	20.14	20.29	19.63	19.77	21.76	1.23	-0.445192	2.91015	19.864	1.54	0.14	0.29	-6.18
O96028	NSD2_HUMAN	Histone-lysine N-methyltransferase NSD2 OS=Homo sapiens OX=9606 GN=NSD2 PE=1 SV=1	NSD2	4	20.02	20.17	20.79	20.24	20.34	19.21	20.27	19.93	20.41	20.17	21.21	19.29	21.66	20.3	20.25	21.72	22	19.76	21.68	21.37	20.72	21.68	21.62	20.15	-0.47	-1.1015	0.170658	20.6235	-1.53	0.14	0.3	-6.19
P51610	HCFC1_HUMAN	Host cell factor 1 OS=Homo sapiens OX=9606 GN=HCFC1 PE=1 SV=2	HCFC1	8	23.38	23.76	24.51	23.38	23.32	23.49	23.75	23.92	24.29	23.6	23.19	23.56	23.46	23.65	23.75	23.27	23.4	23.81	23.68	23.85	24.05	23.55	23.57	23.55	0.23	-0.0838351	0.541667	23.6562	1.53	0.14	0.3	-6.19
Q14258	TRI25_HUMAN	E3 ubiquitin/ISG15 ligase TRIM25 OS=Homo sapiens OX=9606 GN=TRIM25 PE=1 SV=2	TRIM25	3	20.26	20.81	19.95	20.2	19.91	20.46	20.02	20.33	20.13	20.25	19.47	20.27	20.54	20.52	20.22	20.26	20.53	20.46	18.91	19.48	19.63	18.4	18.56	19.4	0.35	-0.130229	0.837842	19.9566	1.53	0.14	0.3	-6.19
Q9BZF1	OSBL8_HUMAN	Oxysterol-binding protein-related protein 8 OS=Homo sapiens OX=9606 GN=OSBPL8 PE=1 SV=3	OSBPL8	5	21.88	21.7	20.1	21.71	21.45	20.83	20.54	20.74	19.99	20.44	22.43	20.4	21.59	20.6	19.71	20.79	20.92	20.42	21.16	20.3	19.64	20.62	20.8	19.95	-0.46	-1.07988	0.169565	20.7803	-1.52	0.14	0.3	-6.2
P36873	PP1G_HUMAN	Serine/threonine-protein phosphatase PP1-gamma catalytic subunit OS=Homo sapiens OX=9606 GN=PPP1CC PE=1 SV=1	PPP1CC	2	23.42	23.27	23.69	23.17	23.46	22.86	23.63	22.95	24.3	23.25	22.43	22.83	24.62	23.81	23.96	24.32	24.53	23.6	24.84	24.71	23.84	24.64	24.77	23.75	-0.44	-1.04185	0.164835	23.7769	-1.52	0.14	0.3	-6.21
Q96H55	MYO19_HUMAN	Unconventional myosin-XIX OS=Homo sapiens OX=9606 GN=MYO19 PE=1 SV=2	MYO19	3	20.9	20.9	19.38	20.9	20.5	19.78	20.81	20.76	19.49	20.98	20.59	19.68	20.29	19.76	19.35	19.9	20.14	19.7	20.57	19.74	19.98	20.35	20.45	19.51	-0.35	-0.837104	0.1324	20.183	-1.52	0.14	0.3	-6.21
P10244	MYBB_HUMAN	Myb-related protein B OS=Homo sapiens OX=9606 GN=MYBL2 PE=1 SV=1	MYBL2	1	17.84	18.29	18.69	17.94	17.84	14.12	18.23	17.89	18.29	17.51	17.9	14.03	18.45	16.23	18	17.14	17.5	13.89	17.95	15.71	17.63	16.2	17.14	17.92	-1.09	-2.5909	0.411905	17.1806	-1.52	0.15	0.3	-6.21
Q9NX20	RM16_HUMAN	39S ribosomal protein L16, mitochondrial OS=Homo sapiens OX=9606 GN=MRPL16 PE=1 SV=1	MRPL16	2	21.87	21.73	23.31	21.38	21.64	23.24	21.95	21.43	22.85	21.43	20.67	22.93	21.31	20.49	21.78	21.16	21.12	21.69	19.88	19.83	20.43	19.62	19.71	20.41	-0.38	-0.906466	0.144552	21.3268	-1.52	0.15	0.3	-6.21
P11474	ERR1_HUMAN	Steroid hormone receptor ERR1 OS=Homo sapiens OX=9606 GN=ESRRA PE=1 SV=3	ESRRA	1	15.86	15.97	14.45	15.52	15.26	14.12	15.49	16.34	16.42	15.17	15.42	14.03	15.24	15.73	16.34	14.38	14.39	13.89	15.46	16.72	15.78	14.2	14.38	14.03	0.67	-0.256059	1.60513	15.1909	1.52	0.15	0.3	-6.21
P62140	PP1B_HUMAN	Serine/threonine-protein phosphatase PP1-beta catalytic subunit OS=Homo sapiens OX=9606 GN=PPP1CB PE=1 SV=3	PPP1CB	4	22.88	22.81	22.08	22.89	23.1	21.69	23.47	23	22.69	23.23	22.74	21.99	22.66	22.49	21.47	22.73	22.43	21.29	22.73	22.5	21.63	22.62	22.71	21.1	-0.23	-0.559251	0.0899877	22.4555	-1.51	0.15	0.3	-6.22
P98175	RBM10_HUMAN	RNA-binding protein 10 OS=Homo sapiens OX=9606 GN=RBM10 PE=1 SV=3	RBM10	20	25.41	25.08	25.45	25.49	25.64	26.67	25.05	24.9	25.39	25.6	25.27	26.48	26.23	25.94	25.53	26.66	26.51	26.58	26.18	25.81	26.25	26.69	26.44	26.81	-0.28	-0.674375	0.108995	25.9197	-1.51	0.15	0.3	-6.22
Q96TC7	RMD3_HUMAN	Regulator of microtubule dynamics protein 3 OS=Homo sapiens OX=9606 GN=RMDN3 PE=1 SV=2	RMDN3	6	22.36	22.38	21.44	22.36	22.31	21.5	22.66	22.7	22.23	22.79	22.56	21.88	22.69	22.62	22.13	22.49	22.54	22.01	22.89	21.93	22.13	22.58	22.53	21.64	-0.24	-0.57493	0.0934572	22.3064	-1.51	0.15	0.3	-6.23
Q9P2B7	CFA97_HUMAN	Cilia- and flagella-associated protein 97 OS=Homo sapiens OX=9606 GN=CFAP97 PE=1 SV=2	CFAP97	2	22.13	21.12	22.6	21.43	21.34	22.19	22.4	22.16	21.15	21.13	20.66	22.26	22.7	22.25	22.6	22.78	22.77	21.8	21.67	20.99	20.81	21.5	22.28	21.38	-0.6	-1.425	0.23498	21.8376	-1.5	0.15	0.31	-6.23
Q14739	LBR_HUMAN	Delta(14)-sterol reductase LBR OS=Homo sapiens OX=9606 GN=LBR PE=1 SV=2	LBR	8	25.99	25.95	24.62	26.08	25.95	24.98	25.81	25.67	25.03	26.1	25.55	25.2	26.62	26.25	25.92	26.52	26.54	25.79	25.62	25.14	25.3	25.86	25.88	25.31	-0.26	-0.619399	0.102173	25.7365	-1.5	0.15	0.31	-6.24
Q10567	AP1B1_HUMAN	AP-1 complex subunit beta-1 OS=Homo sapiens OX=9606 GN=AP1B1 PE=1 SV=3	AP1B1	1	19.8	19.28	19.36	19.83	19.12	18.9	19.28	19.25	19.88	19.56	19.66	19.19	17.91	18.82	19.47	18.62	18.94	18.19	17.72	19.17	18.53	17.96	18	17.98	0.46	-0.18073	1.09278	18.9336	1.5	0.15	0.31	-6.24
Q13309	SKP2_HUMAN	S-phase kinase-associated protein 2 OS=Homo sapiens OX=9606 GN=SKP2 PE=1 SV=2	SKP2	1	17.81	18.34	14.17	18.29	18.05	20.12	17.84	18.36	14.08	18.53	18.01	20.03	16.71	18.26	13.79	17.01	17.82	18.12	17.46	17.49	14.1	17.07	17.9	16.93	0.66	-0.26338	1.57717	17.3462	1.49	0.15	0.31	-6.25
Q13601	KRR1_HUMAN	KRR1 small subunit processome component homolog OS=Homo sapiens OX=9606 GN=KRR1 PE=1 SV=4	KRR1	3	21.45	21.24	19.39	21.4	20.72	20.19	21.71	21.45	20.75	21.68	21.24	20.45	21.42	21.25	19.86	20.84	20.34	20.42	21.19	20.54	19.01	20.69	20.55	19.36	-0.32	-0.774043	0.129702	20.7135	-1.49	0.15	0.31	-6.25
O60293	ZC3H1_HUMAN	Zinc finger C3H1 domain-containing protein OS=Homo sapiens OX=9606 GN=ZFC3H1 PE=1 SV=3	ZFC3H1	26	25.05	25.14	25.06	25.41	25.68	25.4	25.3	25.28	25.45	25.45	25.14	25.38	25.52	26.06	26.1	25.98	25.97	25.8	25.86	26.12	26.1	26.23	26.22	25.58	0.22	-0.0899003	0.532559	25.6373	1.49	0.15	0.31	-6.25
Q86XK2	FBX11_HUMAN	F-box only protein 11 OS=Homo sapiens OX=9606 GN=FBXO11 PE=1 SV=3	FBXO11	1	17.83	16.84	17.21	18.1	17.12	17.86	17.69	17.64	17.7	18.22	17.82	17.11	17.51	16.82	17.03	17.46	16.86	17.03	18.98	18.85	17.93	18.64	18.81	17.84	-0.46	-1.1142	0.188369	17.7042	-1.49	0.15	0.31	-6.25
Q8IXI1	MIRO2_HUMAN	Mitochondrial Rho GTPase 2 OS=Homo sapiens OX=9606 GN=RHOT2 PE=1 SV=2	RHOT2	2	21.5	22.01	21.09	21.52	21.65	21.2	21.44	21.39	20.89	21.15	20.24	20.8	20.01	21.29	19.95	20.83	20.42	20.35	20.15	20.29	21.29	19.77	19.65	19.57	0.47	-0.192348	1.13509	20.7689	1.49	0.15	0.31	-6.25
Q2TB10	ZN800_HUMAN	Zinc finger protein 800 OS=Homo sapiens OX=9606 GN=ZNF800 PE=1 SV=1	ZNF800	4	20.73	20.59	21.75	21.54	20.27	21.35	21.17	20.34	22.37	21.71	20.56	21.45	20.93	20.5	21.6	21.49	21.68	22.35	20.64	20.4	21.37	21.43	21.37	22.2	-0.41	-0.985641	0.167326	21.241	-1.48	0.15	0.31	-6.26
Q8N5N7	RM50_HUMAN	39S ribosomal protein L50, mitochondrial OS=Homo sapiens OX=9606 GN=MRPL50 PE=1 SV=2	MRPL50	1	19.97	19.61	20.7	19.58	19.67	19.83	19.98	19.25	19.85	19.06	18.87	19.45	18.76	18.8	18.77	18.46	18.87	18.11	18.34	17.85	18.64	17.77	18.81	18.24	-0.38	-0.925559	0.157132	19.0513	-1.48	0.15	0.31	-6.26
P82914	RT15_HUMAN	28S ribosomal protein S15, mitochondrial OS=Homo sapiens OX=9606 GN=MRPS15 PE=1 SV=1	MRPS15	2	20.39	21.15	21.18	21.65	21.43	22.42	20.68	20.65	20.56	21	20.65	22.16	19.71	20.24	20.92	20.29	20.22	20.55	20.31	20.89	20.34	20.07	19.85	20.15	0.46	-0.189541	1.10938	20.7278	1.48	0.15	0.31	-6.26
P43366	MAGB1_HUMAN	Melanoma-associated antigen B1 OS=Homo sapiens OX=9606 GN=MAGEB1 PE=1 SV=2	MAGEB1	1	18.49	18.38	14.17	18.4	17.54	17.99	17.52	17.35	14.08	17.43	16.83	17.15	17.65	16.8	13.79	17.43	17.33	17.06	17.21	16.35	14.1	17.4	17.52	17.9	-0.5	-1.20918	0.20639	16.9116	-1.48	0.15	0.31	-6.26
Q15365	PCBP1_HUMAN	Poly(rC)-binding protein 1 OS=Homo sapiens OX=9606 GN=PCBP1 PE=1 SV=2	PCBP1	3	23.52	24.16	23.59	23.84	24.03	26.23	23.62	23.84	23.29	23.58	23.17	25.93	22.63	22.58	22.87	22.22	22.41	24.3	22.87	23.14	23.16	22.72	22.98	24.84	0.27	-0.112081	0.656208	23.563	1.48	0.15	0.31	-6.26
P25440	BRD2_HUMAN	Bromodomain-containing protein 2 OS=Homo sapiens OX=9606 GN=BRD2 PE=1 SV=2	BRD2	12	24.49	24.21	24.28	24.02	24.5	22.5	24.56	24.04	24.07	24.08	24.13	22.64	24.89	24.37	23.43	24.91	24.71	22	25.19	24.93	23.46	25.07	25.14	22.13	-0.4	-0.954727	0.163351	24.0718	-1.48	0.15	0.31	-6.26
P62906	RL10A_HUMAN	60S ribosomal protein L10a OS=Homo sapiens OX=9606 GN=RPL10A PE=1 SV=2	RPL10A	7	25.17	25.1	23.81	25.28	24.62	23.92	24.68	24.25	24.06	24.4	23.93	23.87	24.42	24.09	23.59	24.08	24.39	24.3	24.34	23.88	23.79	24.41	24.39	24.25	-0.32	-0.780104	0.133842	24.2929	-1.48	0.16	0.31	-6.26
Q8IV33	K0825_HUMAN	Uncharacterized protein KIAA0825 OS=Homo sapiens OX=9606 GN=KIAA0825 PE=1 SV=3	KIAA0825	1	21.28	20.19	20.77	20.57	20.7	20.56	21.21	20.2	20.65	20.72	20.08	20.64	20.42	19.99	20.87	20.41	19.13	18.31	19.03	19.14	18.59	19.74	20.2	19.11	-0.61	-1.46146	0.250875	20.1043	-1.48	0.16	0.31	-6.26
Q9H0A0	NAT10_HUMAN	RNA cytidine acetyltransferase OS=Homo sapiens OX=9606 GN=NAT10 PE=1 SV=2	NAT10	29	26.85	26.56	25.25	26.66	26.1	25.53	26.37	26.3	26	26.52	26.04	25.7	26.86	26.36	26.25	26.41	26.46	26.42	27.13	26.9	26.5	26.74	26.76	26.29	-0.27	-0.65017	0.112249	26.3728	-1.48	0.16	0.32	-6.27
Q9H4L5	OSBL3_HUMAN	Oxysterol-binding protein-related protein 3 OS=Homo sapiens OX=9606 GN=OSBPL3 PE=1 SV=1	OSBPL3	1	21.08	21.29	20.34	21.14	21	20.19	21.2	21.47	20.26	21.12	21.01	20.09	18.88	20.07	19.43	19.49	18.51	19.47	18.65	18.82	19	17.98	18.37	18.51	0.46	-0.192274	1.10531	19.8903	1.47	0.16	0.32	-6.27
O00255	MEN1_HUMAN	Menin OS=Homo sapiens OX=9606 GN=MEN1 PE=1 SV=4	MEN1	2	20.48	20.68	21.35	20.33	20.31	20.59	20.77	20.6	21.22	20.71	20.51	20.82	20.77	22.81	20.59	20.96	20.88	20.4	20.44	20.49	20.33	20.93	20.95	20.8	0.53	-0.224086	1.28451	20.7801	1.47	0.16	0.32	-6.28
Q16560	U1SBP_HUMAN	U11/U12 small nuclear ribonucleoprotein 35 kDa protein OS=Homo sapiens OX=9606 GN=SNRNP35 PE=1 SV=1	SNRNP35	4	21.17	20.81	22.57	21.16	21.61	22.18	21.37	21.22	22.77	21.1	21.03	22.39	22.46	21.81	22.67	22.13	22.39	22.47	22.42	21.92	21.86	22.17	22.34	22.13	-0.42	-1.01292	0.176974	21.9225	-1.47	0.16	0.32	-6.28
Q9UNY4	TTF2_HUMAN	Transcription termination factor 2 OS=Homo sapiens OX=9606 GN=TTF2 PE=1 SV=2	TTF2	5	20.53	20.68	19.89	20.46	20.36	20.65	21.27	20.73	20.05	21.15	20.93	20.91	21.78	21.4	19.78	21.52	21.51	21.36	20.92	20.55	19.26	20.25	20.46	20.48	-0.28	-0.687619	0.120459	20.7038	-1.47	0.16	0.32	-6.28
Q9Y6M7	S4A7_HUMAN	Sodium bicarbonate cotransporter 3 OS=Homo sapiens OX=9606 GN=SLC4A7 PE=1 SV=2	SLC4A7	1	17.32	17.1	19	17.3	17.17	18.16	16.5	17.16	17.99	16.65	17.39	18.98	17.16	17.36	17.77	17.63	17.48	17.79	16.35	17.97	17.4	17.05	17.31	17.44	0.57	-0.240571	1.37129	17.4761	1.47	0.16	0.32	-6.28
O95139	NDUB6_HUMAN	NADH dehydrogenase [ubiquinone] 1 beta subcomplex subunit 6 OS=Homo sapiens OX=9606 GN=NDUFB6 PE=1 SV=3	NDUFB6	2	20.59	20.81	20.61	20.66	20.34	20.56	18.89	19.59	19.59	19.23	19.65	20.06	20.75	20.45	20.63	20.51	20.41	20.32	20.28	20.97	20.63	20.12	20.84	20.27	0.33	-0.140441	0.799592	20.2819	1.47	0.16	0.32	-6.28
Q76FK4	NOL8_HUMAN	Nucleolar protein 8 OS=Homo sapiens OX=9606 GN=NOL8 PE=1 SV=1	NOL8	22	24.21	24.05	24.98	24.55	24.88	24.97	24.55	24.18	24.97	24.84	24.7	25.19	24.78	24.44	24.49	25.06	24.95	24.54	24.69	24.54	24.59	24.92	24.86	24.6	-0.26	-0.624086	0.109909	24.6885	-1.46	0.16	0.32	-6.28
Q9Y6I4	UBP3_HUMAN	Ubiquitin carboxyl-terminal hydrolase 3 OS=Homo sapiens OX=9606 GN=USP3 PE=1 SV=2	USP3	2	22.12	21.65	23.85	22	22.54	23.37	22.46	21.22	23.31	22.05	21.73	23.59	21.68	21.12	22.18	21.84	21.76	21.9	21.78	22.11	22.07	22.08	22.17	21.79	-0.48	-1.17771	0.207926	22.1825	-1.46	0.16	0.32	-6.28
P18074	ERCC2_HUMAN	General transcription and DNA repair factor IIH helicase subunit XPD OS=Homo sapiens OX=9606 GN=ERCC2 PE=1 SV=1	ERCC2	4	20.98	20.98	21.02	21	20.92	20.48	21.19	21.22	20.8	21.36	20.59	20.81	21.15	20.56	20.66	21.04	20.93	20.6	20.96	20.51	20.79	20.67	20.72	20.11	-0.25	-0.610272	0.108284	20.835	-1.46	0.16	0.32	-6.29
Q9NRL2	BAZ1A_HUMAN	Bromodomain adjacent to zinc finger domain protein 1A OS=Homo sapiens OX=9606 GN=BAZ1A PE=1 SV=2	BAZ1A	9	22.38	22.12	20.99	22.25	22.06	21.39	22.14	21.98	21.25	22.15	21.94	21.54	22.19	22.04	21.82	21.88	21.9	21.75	21.74	21.23	21.12	21.23	21.64	21.51	-0.27	-0.668309	0.119114	21.7599	-1.46	0.16	0.32	-6.29
Q15370	ELOB_HUMAN	Elongin-B OS=Homo sapiens OX=9606 GN=ELOB PE=1 SV=1	ELOB	1	20.33	18.4	21.73	19.71	18.38	20.4	19.39	18.58	21.19	18.96	19.59	18.64	18.34	18.02	20.69	18.08	17.77	20.66	21	21.26	22.16	20.82	20.85	20.7	-0.7	-1.70526	0.30503	19.819	-1.46	0.16	0.32	-6.29
Q8N8A6	DDX51_HUMAN	ATP-dependent RNA helicase DDX51 OS=Homo sapiens OX=9606 GN=DDX51 PE=1 SV=3	DDX51	12	24.16	23.8	24.34	24.05	24.07	24.23	23.9	23.96	24.37	24.18	23.89	24.15	24.75	24.61	24.92	24.9	24.9	24.43	24.88	24.43	24.47	24.89	25	24.38	-0.22	-0.534917	0.0956505	24.403	-1.46	0.16	0.32	-6.29
Q7LGA3	HS2ST_HUMAN	Heparan sulfate 2-O-sulfotransferase 1 OS=Homo sapiens OX=9606 GN=HS2ST1 PE=1 SV=1	HS2ST1	2	19.39	19.7	15.17	19.36	19.18	15.12	18.25	18.76	15.08	17.78	18.31	15.03	17.61	19.98	14.79	17.37	18.74	14.89	19.01	19.55	19.14	18.15	18.04	15.03	0.93	-0.408962	2.27838	17.6419	1.45	0.16	0.32	-6.3
Q5QJE6	TDIF2_HUMAN	Deoxynucleotidyltransferase terminal-interacting protein 2 OS=Homo sapiens OX=9606 GN=DNTTIP2 PE=1 SV=2	DNTTIP2	18	25.78	25.75	26.46	25.44	25.11	25.93	25.98	25.69	26.59	25.56	25.17	26.37	26.06	25.62	26.32	25.65	25.78	26.01	25.66	25.59	25.95	25.38	25.35	26.05	-0.21	-0.50369	0.0905437	25.8014	-1.45	0.16	0.32	-6.3
O75486	SUPT3_HUMAN	Transcription initiation protein SPT3 homolog OS=Homo sapiens OX=9606 GN=SUPT3H PE=1 SV=3	SUPT3H	1	17.09	16.46	14.17	16.78	17.29	14.12	16.75	16.36	14.08	16.14	16.82	14.03	18.42	16.49	13.79	18.08	17.73	13.89	18.65	18.25	19.01	18.55	18.36	16.28	-0.84	-2.03751	0.36699	16.5656	-1.45	0.16	0.32	-6.3
O60287	NPA1P_HUMAN	Nucleolar pre-ribosomal-associated protein 1 OS=Homo sapiens OX=9606 GN=URB1 PE=1 SV=4	URB1	21	23.8	23.73	22.93	23.75	23.61	22.88	23.62	23.7	23.16	23.67	23.9	23.01	24.4	23.93	23.88	24.12	24.29	23.75	24.46	24.19	23.84	24.37	24.42	23.76	-0.18	-0.438464	0.079528	23.8003	-1.45	0.16	0.32	-6.31
Q15554	TERF2_HUMAN	Telomeric repeat-binding factor 2 OS=Homo sapiens OX=9606 GN=TERF2 PE=1 SV=3	TERF2	9	22.73	22.89	21.89	22.7	22.49	22.18	22.89	22.94	21.61	23.12	22.58	21.51	22.87	22.12	22.56	22.34	22.33	21.88	22.66	21.73	21.35	22.42	22.22	22.19	-0.37	-0.897622	0.163327	22.3418	-1.45	0.16	0.32	-6.31
Q6PIY7	GLD2_HUMAN	Poly(A) RNA polymerase GLD2 OS=Homo sapiens OX=9606 GN=TENT2 PE=1 SV=1	TENT2	1	18.49	18.87	17.41	18.17	18.02	16.58	18.12	18.73	16.3	18.01	17.92	15.99	16.91	18.21	16.64	16.82	15.96	16.4	17.68	17.89	18.17	17.11	17.37	15.25	0.62	-0.280852	1.529	17.3773	1.44	0.17	0.33	-6.31
Q9BXW9	FACD2_HUMAN	Fanconi anemia group D2 protein OS=Homo sapiens OX=9606 GN=FANCD2 PE=1 SV=2	FANCD2	5	20.57	20.43	19.72	20.26	20.29	19.51	20.87	20.72	19.84	20.83	20.27	19.8	20.74	20.42	19.84	20.27	20.27	19.83	19.76	22.73	19.6	19.31	19.61	19.39	0.59	-0.267008	1.45037	20.2037	1.44	0.17	0.33	-6.32
O43684	BUB3_HUMAN	Mitotic checkpoint protein BUB3 OS=Homo sapiens OX=9606 GN=BUB3 PE=1 SV=1	BUB3	7	23.86	23.7	25.01	23.9	24.35	24.79	24.33	23.79	24.8	24	23.81	25.05	23.99	23.51	24.08	24.04	24.01	24.08	23.69	23.64	23.66	23.79	23.91	23.74	-0.31	-0.7512	0.13911	24.0637	-1.44	0.17	0.33	-6.32
Q8N3C0	ASCC3_HUMAN	Activating signal cointegrator 1 complex subunit 3 OS=Homo sapiens OX=9606 GN=ASCC3 PE=1 SV=3	ASCC3	9	21.96	22.32	22.07	22.03	21.42	22.1	21.97	21.52	21.67	21.55	20.83	21.57	22.7	23.88	22.32	21.96	21.78	22.4	22.08	22.4	21.77	21.76	21.12	22.69	0.35	-0.160715	0.86426	21.9952	1.44	0.17	0.33	-6.32
Q9UHV7	MED13_HUMAN	Mediator of RNA polymerase II transcription subunit 13 OS=Homo sapiens OX=9606 GN=MED13 PE=1 SV=3	MED13	1	16.76	17.32	18.51	17.26	17.21	17.53	18.11	16.88	17.68	17.34	16.62	18.28	16.89	15.63	17.46	16.43	17.19	16.32	15.7	15.33	17.41	16.38	15.6	16.54	-0.58	-1.41456	0.262996	16.9336	-1.44	0.17	0.33	-6.32
Q86UX7	URP2_HUMAN	Fermitin family homolog 3 OS=Homo sapiens OX=9606 GN=FERMT3 PE=1 SV=1	FERMT3	2	20.6	21.53	20.42	20.94	22.1	20.84	21.95	22.58	18.52	22.06	22.35	20.91	21.44	21.06	18.65	21.32	19.83	20.16	19.07	20.46	18.33	20.36	19.6	19.43	0.65	-0.297095	1.58798	20.6053	1.43	0.17	0.33	-6.33
Q13200	PSMD2_HUMAN	26S proteasome non-ATPase regulatory subunit 2 OS=Homo sapiens OX=9606 GN=PSMD2 PE=1 SV=3	PSMD2	1	17.14	16.83	14.73	16.75	16.25	15.93	15.8	16.05	14.08	16.17	15.99	14.03	14.78	17.28	13.79	14.64	15.43	13.89	16.69	17.54	14.1	15.83	13.31	14.03	0.82	-0.378998	2.02455	15.4613	1.43	0.17	0.33	-6.33
P49959	MRE11_HUMAN	Double-strand break repair protein MRE11 OS=Homo sapiens OX=9606 GN=MRE11 PE=1 SV=3	MRE11	14	24.05	23.78	22.79	23.94	24	23.06	24.29	23.95	23.04	24.35	24	23.42	23.69	23.98	22.82	23.6	23.42	22.67	24	23.36	23	23.87	23.9	22.38	-0.24	-0.590156	0.110598	23.5565	-1.43	0.17	0.33	-6.33
Q9NQ50	RM40_HUMAN	39S ribosomal protein L40, mitochondrial OS=Homo sapiens OX=9606 GN=MRPL40 PE=1 SV=1	MRPL40	1	18.56	18.4	18.84	18.29	18.4	17.74	18.76	17.23	19.02	18.34	17.81	18.07	18.2	17.24	19.47	17.54	17.38	18.84	17.02	17.46	18.85	16.62	17.82	17.79	-0.55	-1.36192	0.257292	18.0694	-1.43	0.17	0.33	-6.34
Q53H12	AGK_HUMAN	Acylglycerol kinase, mitochondrial OS=Homo sapiens OX=9606 GN=AGK PE=1 SV=2	AGK	7	23.31	23.3	22.47	23.4	23.41	22.6	23.56	23.5	22.33	23.5	23.19	22.14	23.19	22.81	22.37	23.24	22.49	22.35	23.07	22.23	22.99	22.55	22.77	22.04	-0.33	-0.803123	0.152296	22.8675	-1.42	0.17	0.33	-6.34
Q9BSJ8	ESYT1_HUMAN	Extended synaptotagmin-1 OS=Homo sapiens OX=9606 GN=ESYT1 PE=1 SV=1	ESYT1	7	22.05	21.89	20.63	21.95	21.89	21.04	21.21	20.82	20.29	21.46	22.65	20.2	21.4	20.89	20.72	21.03	21.25	21.03	22.04	21.49	21.64	21.79	21.89	21.28	-0.4	-0.997913	0.189387	21.3549	-1.42	0.17	0.33	-6.34
P35232	PHB1_HUMAN	Prohibitin 1 OS=Homo sapiens OX=9606 GN=PHB1 PE=1 SV=1	PHB1	11	26.48	26.43	25.75	26.53	26.46	26.38	26.03	26.06	25.47	26.24	26.04	25.41	26.01	25.62	25.04	25.73	25.81	25.31	24.73	24.33	24.52	24.79	24.74	24.35	-0.2	-0.491953	0.093402	25.5943	-1.42	0.17	0.33	-6.34
Q13129	RLF_HUMAN	Zinc finger protein Rlf OS=Homo sapiens OX=9606 GN=RLF PE=1 SV=2	RLF	3	19.57	19.56	17.79	19.43	18.91	19.05	19.21	19.19	17.16	19.7	19.32	19.03	19.71	18.65	17.18	18.91	19.63	19.11	19.73	19.29	16.89	19.44	19.69	19.49	-0.38	-0.941006	0.179557	18.9848	-1.42	0.17	0.34	-6.34
Q9BRT6	LLPH_HUMAN	Protein LLP homolog OS=Homo sapiens OX=9606 GN=LLPH PE=1 SV=1	LLPH	1	19.55	19.4	14.17	20.21	17.03	18.74	19.14	18.05	14.08	18.76	19.5	17.95	18.85	17.62	13.79	19.58	18.84	19.35	20.07	18.73	18.41	19.74	20.02	20.02	-0.95	-2.35167	0.450834	18.4006	-1.42	0.17	0.34	-6.35
P49755	TMEDA_HUMAN	Transmembrane emp24 domain-containing protein 10 OS=Homo sapiens OX=9606 GN=TMED10 PE=1 SV=2	TMED10	2	20.52	20.42	15.17	20.61	20.45	15.12	18.62	19.79	15.08	19.56	19.23	15.03	19.05	18.96	14.79	19.52	18.04	17.6	17.61	20.01	15.1	17.83	18.04	15.03	0.84	-0.402263	2.09094	17.966	1.42	0.17	0.34	-6.35
Q9NP92	RT30_HUMAN	39S ribosomal protein S30, mitochondrial OS=Homo sapiens OX=9606 GN=MRPS30 PE=1 SV=2	MRPS30	1	18.08	18.65	19.51	17.45	17.68	19	18.74	17.48	17.92	17.87	17.26	19.02	18.35	16.94	17	17.67	17.9	17	16.97	16.43	16.73	16.22	16.78	18.42	-0.66	-1.64242	0.317463	17.7104	-1.41	0.17	0.34	-6.35
Q8NG31	KNL1_HUMAN	Kinetochore scaffold 1 OS=Homo sapiens OX=9606 GN=KNL1 PE=1 SV=3	KNL1	2	20.86	22.36	23.4	20.66	20.97	22.44	21.28	21.75	22.66	21.06	19.52	22.38	23.22	23.83	22.12	22.73	23.17	22.9	22.85	23.33	21.79	22.83	22.92	22.82	0.77	-0.368638	1.9028	22.2441	1.41	0.17	0.34	-6.35
Q96KM6	Z512B_HUMAN	Zinc finger protein 512B OS=Homo sapiens OX=9606 GN=ZNF512B PE=1 SV=1	ZNF512B	5	20.72	21.39	23.26	20.87	21.73	21.72	21.22	20.37	22.74	20.83	20.93	21.75	22.05	20.64	22.54	21.81	21.88	22.04	21.64	21.5	22.62	20.84	21.67	22.85	-0.43	-1.06757	0.206944	21.6504	-1.41	0.17	0.34	-6.35
Q15287	RNPS1_HUMAN	RNA-binding protein with serine-rich domain 1 OS=Homo sapiens OX=9606 GN=RNPS1 PE=1 SV=1	RNPS1	5	27.21	27.1	27.33	27.43	27.65	26.51	27.17	26.76	27.03	27.19	26.97	26.36	27.58	27.24	26.56	27.81	27.83	26.42	27.28	27.15	26.45	27.46	27.49	26.4	-0.25	-0.61082	0.11881	27.0996	-1.41	0.17	0.34	-6.36
P24539	AT5F1_HUMAN	ATP synthase F(0) complex subunit B1, mitochondrial OS=Homo sapiens OX=9606 GN=ATP5PB PE=1 SV=2	ATP5PB	3	21.66	21.55	21.34	21.77	21.86	21.04	20.28	20.78	19.62	20.45	19.41	19.19	20.13	19.53	20.48	19.79	19.93	19.45	20.03	22.7	20.39	19.67	19.56	19.56	0.61	-0.300286	1.52827	20.4239	1.4	0.18	0.34	-6.36
Q9UBH6	XPR1_HUMAN	Xenotropic and polytropic retrovirus receptor 1 OS=Homo sapiens OX=9606 GN=XPR1 PE=1 SV=1	XPR1	3	19.35	18.84	18.51	19.38	19.1	19.16	18.86	18.91	18.25	18.81	18.53	19.04	19.32	19.03	18.43	19.08	18.65	18.49	19.39	18.67	18.89	19.29	18.82	17.92	-0.36	-0.907828	0.178171	18.8639	-1.4	0.18	0.34	-6.36
P67809	YBOX1_HUMAN	Y-box-binding protein 1 OS=Homo sapiens OX=9606 GN=YBX1 PE=1 SV=3	YBX1	5	23.87	24.08	24.95	24.73	24.94	25.46	23.86	23.61	23.5	23.62	23.04	24.01	23.41	23.75	23.68	24.24	24.23	24.12	22.78	23.87	23.69	23.5	23.74	24.26	0.35	-0.171869	0.869787	23.9564	1.4	0.18	0.34	-6.37
P42167	LAP2B_HUMAN	Lamina-associated polypeptide 2, isoforms beta/gamma OS=Homo sapiens OX=9606 GN=TMPO PE=1 SV=2	TMPO	8	25.82	26.19	26.02	25.82	25.76	25.73	26.13	26.27	26.28	26.2	25.85	26.05	26.43	26.37	25.97	26.46	26.23	25.81	25.95	26.38	25.61	25.78	25.94	25.09	0.22	-0.107985	0.546548	26.0067	1.4	0.18	0.34	-6.37
Q96NC0	ZMAT2_HUMAN	Zinc finger matrin-type protein 2 OS=Homo sapiens OX=9606 GN=ZMAT2 PE=1 SV=1	ZMAT2	1	18.17	17.24	19.35	18.2	18.17	19.31	17.76	18.45	19.07	17.23	18.47	19.19	19.63	18.65	19.76	19.62	19.95	20.01	20.45	19.74	20.18	20.08	20.33	20.08	-0.48	-1.20704	0.239871	19.1288	-1.4	0.18	0.34	-6.37
P35606	COPB2_HUMAN	Coatomer subunit beta' OS=Homo sapiens OX=9606 GN=COPB2 PE=1 SV=2	COPB2	2	21.02	21.15	19.5	21.17	20.66	20.1	19.72	19.81	18.07	19.85	19.47	19.61	19.22	20.1	17.43	18.75	19.11	19.94	19.25	19.97	17.17	19.25	18.3	20.22	0.45	-0.229397	1.13742	19.5352	1.39	0.18	0.35	-6.39
O75964	ATP5L_HUMAN	ATP synthase subunit g, mitochondrial OS=Homo sapiens OX=9606 GN=ATP5MG PE=1 SV=3	ATP5MG	1	20.17	20.43	20.19	20.03	20.1	20.27	19.59	19.53	19.69	19.48	19.08	19.05	19.79	18.96	19	19.6	19.6	18.54	19.67	18.59	18.18	18.85	19.35	17.42	-0.43	-1.07632	0.217445	19.3809	-1.39	0.18	0.35	-6.39
O14686	KMT2D_HUMAN	Histone-lysine N-methyltransferase 2D OS=Homo sapiens OX=9606 GN=KMT2D PE=1 SV=2	KMT2D	2	19.39	19.13	19.14	18.96	19.09	18.3	19.04	18.78	19.2	19.55	19.06	18.33	18.86	18.43	18.51	17.96	19.09	18.41	18.95	18.45	18.31	17.83	18.57	18.05	-0.37	-0.916895	0.185356	18.7251	-1.39	0.18	0.35	-6.39
Q8IZQ1	WDFY3_HUMAN	WD repeat and FYVE domain-containing protein 3 OS=Homo sapiens OX=9606 GN=WDFY3 PE=1 SV=2	WDFY3	1	18.39	18.16	17.9	18.3	18.24	18.24	18.42	18.58	18.33	17.96	18.18	17.64	18.36	17.64	17.56	17.62	18.53	17.97	19.15	18.48	18.7	18.72	18.66	18.31	-0.36	-0.905643	0.184528	18.2515	-1.38	0.18	0.35	-6.39
Q9UMY1	NOL7_HUMAN	Nucleolar protein 7 OS=Homo sapiens OX=9606 GN=NOL7 PE=1 SV=2	NOL7	4	24.27	23.94	27	24.08	24.22	25.35	24.76	24.28	26.98	24.49	23.99	25.88	25.69	25.26	26.59	25.2	25.46	26.06	24.65	24.38	25.69	24.64	24.7	25.93	-0.38	-0.945332	0.193074	25.1457	-1.38	0.18	0.35	-6.39
Q15393	SF3B3_HUMAN	Splicing factor 3B subunit 3 OS=Homo sapiens OX=9606 GN=SF3B3 PE=1 SV=4	SF3B3	38	27.55	27.27	27.69	27.31	27.65	27.92	27.23	27.15	27.23	27.08	26.9	27.44	27.74	27.6	27.7	27.61	27.46	27.55	28.14	28.01	28.18	28	28.08	28.21	-0.16	-0.397367	0.0811894	27.6126	-1.38	0.18	0.35	-6.4
Q8IWX8	CHERP_HUMAN	Calcium homeostasis endoplasmic reticulum protein OS=Homo sapiens OX=9606 GN=CHERP PE=1 SV=3	CHERP	22	27.2	27.22	28.03	26.5	26.91	28.33	27.1	26.74	26.83	26.29	26.09	27.53	27.16	26.94	27.23	26.79	26.59	27.56	27.5	27.14	27.91	27.16	27.25	28.22	-0.23	-0.573748	0.117249	27.1759	-1.38	0.18	0.35	-6.4
Q9BTD8	RBM42_HUMAN	RNA-binding protein 42 OS=Homo sapiens OX=9606 GN=RBM42 PE=1 SV=1	RBM42	3	21.14	21.97	21.43	21.62	21.82	24.45	20.99	22.39	21.18	21.66	21.32	24.15	20.8	20.46	21.49	20.29	21.05	22.61	20.79	20.59	20.97	20.13	21.28	22.77	0.42	-0.216727	1.05756	21.557	1.38	0.18	0.35	-6.4
Q969V3	NCLN_HUMAN	BOS complex subunit NCLN OS=Homo sapiens OX=9606 GN=NCLN PE=1 SV=2	NCLN	1	19.91	19.8	18.64	19.48	19.76	18.73	18.45	18.25	18.07	18.16	18.64	17.74	19.39	18.77	17.38	19.13	18.94	18.46	17.95	17.3	17.58	17.96	17.68	17.54	-0.4	-0.994308	0.203875	18.4889	-1.38	0.18	0.35	-6.4
P62266	RS23_HUMAN	40S ribosomal protein S23 OS=Homo sapiens OX=9606 GN=RPS23 PE=1 SV=3	RPS23	3	23.78	22.87	24.29	23.51	23.34	23.32	23.15	22.83	24	23.23	23.67	23.62	21.39	21.02	23.5	21.13	19.56	22.48	21.48	20.51	24.25	20.57	20.22	22.4	-0.64	-1.61135	0.331834	22.5037	-1.38	0.18	0.35	-6.4
P62136	PP1A_HUMAN	Serine/threonine-protein phosphatase PP1-alpha catalytic subunit OS=Homo sapiens OX=9606 GN=PPP1CA PE=1 SV=1	PPP1CA	2	22.31	22.42	22.47	22.23	22.3	22.37	22.59	22.25	22.15	22.49	21.89	22.35	23.2	22.74	22.02	22.69	22.96	22.96	23.77	23.4	22.55	23.39	23.42	23.39	-0.26	-0.662397	0.137106	22.68	-1.37	0.19	0.35	-6.41
Q8NFH5	NUP35_HUMAN	Nucleoporin NUP35 OS=Homo sapiens OX=9606 GN=NUP35 PE=1 SV=1	NUP35	1	20.46	20.15	20.85	19.91	19.69	20.76	20.63	20.56	21.12	20.59	19.9	21.28	20.25	19.49	19.76	20.08	20.11	19.71	18.71	18.33	18.34	18.44	18.74	18.27	-0.38	-0.949452	0.196712	19.8379	-1.37	0.19	0.35	-6.41
O15049	N4BP3_HUMAN	NEDD4-binding protein 3 OS=Homo sapiens OX=9606 GN=N4BP3 PE=1 SV=3	N4BP3	1	21.12	20.86	21.44	21.01	20.42	19.75	21.07	21.1	21.33	20.84	19.43	19.89	22.68	22.03	21.17	22.97	22.09	20.92	22.57	21.38	21.42	22.52	22.48	20.28	-0.51	-1.29525	0.26896	21.2835	-1.37	0.19	0.35	-6.41
O75531	BAF_HUMAN	Barrier-to-autointegration factor OS=Homo sapiens OX=9606 GN=BANF1 PE=1 SV=1	BANF1	2	20.18	20.76	15.17	20.64	19.16	15.12	18.91	20.57	15.08	19.59	19.1	16.26	18.33	19.34	14.79	18.47	18.8	18.05	18.97	19.8	18.3	18.46	18.73	15.03	1.02	-0.534694	2.57336	18.2333	1.37	0.19	0.35	-6.41
Q9NYV4	CDK12_HUMAN	Cyclin-dependent kinase 12 OS=Homo sapiens OX=9606 GN=CDK12 PE=1 SV=2	CDK12	19	25.09	24.61	25.94	25.25	25.53	24.41	25.15	25.14	26.25	25.51	25.28	24.83	25.26	25.16	25.51	25.48	25.43	24.86	25.71	25.42	25.91	25.99	25.98	25.44	-0.22	-0.563091	0.116911	25.3812	-1.37	0.19	0.35	-6.41
Q93074	MED12_HUMAN	Mediator of RNA polymerase II transcription subunit 12 OS=Homo sapiens OX=9606 GN=MED12 PE=1 SV=4	MED12	6	20.82	20.73	20.95	20.43	20.48	20.2	21.17	21.18	21.08	21.11	20.83	20.87	21.44	20.84	21.27	21.13	21.08	20.66	21.03	20.7	20.83	20.88	21.06	21.33	-0.26	-0.650098	0.135072	20.9207	-1.37	0.19	0.35	-6.41
P60604	UB2G2_HUMAN	Ubiquitin-conjugating enzyme E2 G2 OS=Homo sapiens OX=9606 GN=UBE2G2 PE=1 SV=1	UBE2G2	2	19.66	21.51	19.78	19.83	18.69	15.12	19.28	20.43	19.28	19.33	18.99	15.03	20.78	21.12	20.4	20.6	19.91	20.3	20.32	20.39	19.67	20.14	19.38	15.03	0.85	-0.450502	2.15743	19.3733	1.37	0.19	0.35	-6.41
Q14916	NPT1_HUMAN	Sodium-dependent phosphate transport protein 1 OS=Homo sapiens OX=9606 GN=SLC17A1 PE=1 SV=2	SLC17A1	1	18.04	17.49	18.6	16.56	17.21	16.81	17.22	16.66	17.75	17.24	18	16	17.65	17.3	16.91	17.07	17.23	17.44	18.02	16.98	18.02	17.67	17.66	15.11	-0.63	-1.58536	0.330811	17.2759	-1.37	0.19	0.35	-6.41
Q9C0I9	LRC27_HUMAN	Leucine-rich repeat-containing protein 27 OS=Homo sapiens OX=9606 GN=LRRC27 PE=1 SV=2	LRRC27	1	20.4	20.1	21.82	20.46	20.77	21.97	21.24	20.53	21.96	20.79	20.41	22.29	22.71	22.4	21.54	22.38	22.85	22.41	22.34	21.49	21.37	22.45	22.27	22.44	-0.54	-1.37201	0.286792	21.6407	-1.37	0.19	0.35	-6.41
P31689	DNJA1_HUMAN	DnaJ homolog subfamily A member 1 OS=Homo sapiens OX=9606 GN=DNAJA1 PE=1 SV=2	DNAJA1	3	20.16	20.35	20.41	19.32	20.9	20.07	19.97	20.47	20.42	19.34	20.79	20.07	20.63	20.81	20.92	19.91	21.64	21.1	21.44	21.93	21.88	21.72	21.24	21.42	0.34	-0.181204	0.867738	20.7043	1.37	0.19	0.35	-6.41
P40616	ARL1_HUMAN	ADP-ribosylation factor-like protein 1 OS=Homo sapiens OX=9606 GN=ARL1 PE=1 SV=1	ARL1	1	17.17	16.78	14.17	16.82	16.73	14.06	15.85	16.5	14.08	15.82	15.54	16.89	15.6	16.72	13.79	16.85	17.97	14.05	15.16	17.21	14.1	16.75	17.4	16.12	0.85	-0.45428	2.16351	15.922	1.37	0.19	0.36	-6.42
Q3ZCQ8	TIM50_HUMAN	Mitochondrial import inner membrane translocase subunit TIM50 OS=Homo sapiens OX=9606 GN=TIMM50 PE=1 SV=2	TIMM50	5	24.07	23.93	22.61	24.08	23.84	23.23	22.79	22.88	22.06	23.04	22.74	22.51	22.82	22.3	21.95	22.51	22.78	22.26	22.37	21.97	21.91	22.62	22.39	22.41	-0.24	-0.609196	0.127798	22.7528	-1.37	0.19	0.36	-6.42
P17987	TCPA_HUMAN	T-complex protein 1 subunit alpha OS=Homo sapiens OX=9606 GN=TCP1 PE=1 SV=1	TCP1	2	20.1	19.9	18.8	20.01	20.02	18.65	19.31	19.51	18.1	19.7	19.13	18.1	20.01	18.9	17.62	19.34	19.52	18.66	18.96	18.56	17.64	17.75	18.51	17.49	-0.38	-0.956908	0.200851	18.929	-1.37	0.19	0.36	-6.42
P08670	VIME_HUMAN	Vimentin OS=Homo sapiens OX=9606 GN=VIM PE=1 SV=4	VIM	25	29.18	29.28	27.51	29.44	29.11	28.32	27.11	27.43	26.43	27.49	27.16	26.72	29.02	28.41	27.16	28.87	29.04	28.49	28.62	27.53	27.51	29.04	28.94	27.94	-0.32	-0.802568	0.168684	28.1558	-1.37	0.19	0.36	-6.42
P11388	TOP2A_HUMAN	DNA topoisomerase 2-alpha OS=Homo sapiens OX=9606 GN=TOP2A PE=1 SV=3	TOP2A	43	27.4	27.56	26.5	27.41	26.79	26.15	27.03	27.31	26.91	27.17	26.86	26.35	27.57	27.54	26.97	27.19	27.43	27.23	27.33	27.88	26.53	27.05	27.01	26.9	0.24	-0.130341	0.61915	27.0859	1.36	0.19	0.36	-6.42
Q9Y2K7	KDM2A_HUMAN	Lysine-specific demethylase 2A OS=Homo sapiens OX=9606 GN=KDM2A PE=1 SV=3	KDM2A	3	20.88	20.66	20.48	21.31	21.22	20.25	20.65	20.3	20.54	21.37	20.92	20.42	21.01	20.36	20.83	21.18	21.18	20.99	20.51	20.76	20.38	21.31	21.39	20.37	-0.25	-0.626655	0.132722	20.8026	-1.36	0.19	0.36	-6.42
Q9ULX6	AKP8L_HUMAN	A-kinase anchor protein 8-like OS=Homo sapiens OX=9606 GN=AKAP8L PE=1 SV=4	AKAP8L	6	22.39	22.79	19.91	22.28	22.12	21.33	22.18	22.62	20.15	22.16	21.91	21.26	22.33	22.27	20.55	21.92	21.93	21.94	21.98	22.6	21.52	21.8	21.98	21.5	0.35	-0.187492	0.883823	21.8083	1.36	0.19	0.36	-6.42
Q9BV38	WDR18_HUMAN	WD repeat-containing protein 18 OS=Homo sapiens OX=9606 GN=WDR18 PE=1 SV=2	WDR18	5	22.69	22.43	22.3	22.44	22.34	22.11	22.75	22.89	22.05	22.83	22.3	22.41	22.65	22.6	21.23	22.17	22.54	22.2	23	21.88	21.1	22.55	22.85	22.28	-0.32	-0.820053	0.174066	22.3581	-1.36	0.19	0.36	-6.42
Q9BUR4	TCAB1_HUMAN	Telomerase Cajal body protein 1 OS=Homo sapiens OX=9606 GN=WRAP53 PE=1 SV=1	WRAP53	1	18.51	18.03	17.25	17.94	17.95	18.07	18.97	18.7	17.14	18.53	18.34	18.02	18.8	18.73	17.06	18.24	18.46	18.04	18.81	18.12	17.28	18.63	18.61	17.01	-0.38	-0.963673	0.204366	18.1351	-1.36	0.19	0.36	-6.42
Q6PL18	ATAD2_HUMAN	ATPase family AAA domain-containing protein 2 OS=Homo sapiens OX=9606 GN=ATAD2 PE=1 SV=1	ATAD2	9	23.52	22.33	23.66	22.45	23.79	19.85	24.41	22.67	23.95	22.82	24.1	20.85	23.05	23.08	22.86	23.16	22.81	22.97	22.33	22.64	23.68	22.36	22.64	20.7	-0.65	-1.64079	0.348694	22.778	-1.36	0.19	0.36	-6.43
Q96N66	MBOA7_HUMAN	Lysophospholipid acyltransferase 7 OS=Homo sapiens OX=9606 GN=MBOAT7 PE=1 SV=2	MBOAT7	4	22.53	22.79	20.59	22.72	22.21	21.17	21.51	21.83	20.69	21.45	21.34	20.79	22.45	23.17	21.5	22.29	22.27	21.5	21.54	21.5	21	21.01	21.27	20.16	0.31	-0.171702	0.797969	21.6373	1.35	0.19	0.36	-6.44
Q9H4M9	EHD1_HUMAN	EH domain-containing protein 1 OS=Homo sapiens OX=9606 GN=EHD1 PE=1 SV=2	EHD1	1	18.3	18.07	18.19	18.29	18.38	17.92	18.35	18.43	18.23	18.37	17.38	18.59	19.64	19.64	19.43	19.42	19.12	19.47	17.08	19.19	18.53	18.89	17.31	17.25	0.49	-0.271789	1.26006	18.478	1.35	0.19	0.36	-6.44
Q9ULK4	MED23_HUMAN	Mediator of RNA polymerase II transcription subunit 23 OS=Homo sapiens OX=9606 GN=MED23 PE=1 SV=2	MED23	9	21.32	21.32	21.32	21.12	21.12	21.27	22.02	21.74	21.68	21.82	22.76	21.63	22.03	21.5	21.74	21.68	21.82	21.1	21.84	21.66	21.64	21.62	21.88	21.16	-0.25	-0.636279	0.137339	21.6167	-1.35	0.19	0.36	-6.44
P35610	SOAT1_HUMAN	Sterol O-acyltransferase 1 OS=Homo sapiens OX=9606 GN=SOAT1 PE=1 SV=3	SOAT1	1	19.01	18.91	17.65	19.11	18.8	18.15	16.97	16.99	17.99	16.75	16.77	14.03	18.91	16.93	17.47	18.63	19.05	13.89	17.51	16.14	16.8	17.85	19.09	14.03	-0.86	-2.18787	0.474141	17.3931	-1.35	0.19	0.36	-6.44
P36578	RL4_HUMAN	60S ribosomal protein L4 OS=Homo sapiens OX=9606 GN=RPL4 PE=1 SV=5	RPL4	10	26.36	26.02	23.87	26.43	25.59	24.51	25.9	25.34	24.23	25.78	25.33	24.19	25.31	24.96	23.72	25.29	25.44	25.11	25.29	25.11	24.02	25.47	25.5	25.33	-0.36	-0.909938	0.198363	25.1694	-1.34	0.19	0.36	-6.45
Q8NDF8	PAPD5_HUMAN	Terminal nucleotidyltransferase 4B OS=Homo sapiens OX=9606 GN=TENT4B PE=1 SV=2	TENT4B	6	21.57	21.73	21.43	21.48	21.89	21.08	21.87	21.47	21.11	21.7	21.53	21.18	21.76	21.19	20.55	21.83	21.78	20.44	22.24	22.02	21.36	22.25	22.27	20.89	-0.26	-0.664656	0.144946	21.5247	-1.34	0.2	0.36	-6.45
Q08945	SSRP1_HUMAN	FACT complex subunit SSRP1 OS=Homo sapiens OX=9606 GN=SSRP1 PE=1 SV=1	SSRP1	12	25.07	24.99	24.59	24.82	24.81	24.13	25.49	25.22	25.02	25.24	24.74	24.65	26.2	25.8	24.89	26.1	25.95	25.01	24.77	24.67	23.91	24.68	24.61	24.02	-0.21	-0.544195	0.118811	24.9739	-1.34	0.2	0.36	-6.45
Q9BVK6	TMED9_HUMAN	Transmembrane emp24 domain-containing protein 9 OS=Homo sapiens OX=9606 GN=TMED9 PE=1 SV=2	TMED9	1	19.85	19.73	18.81	19.86	19.39	20.36	19.83	18.4	20.72	20.59	19.74	20.36	20.58	20.55	21.55	21.41	21.34	21.06	19.81	19.3	19.9	20.6	20.55	21.89	-0.52	-1.33431	0.291902	20.258	-1.34	0.2	0.36	-6.45
Q9NXV6	CARF_HUMAN	CDKN2A-interacting protein OS=Homo sapiens OX=9606 GN=CDKN2AIP PE=1 SV=3	CDKN2AIP	1	18.12	18.93	18.65	18.05	17.51	19.02	18.1	18.91	18.12	17.81	17.81	18.95	17.67	17.96	17.68	16.83	17.49	17.4	18.47	18.99	17.61	14.87	17.68	17.54	0.61	-0.343247	1.56045	17.9234	1.34	0.2	0.37	-6.45
Q8NE86	MCU_HUMAN	Calcium uniporter protein, mitochondrial OS=Homo sapiens OX=9606 GN=MCU PE=1 SV=1	MCU	2	21.18	20.89	19.92	21.31	21.34	20.34	21.05	21.1	20.16	21.17	21.61	19.99	21.18	20.85	20.39	21.19	21.18	20.47	21.27	20.83	20.84	20.95	21.27	20.02	-0.25	-0.654065	0.144275	20.8547	-1.33	0.2	0.37	-6.46
P21796	VDAC1_HUMAN	Voltage-dependent anion-selective channel protein 1 OS=Homo sapiens OX=9606 GN=VDAC1 PE=1 SV=2	VDAC1	10	25.75	25.61	24.88	25.65	25.53	25.09	25.67	25.71	25.27	25.83	25.56	25.21	25.94	25.61	25.05	25.7	25.72	25.26	24.46	24.22	24.18	24.49	24.4	23.53	-0.17	-0.435207	0.0961559	25.1797	-1.33	0.2	0.37	-6.46
P36954	RPB9_HUMAN	DNA-directed RNA polymerase II subunit RPB9 OS=Homo sapiens OX=9606 GN=POLR2I PE=1 SV=1	POLR2I	1	19.64	18.79	18.93	19.53	19.86	18.57	19.77	18.53	18.31	19.28	18.38	17.85	20.77	20.05	16.24	20.77	17.48	18.16	21.04	20.8	20.37	20.93	21.24	19.72	-0.76	-1.94614	0.433057	19.3754	-1.33	0.2	0.37	-6.46
Q15059	BRD3_HUMAN	Bromodomain-containing protein 3 OS=Homo sapiens OX=9606 GN=BRD3 PE=1 SV=1	BRD3	11	23.36	24	24.49	23.41	23.83	23.12	24.03	24.06	24.35	23.79	23.52	23.01	24.6	25.1	23.43	24.99	24.6	22.64	24.05	24.78	22.89	24.11	24.23	22.56	0.47	-0.27423	1.22066	23.8734	1.32	0.2	0.37	-6.47
Q5T3I0	GPTC4_HUMAN	G patch domain-containing protein 4 OS=Homo sapiens OX=9606 GN=GPATCH4 PE=1 SV=2	GPATCH4	9	23.35	23.35	23.59	23.6	23.39	23.09	23.13	23.22	23.77	23.46	22.96	23.17	24.14	23.62	23.86	24.03	24.09	23.07	25.18	24.41	24.37	24.7	25.02	23.39	-0.3	-0.76557	0.173188	23.7479	-1.32	0.2	0.38	-6.48
P78345	RPP38_HUMAN	Ribonuclease P protein subunit p38 OS=Homo sapiens OX=9606 GN=RPP38 PE=1 SV=2	RPP38	1	19.35	18.9	19.68	19.39	19.38	18.8	18.35	18.75	19.7	18.11	19	18.58	20.26	19.39	20.43	19.72	20.19	19.84	20.19	19.82	20.06	20.04	20.1	20.23	-0.32	-0.835431	0.188981	19.5115	-1.32	0.2	0.38	-6.48
O94776	MTA2_HUMAN	Metastasis-associated protein MTA2 OS=Homo sapiens OX=9606 GN=MTA2 PE=1 SV=1	MTA2	12	24.43	24.6	24	24.53	24.52	24.23	24.65	24.64	23.89	24.73	24.24	24.06	24.49	24.14	23.77	24.46	24.68	24.29	24.38	23.68	23.76	24.56	24.63	24.38	-0.22	-0.57247	0.129681	24.3223	-1.32	0.2	0.38	-6.48
Q9NX58	LYAR_HUMAN	Cell growth-regulating nucleolar protein OS=Homo sapiens OX=9606 GN=LYAR PE=1 SV=3	LYAR	8	23.32	22.84	22.2	23.3	22.1	22.11	22.82	22.28	22.22	22.84	22.44	22.26	21.67	20.89	20.71	21.38	21.15	20.72	22.54	23.14	21.63	22.07	22	21.68	-0.3	-0.774701	0.1758	22.0965	-1.32	0.2	0.38	-6.48
O75419	CDC45_HUMAN	Cell division control protein 45 homolog OS=Homo sapiens OX=9606 GN=CDC45 PE=1 SV=1	CDC45	2	19.46	19.27	17.29	19.01	19.15	18.26	19.55	19.45	17.25	19.03	19.19	18.54	19.57	18.84	17.18	18.87	19.03	18.77	19.61	19.22	18.8	19.07	19.3	19.07	-0.35	-0.90578	0.207766	18.8647	-1.31	0.21	0.38	-6.49
Q7Z3B3	KANL1_HUMAN	KAT8 regulatory NSL complex subunit 1 OS=Homo sapiens OX=9606 GN=KANSL1 PE=1 SV=2	KANSL1	3	20.16	20.29	20.15	20.08	20.5	19.88	20.15	20.26	20.06	19.17	20.01	19.69	20.81	20.15	20.36	20.39	20.49	19.96	20.58	19.85	20.76	20.34	20.19	20.1	-0.29	-0.743943	0.171447	20.1821	-1.31	0.21	0.38	-6.49
Q8TBP6	S2540_HUMAN	Probable mitochondrial glutathione transporter SLC25A40 OS=Homo sapiens OX=9606 GN=SLC25A40 PE=1 SV=1	SLC25A40	1	19.01	19.08	17.49	18.67	18.91	14.12	18.73	18.84	17.68	18.55	19.32	14.03	17.67	17.93	17.69	17.68	17.52	13.89	17.33	18.76	17.69	17.33	17.38	14.03	0.47	-0.285437	1.22016	17.472	1.3	0.21	0.39	-6.5
Q92558	WASF1_HUMAN	Actin-binding protein WASF1 OS=Homo sapiens OX=9606 GN=WASF1 PE=1 SV=1	WASF1	1	15.62	15.92	14.17	14.77	15.31	16.95	16.43	16.56	15.36	15.31	15.89	14.74	16.06	17.13	13.79	14.49	16.21	16.41	16.82	18.23	14.1	13.65	16.5	16.9	0.73	-0.447019	1.90856	15.7218	1.3	0.21	0.39	-6.5
Q9NXR8	ING3_HUMAN	Inhibitor of growth protein 3 OS=Homo sapiens OX=9606 GN=ING3 PE=1 SV=2	ING3	1	18.43	18.58	17.74	18.51	18.19	19.3	18.64	18.62	17.33	18.55	18.76	18.58	18.72	19.29	19.03	19.16	19.22	20.45	19.4	20.12	18.6	19.21	19.44	20.55	0.36	-0.218635	0.931553	18.9341	1.3	0.21	0.39	-6.51
Q13330	MTA1_HUMAN	Metastasis-associated protein MTA1 OS=Homo sapiens OX=9606 GN=MTA1 PE=1 SV=2	MTA1	4	21.25	21.14	21.47	21.15	20.88	20.6	21.27	21.19	20.5	21.37	21.18	20.31	21.64	20.68	20.86	21.41	21.71	23.16	21.09	20.29	20.3	21.06	21.23	21.01	-0.49	-1.28164	0.303918	21.1154	-1.29	0.21	0.39	-6.51
Q15366	PCBP2_HUMAN	Poly(rC)-binding protein 2 OS=Homo sapiens OX=9606 GN=PCBP2 PE=1 SV=1	PCBP2	4	22.27	22.35	22.25	22.34	21.66	23.85	21.75	22.06	21.98	21.92	22.01	23.46	20.63	21.16	21.08	20.57	20.7	21.03	20.43	21.14	21.73	20.82	20.75	20.56	0.41	-0.254311	1.07238	21.6046	1.29	0.21	0.39	-6.51
Q69YQ0	CYTSA_HUMAN	Cytospin-A OS=Homo sapiens OX=9606 GN=SPECC1L PE=1 SV=3	SPECC1L	1	16.8	17.69	18.7	18.31	19.04	19.95	17.64	18.39	19.08	17.86	18.09	20.13	20.26	20.34	20.03	19.26	20.53	20.13	19.63	20.13	19.59	19.46	19.66	19.96	0.55	-0.34494	1.45418	19.1946	1.29	0.21	0.39	-6.51
Q9NXH8	TOR4A_HUMAN	Torsin-4A OS=Homo sapiens OX=9606 GN=TOR4A PE=1 SV=2	TOR4A	1	19.25	18.69	14.17	18.91	19.21	18.4	18.22	18.02	14.08	18.52	18.2	17.34	18.86	17.6	13.79	18.39	18.24	17.37	18.21	17.02	17.69	18.02	17.79	16.92	-0.8	-2.10235	0.499245	17.6214	-1.29	0.21	0.39	-6.51
P32969	RL9_HUMAN	60S ribosomal protein L9 OS=Homo sapiens OX=9606 GN=RPL9P9 PE=1 SV=1	RPL9P9	6	25.43	25.22	23.68	25.44	24.81	24.04	24.97	24.61	24.26	24.81	24.35	24.09	24.44	24.27	23.56	24.02	24.09	24.5	24.87	24.46	24.02	24.46	24.56	24.17	-0.28	-0.74408	0.177804	24.4626	-1.28	0.21	0.39	-6.52
Q5VT25	MRCKA_HUMAN	Serine/threonine-protein kinase MRCK alpha OS=Homo sapiens OX=9606 GN=CDC42BPA PE=1 SV=1	CDC42BPA	4	20.16	19.92	20.48	19.96	20.15	19.69	19.59	19.66	21.04	19.87	19.83	19.8	20.58	22.92	22.27	20.78	21.22	20.16	20.84	20.61	20.81	20.79	20.58	20.98	0.48	-0.305437	1.26937	20.528	1.28	0.22	0.39	-6.52
P19784	CSK22_HUMAN	Casein kinase II subunit alpha' OS=Homo sapiens OX=9606 GN=CSNK2A2 PE=1 SV=1	CSNK2A2	3	21.05	19.49	18.63	19.83	20.8	18.9	20.72	19.46	19.09	19.73	20.56	19.44	19.63	20.02	20.24	19.87	20.03	20.12	19.26	18.36	19.41	18.66	19.11	22.66	-0.83	-2.19059	0.529849	19.7947	-1.28	0.22	0.4	-6.53
P62995	TRA2B_HUMAN	Transformer-2 protein homolog beta OS=Homo sapiens OX=9606 GN=TRA2B PE=1 SV=1	TRA2B	5	26.49	26.45	25.69	26.72	26.73	26.46	26.64	26.19	25.72	26.5	26.3	26.71	27.1	27.11	26.26	27.32	27.38	27.44	26.89	26.76	26	27.13	27.14	27.32	-0.15	-0.401877	0.0972224	26.6861	-1.28	0.22	0.4	-6.53
Q9H9B4	SFXN1_HUMAN	Sideroflexin-1 OS=Homo sapiens OX=9606 GN=SFXN1 PE=1 SV=4	SFXN1	7	24.21	23.95	23.39	24.04	24.16	23.88	24.34	24.26	24.17	24.37	23.87	23.87	24.28	23.82	23.12	24.22	24.26	22.86	23.89	23.55	23.46	23.31	22.99	22.63	-0.29	-0.754139	0.182808	23.7871	-1.28	0.22	0.4	-6.53
Q96QZ7	MAGI1_HUMAN	Membrane-associated guanylate kinase, WW and PDZ domain-containing protein 1 OS=Homo sapiens OX=9606 GN=MAGI1 PE=1 SV=3	MAGI1	16	24.45	24.01	26.33	24.3	24.85	25.65	24.03	23.33	25.21	23.64	23.81	25.29	24.6	24.39	25.27	24.93	24.78	24.7	24.85	24.84	25.45	24.94	25.13	25.18	-0.34	-0.902026	0.218899	24.7488	-1.27	0.22	0.4	-6.53
P08579	RU2B_HUMAN	U2 small nuclear ribonucleoprotein B'' OS=Homo sapiens OX=9606 GN=SNRPB2 PE=1 SV=1	SNRPB2	2	20.64	19.94	21.08	22.07	21.91	22.82	19.8	19.21	19.91	21.59	21.87	23.08	21.66	21.08	20.58	22.79	19.74	23.02	21.89	20.32	21.34	22.75	22.91	20.08	-0.86	-2.26947	0.551148	21.3369	-1.27	0.22	0.4	-6.53
Q93009	UBP7_HUMAN	Ubiquitin carboxyl-terminal hydrolase 7 OS=Homo sapiens OX=9606 GN=USP7 PE=1 SV=2	USP7	13	22.81	22.68	22.82	23.09	23.06	22.04	23.08	22.86	23.46	23.04	23.03	22.8	23.47	24.21	22.9	23.37	23.85	23.08	23.43	24.45	22.54	23.64	23.77	23.57	0.35	-0.22643	0.928151	23.21	1.27	0.22	0.4	-6.54
Q08211	DHX9_HUMAN	ATP-dependent RNA helicase A OS=Homo sapiens OX=9606 GN=DHX9 PE=1 SV=4	DHX9	33	27.54	27.4	26	27.55	27.07	27.18	27.48	27.43	26.28	27.5	27.33	27.17	27.12	26.95	25.97	26.89	26.82	27.29	27.02	26.6	26.36	26.87	26.96	27.19	-0.2	-0.525063	0.128269	26.9989	-1.27	0.22	0.4	-6.54
Q13838	DX39B_HUMAN	Spliceosome RNA helicase DDX39B OS=Homo sapiens OX=9606 GN=DDX39B PE=1 SV=1	DDX39B	4	21.58	21.38	21.22	21.75	21.77	19.92	22.27	21.98	21.64	22.25	21.98	21.84	21.86	21.63	22.17	22.26	22.37	21.15	21.74	21.14	22.43	22.09	22.02	20.3	-0.33	-0.87769	0.214642	21.697	-1.27	0.22	0.4	-6.54
P52434	RPAB3_HUMAN	DNA-directed RNA polymerases I, II, and III subunit RPABC3 OS=Homo sapiens OX=9606 GN=POLR2H PE=1 SV=4	POLR2H	1	20.35	21.02	20.48	20.25	20.76	18.94	20.86	20.25	20.09	20.51	20.29	19.23	21.05	20.15	19.53	20.83	20.28	19.84	21.59	21.06	20.59	20.74	21.22	20.31	-0.34	-0.899095	0.219863	20.4267	-1.27	0.22	0.4	-6.54
Q02978	M2OM_HUMAN	Mitochondrial 2-oxoglutarate/malate carrier protein OS=Homo sapiens OX=9606 GN=SLC25A11 PE=1 SV=3	SLC25A11	5	22.61	22.67	22.37	22.57	22.41	22.35	22.51	22.66	22.18	22.61	22.22	22.16	22.86	23.11	23.18	22.62	22.83	22.81	22.41	22.69	22.89	22.32	22.37	22.22	0.19	-0.122411	0.496556	22.5683	1.26	0.22	0.4	-6.55
P62312	LSM6_HUMAN	U6 snRNA-associated Sm-like protein LSm6 OS=Homo sapiens OX=9606 GN=LSM6 PE=1 SV=1	LSM6	1	18.71	19.38	19.89	18.85	18.83	18.67	18.74	19.91	19.37	19.85	19.2	19.4	20.05	19.8	19.75	20.17	18.84	19.67	19.75	19.62	20.15	19.61	19.46	18.89	0.36	-0.238841	0.968373	19.44	1.26	0.22	0.4	-6.55
Q8WUA2	PPIL4_HUMAN	Peptidyl-prolyl cis-trans isomerase-like 4 OS=Homo sapiens OX=9606 GN=PPIL4 PE=1 SV=1	PPIL4	20	26.9	26.12	29.24	26.84	27.41	28.35	26.92	25.76	28.47	26.64	26.59	28.47	27.05	26.86	27.74	27.3	27.31	27.16	26.9	27.18	27.74	27.16	27.2	26.97	-0.46	-1.23118	0.305016	27.2608	-1.26	0.22	0.4	-6.55
Q7KZ85	SPT6H_HUMAN	Transcription elongation factor SPT6 OS=Homo sapiens OX=9606 GN=SUPT6H PE=1 SV=2	SUPT6H	14	22.92	22.87	22.44	22.63	22.79	22.35	23.1	22.54	22.69	22.78	22.72	22.16	23.08	22.86	22.26	23.07	22.91	22.18	22.73	22.5	22.74	22.64	23.06	23.33	-0.27	-0.70682	0.175036	22.7212	-1.26	0.22	0.4	-6.55
P68371	TBB4B_HUMAN	Tubulin beta-4B chain OS=Homo sapiens OX=9606 GN=TUBB4B PE=1 SV=1	TUBB4B	1	22.47	22.46	21.45	22.39	22.21	21.45	21.54	21.52	20.03	21.78	21.31	20.29	20.32	19.65	20.69	20.24	19.87	19.39	20.49	19.7	20.14	20.09	20.35	18.97	-0.37	-0.989447	0.245789	20.7833	-1.26	0.22	0.4	-6.55
Q9H7B2	RPF2_HUMAN	Ribosome production factor 2 homolog OS=Homo sapiens OX=9606 GN=RPF2 PE=1 SV=2	RPF2	5	24.84	24.52	22.81	24.96	24.72	22.54	25.41	24.98	23.64	25.55	24.88	23.18	25.36	25.26	23.57	25.52	25.6	24.54	24.88	24.66	23.59	25.11	25.31	23.79	-0.27	-0.715427	0.177766	24.5508	-1.26	0.22	0.4	-6.55
Q8NEW0	ZNT7_HUMAN	Zinc transporter 7 OS=Homo sapiens OX=9606 GN=SLC30A7 PE=2 SV=1	SLC30A7	1	19.05	18.46	18.76	18.73	18.42	18.43	18.87	16.58	14.08	18.28	17.79	17.96	18.31	17.62	13.79	17.91	18.28	17.33	16.91	17.39	14.1	18.14	17.25	17.7	-0.77	-2.06454	0.516915	17.506	-1.25	0.22	0.41	-6.56
O76015	KRT38_HUMAN	Keratin, type I cuticular Ha8 OS=Homo sapiens OX=9606 GN=KRT38 PE=1 SV=3	KRT38	1	20.71	20.96	19.12	20.86	21.02	19.57	15.67	20.09	19.02	20.18	19.52	19.84	20.44	19.85	19.24	20.24	20	19.7	20.4	19.53	19.58	20.07	20.37	20.13	0.8	-0.538189	2.14709	19.8379	1.25	0.23	0.41	-6.56
O75431	MTX2_HUMAN	Metaxin-2 OS=Homo sapiens OX=9606 GN=MTX2 PE=1 SV=1	MTX2	4	22.25	22.27	19.93	22.43	22.09	20.98	21.95	22.09	20.56	22.14	21.71	20.87	21.33	20.44	20.3	21.09	21.17	20.14	21.73	21.13	21.03	21.82	21.93	20.58	-0.33	-0.877675	0.220526	21.3317	-1.25	0.23	0.41	-6.56
O00148	DX39A_HUMAN	ATP-dependent RNA helicase DDX39A OS=Homo sapiens OX=9606 GN=DDX39A PE=1 SV=2	DDX39A	2	20.97	20.6	18.17	20.68	20.43	19.54	21.4	20.92	19.77	21.06	19.81	20.17	20.86	20.45	19.33	20.92	20.8	20.41	20.22	20.02	19.15	20.32	20.44	19.23	-0.36	-0.966489	0.242781	20.2362	-1.25	0.23	0.41	-6.56
Q9UQE7	SMC3_HUMAN	Structural maintenance of chromosomes protein 3 OS=Homo sapiens OX=9606 GN=SMC3 PE=1 SV=2	SMC3	22	24.79	25.03	23.63	24.83	24.72	24.44	25.17	25.37	23.71	25.29	24.85	24.61	25.4	25.41	23.88	25.39	25.35	25.09	24.86	25.07	23.94	24.67	24.83	24.81	0.16	-0.108916	0.433038	24.7972	1.25	0.23	0.41	-6.56
Q15291	RBBP5_HUMAN	Retinoblastoma-binding protein 5 OS=Homo sapiens OX=9606 GN=RBBP5 PE=1 SV=2	RBBP5	3	19.87	20.12	19.69	20.01	19.24	19	19.95	20.11	19.59	20.05	18.86	19.08	19.71	19.71	18.89	19.6	19.45	18.72	19.23	20.21	18.54	18.63	18.85	19.34	0.35	-0.234248	0.927274	19.4357	1.25	0.23	0.41	-6.56
P62241	RS8_HUMAN	40S ribosomal protein S8 OS=Homo sapiens OX=9606 GN=RPS8 PE=1 SV=2	RPS8	6	27.29	27.17	26.74	27.09	26.98	25.83	27.79	27.18	27.72	27.44	26.61	26.05	26.39	26.07	25.94	26.07	26.23	26.09	26.95	26.81	26.46	26.54	26.77	26.5	-0.3	-0.797332	0.202987	26.6962	-1.24	0.23	0.41	-6.57
O60573	IF4E2_HUMAN	Eukaryotic translation initiation factor 4E type 2 OS=Homo sapiens OX=9606 GN=EIF4E2 PE=1 SV=1	EIF4E2	1	17.54	17.52	18.07	17.16	16.83	16.84	17.99	17.22	18.39	17.72	16.71	15.03	17.42	17.21	15.99	16.87	16.72	14.89	18.06	16.6	16.34	17.64	17.21	17.07	-0.62	-1.65625	0.422452	17.0428	-1.24	0.23	0.41	-6.57
P11142	HSP7C_HUMAN	Heat shock cognate 71 kDa protein OS=Homo sapiens OX=9606 GN=HSPA8 PE=1 SV=1	HSPA8	12	24.41	24.61	24.56	24.35	24.43	24.64	23.94	23.87	23.7	23.82	24.1	23.71	23.86	23.41	23.61	23.81	23.64	23.4	24.21	23.76	24.67	24.3	24.27	24.22	-0.19	-0.5148	0.13137	24.0539	-1.24	0.23	0.41	-6.57
Q9Y3D3	RT16_HUMAN	28S ribosomal protein S16, mitochondrial OS=Homo sapiens OX=9606 GN=MRPS16 PE=1 SV=1	MRPS16	1	21.15	20.29	18.55	21.04	21.27	19.29	20.77	19.74	17.93	20.92	20.95	18.62	17.89	17.19	17.41	19.16	19.47	17.82	17.21	17.7	16.32	17.28	17.32	17.24	-0.52	-1.40519	0.359003	18.8554	-1.24	0.23	0.41	-6.57
O95239	KIF4A_HUMAN	Chromosome-associated kinesin KIF4A OS=Homo sapiens OX=9606 GN=KIF4A PE=1 SV=3	KIF4A	1	19.47	20.01	19.66	19.84	20.51	20.78	20.31	20.88	19.32	19.17	20.33	18.81	20.58	22.52	21.99	19.79	20.97	20.86	21.42	21.82	22.78	21.39	21.09	17.31	0.87	-0.600724	2.33956	20.4838	1.24	0.23	0.41	-6.58
P50454	SERPH_HUMAN	Serpin H1 OS=Homo sapiens OX=9606 GN=SERPINH1 PE=1 SV=2	SERPINH1	2	19.07	19.25	19.95	19.92	20.14	19.4	20.11	19.06	21	20.89	20.76	17.4	18.62	20.07	20.94	20.08	18.99	17.34	18.53	20.79	20.01	20	18.63	19.65	0.71	-0.491868	1.91238	19.6091	1.24	0.23	0.41	-6.58
Q9BY77	PDIP3_HUMAN	Polymerase delta-interacting protein 3 OS=Homo sapiens OX=9606 GN=POLDIP3 PE=1 SV=2	POLDIP3	9	25.47	25.81	23.81	26.52	26.41	25.24	26.6	26.12	24.19	26.89	26.28	25.21	25.61	24.81	24.05	27.05	27.06	25.26	25.27	24.98	23.71	26.43	26.62	24.7	-0.31	-0.829507	0.213715	25.5871	-1.23	0.23	0.41	-6.58
Q96HS1	PGAM5_HUMAN	Serine/threonine-protein phosphatase PGAM5, mitochondrial OS=Homo sapiens OX=9606 GN=PGAM5 PE=1 SV=2	PGAM5	9	25.04	24.62	23.35	24.93	24.68	24.38	23.77	23.75	22.61	24.13	23.73	23.47	24.33	23.9	21.97	24.49	24.38	23.91	24.66	24.7	23.29	24.92	25.12	24.35	-0.21	-0.564168	0.14588	24.1018	-1.23	0.23	0.41	-6.58
Q9H845	ACAD9_HUMAN	Complex I assembly factor ACAD9, mitochondrial OS=Homo sapiens OX=9606 GN=ACAD9 PE=1 SV=1	ACAD9	1	17.99	16.97	17.93	17.74	17.99	15.72	18.19	17.4	17.28	17.85	18.18	15.94	17.44	17.97	18.05	17.62	18.02	16.45	18.24	18.08	17.87	17.92	18.11	16.32	-0.36	-0.979968	0.253983	17.5533	-1.23	0.23	0.42	-6.59
P50914	RL14_HUMAN	60S ribosomal protein L14 OS=Homo sapiens OX=9606 GN=RPL14 PE=1 SV=4	RPL14	2	24.9	25.46	23.18	25	24.27	23.4	24.82	24.99	23.63	24.55	23.59	23.3	23.96	24.26	22.63	23.65	23.9	24.32	24.7	25.2	24.36	24.62	24.71	24.93	0.38	-0.271136	1.03893	24.2653	1.23	0.24	0.42	-6.59
Q86WX3	AROS_HUMAN	Active regulator of SIRT1 OS=Homo sapiens OX=9606 GN=RPS19BP1 PE=1 SV=1	RPS19BP1	3	23.15	23.16	25.65	22.93	23.34	24.71	23.55	22.5	25.34	23.18	22.85	24.67	23.73	23.6	24.42	23.5	23.63	24.26	23.83	23.51	24.42	23.53	23.75	23.86	-0.37	-1.01632	0.266368	23.795	-1.22	0.24	0.42	-6.59
Q14839	CHD4_HUMAN	Chromodomain-helicase-DNA-binding protein 4 OS=Homo sapiens OX=9606 GN=CHD4 PE=1 SV=2	CHD4	50	26.99	26.92	26.62	27.68	27.63	26.81	26.92	27.42	26.42	27.49	27.84	27.05	27.48	26.93	26.88	27.93	27.93	27.25	27.5	26.88	27.18	27.94	28.01	27.32	-0.19	-0.504513	0.13222	27.2932	-1.22	0.24	0.42	-6.59
Q9NPL8	TIDC1_HUMAN	Complex I assembly factor TIMMDC1, mitochondrial OS=Homo sapiens OX=9606 GN=TIMMDC1 PE=1 SV=2	TIMMDC1	2	18.57	19.78	19.91	19.15	20	22.16	18.75	19.62	20.05	18.99	19.91	22.09	19.88	19.66	20.91	19.77	20.36	20.72	19.72	19.65	20.13	19.84	19.34	20.86	0.45	-0.31837	1.21146	19.9925	1.22	0.24	0.42	-6.6
Q96EU6	RRP36_HUMAN	Ribosomal RNA processing protein 36 homolog OS=Homo sapiens OX=9606 GN=RRP36 PE=1 SV=1	RRP36	7	24.34	24.63	25.78	24.1	24.34	25.04	24.81	24.99	26.29	24.84	24.43	25.75	25.11	25.17	25.8	25	24.97	25.52	24.75	25.1	25.64	24.91	24.96	24.84	0.22	-0.158051	0.599231	25.0462	1.22	0.24	0.42	-6.6
Q92769	HDAC2_HUMAN	Histone deacetylase 2 OS=Homo sapiens OX=9606 GN=HDAC2 PE=1 SV=2	HDAC2	3	22.16	22.15	22.04	22.23	21.87	22.07	22.12	22.14	21.94	21.92	21.43	22.23	22.68	22.01	21.94	22.44	22.43	22.24	22.38	22.16	21.69	22.4	22.49	22.14	-0.22	-0.594992	0.156982	22.1378	-1.22	0.24	0.42	-6.6
Q9BZ95	NSD3_HUMAN	Histone-lysine N-methyltransferase NSD3 OS=Homo sapiens OX=9606 GN=NSD3 PE=1 SV=1	NSD3	2	19.57	19.64	18.87	19.62	18.88	19.01	19.33	19.12	18.57	19.02	18.87	19.2	20.61	19.99	18.95	20.05	20.3	19.58	20.23	19.92	18.92	19.87	19.71	19.36	-0.27	-0.722336	0.191254	19.4661	-1.22	0.24	0.42	-6.6
Q99755	PI51A_HUMAN	Phosphatidylinositol 4-phosphate 5-kinase type-1 alpha OS=Homo sapiens OX=9606 GN=PIP5K1A PE=1 SV=1	PIP5K1A	1	19.63	20.8	20.46	19.48	18.27	20.26	18.9	19.67	20.15	19.6	18.25	20.44	17.85	17.66	19.8	20.42	20.03	21.01	18.5	19.52	20.07	19.6	19.67	18.99	0.69	-0.502669	1.88299	19.5434	1.21	0.24	0.43	-6.61
Q9GZS3	SKI8_HUMAN	SKI8 subunit of superkiller complex protein OS=Homo sapiens OX=9606 GN=SKIC8 PE=1 SV=1	SKIC8	2	20.73	21.06	20	20.7	20.3	20.96	20.84	20.16	20.28	20.08	19.26	21.05	21.04	20.17	20.26	19.85	21.04	21.57	21.24	21.07	20.37	21	21.11	21.61	-0.34	-0.941858	0.253579	20.6562	-1.2	0.24	0.43	-6.62
P46783	RS10_HUMAN	40S ribosomal protein S10 OS=Homo sapiens OX=9606 GN=RPS10 PE=1 SV=1	RPS10	3	24.02	24.12	22.26	23.97	23.59	22.72	23.74	23.57	21.26	23.1	23.06	22.51	21.86	22.9	20.91	21.43	21.45	21.76	22.98	23.3	22.28	22.28	23.13	22.19	0.33	-0.239849	0.890081	22.6831	1.2	0.24	0.43	-6.62
Q9NWU5	RM22_HUMAN	39S ribosomal protein L22, mitochondrial OS=Homo sapiens OX=9606 GN=MRPL22 PE=1 SV=1	MRPL22	1	21.56	21.34	21.96	21.24	22.71	20.88	22.24	21.08	23.53	22.5	18.23	21.62	24.56	22.74	22.44	24.39	25.05	22.49	24.59	23.76	21.92	24.33	24.71	23.3	-1.01	-2.76165	0.744742	22.6323	-1.2	0.24	0.43	-6.62
Q9UDW3	ZMAT5_HUMAN	Zinc finger matrin-type protein 5 OS=Homo sapiens OX=9606 GN=ZMAT5 PE=1 SV=1	ZMAT5	2	19.36	19.55	20.26	19.75	18.7	20.38	19.45	19.74	20.06	19.47	20.02	20.11	20.69	21.26	21.83	20.11	20.55	21.39	20.9	21.08	21.45	20.9	20.74	20.93	0.31	-0.225934	0.836584	20.3625	1.2	0.24	0.43	-6.62
P25705	ATPA_HUMAN	ATP synthase subunit alpha, mitochondrial OS=Homo sapiens OX=9606 GN=ATP5F1A PE=1 SV=1	ATP5F1A	15	26.05	26.15	26.12	25.97	26.04	25.62	24.87	24.99	24.7	24.87	24.48	24.49	24.45	24.52	24.13	24.35	24.31	24.41	23.76	24.2	23.65	23.97	23.83	24.34	0.18	-0.133968	0.494174	24.7616	1.2	0.25	0.43	-6.62
Q9P0U3	SENP1_HUMAN	Sentrin-specific protease 1 OS=Homo sapiens OX=9606 GN=SENP1 PE=1 SV=2	SENP1	6	21.77	21.62	21.56	21.54	21.44	21.32	21.51	21.47	21.59	21.39	21.28	21.4	22.23	21.75	21.62	21.92	21.74	23.25	22.19	21.71	21.77	21.96	21.92	21.6	-0.29	-0.800598	0.217778	21.7313	-1.2	0.25	0.43	-6.62
P41252	SYIC_HUMAN	Isoleucine--tRNA ligase, cytoplasmic OS=Homo sapiens OX=9606 GN=IARS1 PE=1 SV=2	IARS1	1	17.79	17.04	16.72	14.77	13.15	15.98	17.98	18.14	18.92	15.36	13.83	16.91	18.37	17.16	19.2	14.49	14.95	17.84	17.69	15.94	19.08	13.65	17.89	17.94	-0.89	-2.43772	0.663506	16.7	-1.2	0.25	0.43	-6.63
O00483	NDUA4_HUMAN	Cytochrome c oxidase subunit NDUFA4 OS=Homo sapiens OX=9606 GN=NDUFA4 PE=1 SV=1	NDUFA4	1	21.81	22.11	20.22	21.71	21.66	20.93	21.03	20.37	19.99	20.73	20.02	21.46	21.9	21.42	21.19	21.81	21.8	21.42	21.87	21.37	21.13	21.69	21.64	21.25	-0.34	-0.922005	0.251648	21.2719	-1.19	0.25	0.43	-6.63
Q9NYK1	TLR7_HUMAN	Toll-like receptor 7 OS=Homo sapiens OX=9606 GN=TLR7 PE=1 SV=1	TLR7	2	25.48	25.96	29.78	25.32	25.4	25.24	25.65	25.71	29.3	25.4	25.09	24.78	26	26.26	29.2	25.4	25.59	25.45	25.8	25.75	29.03	25.55	25.44	25.32	0.19	-0.143387	0.521968	26.1625	1.19	0.25	0.44	-6.63
P11021	BIP_HUMAN	Endoplasmic reticulum chaperone BiP OS=Homo sapiens OX=9606 GN=HSPA5 PE=1 SV=2	HSPA5	5	21.55	21.9	21.28	21.34	21.71	21.66	21.11	21.01	20.38	20.98	22.48	21.01	21.76	23.17	20.78	22.56	20.64	21.31	22.39	22.71	21.04	21.9	21.09	22.05	0.5	-0.379059	1.37429	21.5755	1.19	0.25	0.44	-6.64
P67870	CSK2B_HUMAN	Casein kinase II subunit beta OS=Homo sapiens OX=9606 GN=CSNK2B PE=1 SV=1	CSNK2B	2	21.68	21.38	18.74	21.54	21.54	20.03	21.35	21.21	15.08	21.46	20.98	19.5	21.27	20.64	14.79	21.33	20.41	19.16	21.64	20.48	15.1	21.56	21.6	19.25	-0.56	-1.5392	0.428483	20.0714	-1.18	0.25	0.44	-6.64
Q9UGL1	KDM5B_HUMAN	Lysine-specific demethylase 5B OS=Homo sapiens OX=9606 GN=KDM5B PE=1 SV=3	KDM5B	1	16.9	15.74	15.24	16.39	15.93	14.62	16.46	16.21	14.49	16.3	16.32	13.36	16.67	16.47	16.3	16.24	16.41	16.63	16.46	15.88	15.98	15.74	15.87	15.02	-0.55	-1.51065	0.420296	15.901	-1.18	0.25	0.44	-6.64
P62081	RS7_HUMAN	40S ribosomal protein S7 OS=Homo sapiens OX=9606 GN=RPS7 PE=1 SV=1	RPS7	5	25.34	24.97	23.33	25.34	24.86	23.75	24.4	23.45	22.93	24.18	23.55	22.68	24.36	24.22	23.16	24.01	23.79	24.06	24.57	24.9	23.89	24.57	24.69	24.16	-0.29	-0.791851	0.220875	24.1314	-1.18	0.25	0.44	-6.65
Q9UI09	NDUAC_HUMAN	NADH dehydrogenase [ubiquinone] 1 alpha subcomplex subunit 12 OS=Homo sapiens OX=9606 GN=NDUFA12 PE=1 SV=1	NDUFA12	2	21.76	21.3	20.59	21.74	21.17	20.06	21.07	20.82	20.83	20.95	20.42	20.68	21.79	21.2	20.82	21.89	21.67	20.86	20.32	20.48	20.2	20.86	20.94	19.33	-0.29	-0.803497	0.224048	20.9066	-1.18	0.25	0.44	-6.65
Q96DA6	TIM14_HUMAN	Mitochondrial import inner membrane translocase subunit TIM14 OS=Homo sapiens OX=9606 GN=DNAJC19 PE=1 SV=3	DNAJC19	1	20.51	20.81	20.7	20.36	20.56	20.24	20.91	21.11	21.03	20.78	20.56	20.45	21.31	21.28	20.96	21.65	21.15	20.94	20.53	20.92	20.47	20.43	20.61	19.66	0.21	-0.165234	0.591416	20.747	1.18	0.25	0.44	-6.65
O94842	TOX4_HUMAN	TOX high mobility group box family member 4 OS=Homo sapiens OX=9606 GN=TOX4 PE=1 SV=1	TOX4	1	19.87	20.07	20.67	19.94	19.4	20.87	19.47	19.77	19.63	19.72	18.4	20.1	19.3	18.91	19.35	18.72	18.92	19.8	17.45	19.11	18.51	19.62	19.48	19.82	0.44	-0.344185	1.22777	19.454	1.18	0.25	0.44	-6.65
Q14781	CBX2_HUMAN	Chromobox protein homolog 2 OS=Homo sapiens OX=9606 GN=CBX2 PE=1 SV=2	CBX2	2	19.49	19.33	18.29	19.68	19.81	17.81	19.37	18.33	17.56	19.44	18.93	15.03	18.03	18.09	18.49	19.41	18.5	14.89	19.34	18.39	19.33	19.53	18.87	15.03	-0.52	-1.44894	0.406154	18.3736	-1.18	0.25	0.44	-6.65
Q9UJX4	APC5_HUMAN	Anaphase-promoting complex subunit 5 OS=Homo sapiens OX=9606 GN=ANAPC5 PE=1 SV=2	ANAPC5	2	18.32	19.58	19.21	18.55	19.46	21.74	19.28	19.88	19.31	19.18	20.82	21.14	22.25	21.33	22.03	22	22.86	22.27	19.18	20.5	19.44	20.51	21.07	19.52	0.57	-0.442179	1.57335	20.3932	1.17	0.25	0.44	-6.65
Q9NPD3	EXOS4_HUMAN	Exosome complex component RRP41 OS=Homo sapiens OX=9606 GN=EXOSC4 PE=1 SV=3	EXOSC4	2	24.36	25.16	25.81	24.22	24.4	23.99	24.11	24.88	26.7	24.62	22.56	24.4	26.37	26.22	26.64	26.07	26.64	25.29	27	27.78	26.67	26.91	27.32	26.14	0.55	-0.429551	1.52197	25.5946	1.17	0.26	0.44	-6.65
P06576	ATPB_HUMAN	ATP synthase subunit beta, mitochondrial OS=Homo sapiens OX=9606 GN=ATP5F1B PE=1 SV=3	ATP5F1B	9	24.09	24.13	23.14	24.25	24.31	23.07	22.74	22.77	22.15	22.84	23.27	21.68	21.93	22.88	22.19	22.4	21.83	21.27	22.51	22.82	22.19	21.45	21.44	21.26	0.33	-0.261583	0.926111	22.6087	1.17	0.26	0.44	-6.66
Q9Y314	NOSIP_HUMAN	Nitric oxide synthase-interacting protein OS=Homo sapiens OX=9606 GN=NOSIP PE=1 SV=1	NOSIP	1	18.36	17.82	17.56	18.17	18.58	17.24	17.64	13.75	14.08	17.09	17.42	17.25	16.77	15.45	13.79	16.32	14.26	17.03	13.05	14.66	14.1	15.18	18.3	17.03	-1.04	-2.88613	0.815371	16.2885	-1.17	0.26	0.44	-6.66
Q9P003	CNIH4_HUMAN	Protein cornichon homolog 4 OS=Homo sapiens OX=9606 GN=CNIH4 PE=1 SV=1	CNIH4	1	20.31	19.64	19.3	20.44	19.78	14.12	19.17	18.83	18.91	19.44	18.93	14.03	19.92	18.96	19.16	19.83	19.83	18.98	19.49	18.41	18.63	18.48	19.42	14.03	-0.76	-2.12641	0.601272	18.6676	-1.17	0.26	0.44	-6.66
Q9NWU2	GID8_HUMAN	Glucose-induced degradation protein 8 homolog OS=Homo sapiens OX=9606 GN=GID8 PE=1 SV=1	GID8	1	16.6	16.19	17.6	16.75	17.11	16.97	16.78	16.67	17.43	17.1	17.7	16.37	16.67	18.09	16.79	16.66	16.9	16.82	16.57	17.43	17.33	17.17	17.13	16.18	0.44	-0.348572	1.23148	16.959	1.17	0.26	0.44	-6.66
Q9BTT4	MED10_HUMAN	Mediator of RNA polymerase II transcription subunit 10 OS=Homo sapiens OX=9606 GN=MED10 PE=1 SV=1	MED10	1	17.79	19.12	20.71	18.47	18.85	19.99	18.82	19.25	20.79	18.33	18.92	20.45	18.04	18.53	18.8	19.02	18.8	19.35	19.13	19.17	18.17	19.31	19.4	18.57	0.57	-0.453052	1.59915	19.0748	1.17	0.26	0.44	-6.66
Q9UKK6	NXT1_HUMAN	NTF2-related export protein 1 OS=Homo sapiens OX=9606 GN=NXT1 PE=1 SV=1	NXT1	2	21.52	20.06	19.45	21.33	21.45	19.83	20.99	19.73	17.89	20.72	21.22	17.87	19.45	20.28	18.64	19.29	19.28	17.89	19.79	19.79	18.36	19.37	19.35	18.26	-0.47	-1.32393	0.375391	19.659	-1.17	0.26	0.44	-6.66
P60866	RS20_HUMAN	40S ribosomal protein S20 OS=Homo sapiens OX=9606 GN=RPS20 PE=1 SV=1	RPS20	2	24.84	25.27	23.88	24.95	24.6	24.89	25.1	24.31	23.86	24.29	23.43	24.65	24.13	23.47	22.96	23.52	24.05	24.08	24.17	24.13	22.89	23.93	24.09	24.33	-0.27	-0.748031	0.212362	24.1591	-1.17	0.26	0.44	-6.66
Q13435	SF3B2_HUMAN	Splicing factor 3B subunit 2 OS=Homo sapiens OX=9606 GN=SF3B2 PE=1 SV=2	SF3B2	29	27.1	27.43	27.67	26.83	26.98	28.64	27.3	27.65	27.62	26.97	26.72	28.83	27.35	27.59	27.83	27.07	27.27	28.27	27.7	27.55	28	27.58	27.5	28.33	0.19	-0.151573	0.534098	27.5735	1.17	0.26	0.44	-6.66
Q8IX21	SLF2_HUMAN	SMC5-SMC6 complex localization factor protein 2 OS=Homo sapiens OX=9606 GN=SLF2 PE=1 SV=2	SLF2	1	18.16	18.74	20.13	17.83	18.45	19.31	18.22	18.96	20.46	18.27	17.76	20.47	17.14	17.94	17.63	18	17.88	17.4	16.64	17.01	16.51	17.6	17.77	19.17	0.62	-0.494473	1.73688	18.2263	1.16	0.26	0.44	-6.66
Q15020	SART3_HUMAN	Squamous cell carcinoma antigen recognized by T-cells 3 OS=Homo sapiens OX=9606 GN=SART3 PE=1 SV=1	SART3	2	19.78	19.66	18.4	19.59	19.78	18.69	19.94	19.76	18.4	19.64	22.27	18.55	20.82	20.23	19.54	20.2	20.5	19.08	19.93	19.14	18.64	19.6	19.79	18.07	-0.42	-1.17397	0.334262	19.5835	-1.16	0.26	0.44	-6.66
Q09028	RBBP4_HUMAN	Histone-binding protein RBBP4 OS=Homo sapiens OX=9606 GN=RBBP4 PE=1 SV=3	RBBP4	4	23.47	23.26	21.85	23.73	23.15	22.18	23.63	23.54	21.98	23.56	23.39	21.89	22.69	22.53	21.4	22.34	20.94	21.33	23.18	22.21	22.65	22.63	22.2	21.04	-0.35	-0.991726	0.282496	22.5328	-1.16	0.26	0.44	-6.66
Q13616	CUL1_HUMAN	Cullin-1 OS=Homo sapiens OX=9606 GN=CUL1 PE=1 SV=2	CUL1	7	21.53	21.77	21.44	21.61	21.5	21.3	21.63	21.84	21.53	21.64	21.26	21.44	22.08	22.19	21.95	21.94	21.09	21.74	22.21	22.42	21.96	22.07	21.91	21.36	0.19	-0.150825	0.529276	21.7251	1.16	0.26	0.44	-6.66
Q9ULH0	KDIS_HUMAN	Kinase D-interacting substrate of 220 kDa OS=Homo sapiens OX=9606 GN=KIDINS220 PE=1 SV=3	KIDINS220	2	19.62	19.75	17.02	19.65	19.38	17.95	18.72	19.19	17.55	18.39	18.33	17.76	19.17	17.96	17.37	18.6	18.53	17.18	19.47	18.54	18.21	19.02	18.96	17.75	-0.38	-1.07144	0.305336	18.5023	-1.16	0.26	0.44	-6.66
P51970	NDUA8_HUMAN	NADH dehydrogenase [ubiquinone] 1 alpha subcomplex subunit 8 OS=Homo sapiens OX=9606 GN=NDUFA8 PE=1 SV=3	NDUFA8	2	21.8	22.03	20.72	22.02	21.53	21.08	21.36	21.19	21.07	21.34	21	20.6	21.54	20.83	20.81	21.18	21.37	20.77	20.68	20.39	20.37	20.46	20.48	20.33	-0.23	-0.647048	0.18454	21.0403	-1.16	0.26	0.44	-6.66
A0JLT2	MED19_HUMAN	Mediator of RNA polymerase II transcription subunit 19 OS=Homo sapiens OX=9606 GN=MED19 PE=1 SV=2	MED19	4	22.54	22.47	23.77	22.82	22.47	22.95	22.31	22.95	23.98	22.63	24.19	23.74	22.2	22.67	23.58	22.21	22.02	23.05	22.09	22.26	23.16	21.99	22.37	22.3	0.3	-0.239492	0.838406	22.78	1.16	0.26	0.44	-6.66
Q9NWS8	RMND1_HUMAN	Required for meiotic nuclear division protein 1 homolog OS=Homo sapiens OX=9606 GN=RMND1 PE=1 SV=2	RMND1	1	18.78	18.79	16.29	18.72	18.89	17.74	18.65	17.7	16.25	17.97	18.44	17.02	17.89	17.77	17.53	17.94	17.18	17.84	18.29	17.23	17.49	17.85	16.52	17.9	-0.53	-1.48963	0.425969	17.7784	-1.16	0.26	0.44	-6.67
Q9HC36	MRM3_HUMAN	rRNA methyltransferase 3, mitochondrial OS=Homo sapiens OX=9606 GN=MRM3 PE=1 SV=2	MRM3	3	22.55	21.6	21.41	22.69	22.35	23.28	21.3	21.83	21.79	22.32	22.36	23.61	22.92	22.39	21.65	22.89	22.88	22.81	22.32	22	21.02	22.78	22.61	22.72	-0.31	-0.883283	0.253767	22.3362	-1.16	0.26	0.45	-6.67
Q8IWZ8	SUGP1_HUMAN	SURP and G-patch domain-containing protein 1 OS=Homo sapiens OX=9606 GN=SUGP1 PE=1 SV=2	SUGP1	2	18.96	18.63	19.74	18.35	18.37	19.57	17.96	17.9	18.66	17.77	17.94	19.18	19.06	18.9	18.95	19.14	19.1	18.08	19.95	18.9	20.01	19.76	20	20.38	-0.4	-1.12807	0.324829	18.969	-1.16	0.26	0.45	-6.67
Q9Y6K5	OAS3_HUMAN	2'-5'-oligoadenylate synthase 3 OS=Homo sapiens OX=9606 GN=OAS3 PE=1 SV=3	OAS3	1	20.48	20.73	20.45	20.56	20.64	20.35	20.78	20.39	20.47	21.11	20	19.99	21.46	20.96	20.75	21.47	21.58	21.23	21.5	21.12	20.73	21.54	21.57	20.43	-0.26	-0.724564	0.208875	20.8455	-1.15	0.26	0.45	-6.67
O60583	CCNT2_HUMAN	Cyclin-T2 OS=Homo sapiens OX=9606 GN=CCNT2 PE=1 SV=2	CCNT2	3	21.12	20.8	20.51	21.03	21.27	21.6	21.39	21.4	20.3	21.29	20.05	19.1	21.13	23.16	20.52	21.63	20.77	18.97	21.93	22.38	20.7	22.05	21.82	20.27	0.54	-0.439929	1.52157	21.0492	1.15	0.26	0.45	-6.67
P23528	COF1_HUMAN	Cofilin-1 OS=Homo sapiens OX=9606 GN=CFL1 PE=1 SV=3	CFL1	1	18.89	16.62	14.17	17.98	13.15	20.28	18.51	17.13	14.08	18.48	13.83	19.77	17.67	16.5	13.79	15.25	14.95	14.87	14.31	14.35	15.35	14.81	14.95	19.43	-1.2	-3.36797	0.976575	16.2135	-1.15	0.26	0.45	-6.68
Q9UKN8	TF3C4_HUMAN	General transcription factor 3C polypeptide 4 OS=Homo sapiens OX=9606 GN=GTF3C4 PE=1 SV=2	GTF3C4	5	21.72	21.15	21	21.32	21.1	20.9	21.93	21.25	21.3	21.56	20.74	21.32	23.62	23.92	23.46	23.05	23.35	23.81	23.34	23.38	22.63	22.89	22.91	23.33	-0.23	-0.640589	0.187212	22.2915	-1.14	0.27	0.45	-6.68
Q13185	CBX3_HUMAN	Chromobox protein homolog 3 OS=Homo sapiens OX=9606 GN=CBX3 PE=1 SV=4	CBX3	4	23.97	23.96	22.91	23.94	23.19	22.76	23.6	23.77	23.1	23.82	23.47	23.15	25.37	25.99	26.4	25.36	25.62	25.69	25.02	25.49	25.55	25.35	25.24	25.71	0.31	-0.258219	0.879264	24.5183	1.14	0.27	0.46	-6.69
Q92576	PHF3_HUMAN	PHD finger protein 3 OS=Homo sapiens OX=9606 GN=PHF3 PE=1 SV=3	PHF3	16	22.91	23.52	24.89	23.2	23.14	24.02	23.2	23.29	24.28	23.11	23.41	24.18	23.61	23.77	24.22	23.92	23.73	24.03	23.84	23.96	24.12	23.91	24.01	24.04	0.24	-0.203059	0.689237	23.762	1.14	0.27	0.46	-6.69
Q13948	CASP_HUMAN	Protein CASP OS=Homo sapiens OX=9606 GN=CUX1 PE=1 SV=2	CUX1	1	20.55	19.86	20.95	20.47	20.5	19.67	20.86	20.09	20.7	20.15	19.51	20.18	21.7	20.96	19.24	21.74	21.29	18.46	21.85	21.59	19.51	21.52	21.6	18.76	-0.61	-1.73842	0.512417	20.4882	-1.14	0.27	0.46	-6.69
P23396	RS3_HUMAN	40S ribosomal protein S3 OS=Homo sapiens OX=9606 GN=RPS3 PE=1 SV=2	RPS3	10	26.6	26.84	24.93	26.61	26.3	26.33	26.7	26.21	24.92	26.08	25.79	26.02	25.8	25.42	24.58	25.29	25.5	25.59	25.66	25.58	24.66	25.51	25.6	25.72	-0.18	-0.507279	0.14969	25.7595	-1.14	0.27	0.46	-6.69
Q8NBQ5	DHB11_HUMAN	Estradiol 17-beta-dehydrogenase 11 OS=Homo sapiens OX=9606 GN=HSD17B11 PE=1 SV=3	HSD17B11	1	19.74	19.16	18.89	19.56	19.18	17.82	19.23	19.33	19.11	19.39	18.95	19.01	19.31	19.17	18.78	18.48	18.97	18.51	18.89	18.35	18.3	18.71	18.51	17.93	-0.29	-0.8311	0.246709	18.8868	-1.13	0.27	0.46	-6.7
Q13889	TF2H3_HUMAN	General transcription factor IIH subunit 3 OS=Homo sapiens OX=9606 GN=GTF2H3 PE=1 SV=2	GTF2H3	2	19.6	19.26	15.85	19.12	19.03	15.12	18.6	19.3	15.37	18.95	18.64	15.35	19.02	22.67	16.28	18.6	18.15	14.89	19.12	18.42	15.63	19.38	18.5	18.37	0.83	-0.70127	2.36015	18.0511	1.13	0.27	0.46	-6.7
Q16222	UAP1_HUMAN	UDP-N-acetylhexosamine pyrophosphorylase OS=Homo sapiens OX=9606 GN=UAP1 PE=1 SV=3	UAP1	1	19.9	19.55	21.42	19.84	20.05	20.83	19.96	19.16	21.47	20.1	19.54	21.01	21.88	21.85	22.77	21.7	21.85	22.38	21.71	21.94	22.7	21.53	21.76	22.82	-0.24	-0.691171	0.205792	21.1554	-1.13	0.27	0.46	-6.7
O75330	HMMR_HUMAN	Hyaluronan mediated motility receptor OS=Homo sapiens OX=9606 GN=HMMR PE=1 SV=2	HMMR	1	17.84	18.43	20.71	18.27	18.69	19.99	17.58	18.51	19.28	18.41	18.48	18.21	19.04	19.16	19.28	18.53	18.51	17.79	19.45	19.74	19.58	19.48	19.59	18.79	0.49	-0.413666	1.38789	18.8883	1.13	0.27	0.46	-6.7
Q8IXT5	RB12B_HUMAN	RNA-binding protein 12B OS=Homo sapiens OX=9606 GN=RBM12B PE=1 SV=2	RBM12B	9	22.69	22.74	20.38	23.11	22.3	22.55	23.74	22.1	20.56	22.63	22.03	21.95	22.31	22.01	21.5	21.87	22.47	23.86	22.1	22.04	21.34	21.96	21.89	23.81	-0.48	-1.38093	0.411854	22.2474	-1.13	0.27	0.46	-6.7
O00178	GTPB1_HUMAN	GTP-binding protein 1 OS=Homo sapiens OX=9606 GN=GTPBP1 PE=1 SV=3	GTPBP1	1	18.02	17.6	18.2	17.48	19.18	17.84	19.12	17.18	18.31	18.83	18.99	17.89	17.62	17.61	17.62	17.51	17.33	16.84	16.75	17.35	17.66	17.79	18.27	18.07	-0.44	-1.26831	0.382344	17.8768	-1.12	0.28	0.47	-6.71
P78395	PRAME_HUMAN	Melanoma antigen preferentially expressed in tumors OS=Homo sapiens OX=9606 GN=PRAME PE=1 SV=1	PRAME	3	20.83	20.63	18.96	20.8	20.57	17.5	19.23	19.62	18.75	20.21	19.64	18.82	19.38	22.7	19.67	18.96	19.77	15.48	19.96	19.49	19.77	19.8	19.89	15.62	0.76	-0.664962	2.18828	19.419	1.12	0.28	0.47	-6.72
Q9BVV7	TIM21_HUMAN	Mitochondrial import inner membrane translocase subunit Tim21 OS=Homo sapiens OX=9606 GN=TIMM21 PE=1 SV=1	TIMM21	3	21.77	21.91	21.35	21.55	21.65	21.27	21.32	21.38	21.33	21.47	20.97	20.75	22.38	21.73	22.11	21.94	22.11	21.8	22.46	22.14	21.81	22.13	22.21	21.28	-0.19	-0.552655	0.168987	21.7018	-1.11	0.28	0.47	-6.72
Q14684	RRP1B_HUMAN	Ribosomal RNA processing protein 1 homolog B OS=Homo sapiens OX=9606 GN=RRP1B PE=1 SV=3	RRP1B	20	27	26.58	26.98	26.82	26.88	25.64	27.11	26.95	27.67	27.06	27.14	26.33	27.28	26.72	26.6	27.36	27.35	26.14	27.7	27.83	26.58	27.66	27.77	26.55	-0.25	-0.729779	0.223362	26.9883	-1.11	0.28	0.47	-6.72
Q6P4F7	RHGBA_HUMAN	Rho GTPase-activating protein 11A OS=Homo sapiens OX=9606 GN=ARHGAP11A PE=1 SV=2	ARHGAP11A	2	18.01	18.87	18.85	17.6	18.52	19.75	18.32	17.94	18.39	18.56	17.56	19.84	19.75	17.66	18.62	18.17	18.91	19.59	19.7	19.59	20.98	19.44	19.94	20.64	-0.43	-1.24393	0.380766	18.9677	-1.11	0.28	0.47	-6.72
P35250	RFC2_HUMAN	Replication factor C subunit 2 OS=Homo sapiens OX=9606 GN=RFC2 PE=1 SV=3	RFC2	2	20.78	20.85	19.88	19.2	20.2	20.08	20.11	21.14	20.03	19.73	20.35	19.8	20.28	19.92	20.58	20.53	20.61	20.45	21.04	21.63	21.31	20.66	20.73	21.48	0.33	-0.292931	0.955337	20.4738	1.11	0.28	0.47	-6.72
Q9UGU5	HMGX4_HUMAN	HMG domain-containing protein 4 OS=Homo sapiens OX=9606 GN=HMGXB4 PE=1 SV=2	HMGXB4	2	18.42	17.65	21.21	18.81	18.78	19.69	18.67	18.7	21.37	19.2	22.29	20.69	19.53	17.69	21.27	19.64	19.71	20.61	19.39	19.85	21.32	19.49	19.66	20.79	-0.53	-1.52469	0.468284	19.7681	-1.11	0.28	0.47	-6.72
P45973	CBX5_HUMAN	Chromobox protein homolog 5 OS=Homo sapiens OX=9606 GN=CBX5 PE=1 SV=1	CBX5	5	23.87	23.74	23.02	23.98	23.16	22.28	23.84	23.87	23.49	24.04	23.68	22.44	24.41	23.74	23.76	24.27	24.37	23.99	24.03	23.84	23.27	23.93	23.92	23.45	-0.24	-0.700047	0.217176	23.6831	-1.1	0.28	0.48	-6.73
Q69YH5	CDCA2_HUMAN	Cell division cycle-associated protein 2 OS=Homo sapiens OX=9606 GN=CDCA2 PE=1 SV=2	CDCA2	10	23.19	22.52	23.34	22.94	23.01	22.79	22.77	23.26	23.19	22.4	22.38	22.53	23.37	23.43	23.7	23.27	23.31	23.26	24.19	23.47	24.52	24.08	24.22	24.04	-0.21	-0.603226	0.187129	23.3001	-1.1	0.28	0.48	-6.73
P62829	RL23_HUMAN	60S ribosomal protein L23 OS=Homo sapiens OX=9606 GN=RPL23 PE=1 SV=1	RPL23	3	24.73	24.15	22.61	24.73	24.26	23.07	23.48	23.7	21.97	23.99	23.68	22.26	22.4	22.32	21.74	22.42	21.84	21.97	22.93	21.84	23.08	22.71	22.44	21.99	-0.38	-1.11428	0.347158	22.9291	-1.1	0.29	0.48	-6.74
O15226	NKRF_HUMAN	NF-kappa-B-repressing factor OS=Homo sapiens OX=9606 GN=NKRF PE=1 SV=2	NKRF	10	23.4	23.97	23.24	23.59	23.23	23.56	23.48	23.49	22.9	23.09	22.98	24.38	23.82	24.7	24.66	23.64	23.55	23.69	23.59	23.45	24.66	23.27	23.45	23.83	0.33	-0.29732	0.953418	23.6505	1.1	0.29	0.48	-6.74
Q92667	AKAP1_HUMAN	A-kinase anchor protein 1, mitochondrial OS=Homo sapiens OX=9606 GN=AKAP1 PE=1 SV=1	AKAP1	3	19.83	19.8	16.03	19.88	19.81	17.96	18.57	17.63	17.36	18.45	19.33	17.04	18.04	18.06	15.38	17.94	18.83	17.68	18.75	17.67	17.42	18.5	18.39	17.41	-0.51	-1.4709	0.459349	18.1559	-1.1	0.29	0.48	-6.74
Q6UN15	FIP1_HUMAN	Pre-mRNA 3'-end-processing factor FIP1 OS=Homo sapiens OX=9606 GN=FIP1L1 PE=1 SV=1	FIP1L1	17	26.24	26.26	26.57	26.54	26.74	26.95	26.14	26.19	26.33	26.34	26.27	26.85	26.59	26.31	27.04	26.85	26.77	26.98	27.1	26.73	27.3	27.34	27.28	27.02	-0.15	-0.425165	0.133135	26.6968	-1.09	0.29	0.48	-6.74
Q9Y295	DRG1_HUMAN	Developmentally-regulated GTP-binding protein 1 OS=Homo sapiens OX=9606 GN=DRG1 PE=1 SV=1	DRG1	2	19.04	19.79	19.35	18.98	18.86	19.21	19.06	20.18	19.63	18.98	19.21	19.34	19.5	19.21	20.56	19.45	19.51	20.21	19.2	18.81	19.83	18.69	18.88	19.21	0.3	-0.270576	0.862969	19.3618	1.09	0.29	0.48	-6.74
Q15369	ELOC_HUMAN	Elongin-C OS=Homo sapiens OX=9606 GN=ELOC PE=1 SV=1	ELOC	2	21.41	21.76	23.29	21.33	21.38	21.58	20.98	20.45	22.68	21.19	20.23	21.07	20.91	21.48	22.21	20.95	20.8	20.89	22.39	23.03	23.69	22.43	22.6	23.27	0.26	-0.235445	0.748455	21.7503	1.09	0.29	0.48	-6.74
Q9NY12	GAR1_HUMAN	H/ACA ribonucleoprotein complex subunit 1 OS=Homo sapiens OX=9606 GN=GAR1 PE=1 SV=1	GAR1	5	26.4	26	25.43	25.87	26.05	26.4	27.13	26.67	25.83	26.71	26.26	26.94	27.6	27.51	25.32	27.18	27.46	26.84	27.25	27.07	25.08	27.2	27.22	26.31	-0.28	-0.819503	0.258152	26.5718	-1.09	0.29	0.48	-6.75
Q92900	RENT1_HUMAN	Regulator of nonsense transcripts 1 OS=Homo sapiens OX=9606 GN=UPF1 PE=1 SV=2	UPF1	4	21.63	22.04	21.21	21.72	21.94	23.37	21.42	21.51	20.15	21.44	21.23	22.18	21.35	21.59	20.42	21.31	21.57	22.52	20.85	21.04	20.31	20.48	20.39	22.78	0.23	-0.21185	0.671834	21.4355	1.09	0.29	0.48	-6.75
Q8WUM0	NU133_HUMAN	Nuclear pore complex protein Nup133 OS=Homo sapiens OX=9606 GN=NUP133 PE=1 SV=2	NUP133	24	25.04	25.32	24.12	25.22	26.46	24.27	26.17	25.37	24.04	25.15	25.11	24.32	25.08	24.98	24.19	24.98	24.96	24.77	24.98	24.36	24.39	24.96	24.74	24.23	-0.31	-0.916246	0.289192	24.884	-1.09	0.29	0.48	-6.75
Q9Y6X9	MORC2_HUMAN	ATPase MORC2 OS=Homo sapiens OX=9606 GN=MORC2 PE=1 SV=2	MORC2	11	22.17	22.43	21.33	21.99	22.54	21.57	22.22	22.43	21.72	22.25	23.08	21.85	22.57	22.87	21.94	22.2	22.63	23.52	22.2	22.53	21.48	21.3	22.03	22.09	0.28	-0.257241	0.811505	22.2058	1.08	0.29	0.48	-6.75
Q8IWI9	MGAP_HUMAN	MAX gene-associated protein OS=Homo sapiens OX=9606 GN=MGA PE=1 SV=4	MGA	3	19.45	19.35	19.19	19.45	18.75	18.2	18.9	18.75	15.98	18.62	18.79	18.92	19.04	18.03	16.51	18.99	18.49	17.38	18.29	17.68	16.96	18.48	18.56	17.66	-0.47	-1.36934	0.434411	18.351	-1.08	0.29	0.48	-6.75
Q5VZL5	ZMYM4_HUMAN	Zinc finger MYM-type protein 4 OS=Homo sapiens OX=9606 GN=ZMYM4 PE=1 SV=1	ZMYM4	11	23.03	23.1	22.61	22.91	23.18	22.67	23.28	23.11	22.95	23.09	23.1	23.05	24.09	23.98	23.62	23.62	23.72	23.11	23.93	23.48	22.77	23.52	23.53	23.25	-0.16	-0.479702	0.152591	23.2795	-1.08	0.29	0.49	-6.75
Q03111	ENL_HUMAN	Protein ENL OS=Homo sapiens OX=9606 GN=MLLT1 PE=1 SV=2	MLLT1	4	21.49	21.52	21.9	21.58	21.88	21.11	21.58	21.37	21.86	21.34	20.48	21.24	23.62	22.43	23.06	23.16	23.75	22.88	23.47	23.64	22.92	23.5	23.76	23.16	-0.3	-0.888701	0.283122	22.3628	-1.08	0.29	0.49	-6.75
Q8N1F7	NUP93_HUMAN	Nuclear pore complex protein Nup93 OS=Homo sapiens OX=9606 GN=NUP93 PE=1 SV=2	NUP93	22	25.24	25.33	24.36	25.25	25.04	25.45	25.44	25.43	24.88	25.38	24.97	25.43	25.38	25.01	24.59	25.17	25.19	25.32	24.81	24.59	23.97	24.68	24.63	24.63	-0.13	-0.375473	0.119529	25.0079	-1.08	0.29	0.49	-6.75
O00165	HAX1_HUMAN	HCLS1-associated protein X-1 OS=Homo sapiens OX=9606 GN=HAX1 PE=1 SV=2	HAX1	3	20.19	20.26	19.17	19.79	19.91	19.88	20.14	19.43	18.9	19.79	19.59	20.19	21	20.61	20.13	20.71	20.73	20.55	19.84	20.04	19.04	19.91	20.03	19.86	-0.21	-0.604023	0.192658	19.9866	-1.08	0.29	0.49	-6.76
Q9NSI6	BRWD1_HUMAN	Bromodomain and WD repeat-containing protein 1 OS=Homo sapiens OX=9606 GN=BRWD1 PE=1 SV=4	BRWD1	2	17.59	17.64	18.04	17.65	17.4	18.52	17.96	17.64	17.6	17.49	17.75	17.73	18.67	17.8	18.46	18.1	18.63	18.07	18.46	18.04	16.43	17.91	18.2	17.6	-0.39	-1.14647	0.365717	17.891	-1.08	0.29	0.49	-6.76
Q9P253	VPS18_HUMAN	Vacuolar protein sorting-associated protein 18 homolog OS=Homo sapiens OX=9606 GN=VPS18 PE=1 SV=2	VPS18	1	16.92	16.96	16.11	16.76	17.17	15.64	16.85	17.21	15.42	17.36	17.3	15.84	16.95	16.69	16.18	16.18	16.72	16.6	15.15	17.3	17.31	15.73	15.81	17.14	0.57	-0.534763	1.67506	16.5543	1.08	0.29	0.49	-6.76
Q14566	MCM6_HUMAN	DNA replication licensing factor MCM6 OS=Homo sapiens OX=9606 GN=MCM6 PE=1 SV=1	MCM6	12	23.98	23.94	24.69	23.77	23.86	24.2	24.5	24.51	24.11	24.5	24.09	24.37	25.31	25.11	24.57	25.21	25.37	24.55	24.61	23.74	24.16	24.78	24.89	24.79	-0.27	-0.802439	0.256666	24.4822	-1.08	0.29	0.49	-6.76
Q92878	RAD50_HUMAN	DNA repair protein RAD50 OS=Homo sapiens OX=9606 GN=RAD50 PE=1 SV=1	RAD50	18	23.62	24.11	23.53	23.5	23.71	23.48	24.3	24.25	23.9	24.2	23.84	23.98	23.94	23.51	23.6	23.76	23.86	23.42	24.21	23.4	23.05	23.87	24.05	23.25	-0.2	-0.581448	0.18654	23.7652	-1.08	0.3	0.49	-6.76
Q96RQ3	MCCA_HUMAN	Methylcrotonoyl-CoA carboxylase subunit alpha, mitochondrial OS=Homo sapiens OX=9606 GN=MCCC1 PE=1 SV=3	MCCC1	2	20.74	19.98	20.25	19.88	20.45	20.34	21.1	22.69	20.7	20.41	20.56	19.78	22.04	20.74	21.73	21.33	21.62	21.11	22.3	21.05	22.09	21.67	21.95	21.55	-0.43	-1.26912	0.407749	21.0859	-1.07	0.3	0.49	-6.76
P51825	AFF1_HUMAN	AF4/FMR2 family member 1 OS=Homo sapiens OX=9606 GN=AFF1 PE=1 SV=1	AFF1	4	20.91	20.95	19.99	21.09	20.61	20.6	20.81	21.13	20.3	21.02	20.43	20.73	21.4	21.45	20.28	21.11	21.04	21.75	21.55	21.9	20.92	21.91	21.87	21.83	0.19	-0.181591	0.562945	21.064	1.07	0.3	0.49	-6.77
O14893	GEMI2_HUMAN	Gem-associated protein 2 OS=Homo sapiens OX=9606 GN=GEMIN2 PE=1 SV=1	GEMIN2	1	18.45	19.42	14.17	17.7	17.66	14.12	17.79	18.97	14.08	18.62	17.23	14.03	19.1	18.87	13.79	18.75	18.6	13.89	19.51	19.87	14.1	19.09	19.25	17.93	0.57	-0.546988	1.68706	17.2918	1.07	0.3	0.49	-6.77
Q14318	FKBP8_HUMAN	Peptidyl-prolyl cis-trans isomerase FKBP8 OS=Homo sapiens OX=9606 GN=FKBP8 PE=1 SV=2	FKBP8	3	21.09	21.24	19.6	20.93	21.34	20.93	20.32	20.51	15.66	20.36	20.61	20.66	20.16	20.93	15.38	20.35	20.14	20.35	19.71	20.54	15.69	19.7	19.8	20.19	0.48	-0.466509	1.43568	19.8409	1.07	0.3	0.49	-6.77
Q8N9M1	CS047_HUMAN	Uncharacterized protein C19orf47 OS=Homo sapiens OX=9606 GN=C19orf47 PE=1 SV=1	C19orf47	7	21.64	22.05	18.9	22.48	22.04	20.41	22.32	21.78	18.73	22.48	21.88	19.92	22.24	21.85	20.22	23.52	23.19	21.5	22.24	21.55	18.77	23.26	23.29	21.16	-0.31	-0.914727	0.297593	21.5596	-1.06	0.3	0.49	-6.77
Q8N2A8	PLD6_HUMAN	Mitochondrial cardiolipin hydrolase OS=Homo sapiens OX=9606 GN=PLD6 PE=1 SV=1	PLD6	1	20.56	20.13	22.06	20.58	20.34	20.59	19.67	19.45	20.11	19.69	19.28	19.58	19.74	19.76	19.87	19.95	19.88	19.43	20.15	19.79	20.63	20.07	20.16	20.11	-0.24	-0.725246	0.236105	20.0658	-1.06	0.3	0.49	-6.77
P05023	AT1A1_HUMAN	Sodium/potassium-transporting ATPase subunit alpha-1 OS=Homo sapiens OX=9606 GN=ATP1A1 PE=1 SV=1	ATP1A1	2	20.82	20.81	19.98	20.65	20.63	20.32	19.82	20.04	19.9	20	19.17	19.64	18.97	19.52	19.8	19.25	18.96	19.95	18.52	18.96	19.72	18.94	19.29	19.23	0.3	-0.291358	0.893736	19.7043	1.06	0.3	0.49	-6.77
Q9UK45	LSM7_HUMAN	U6 snRNA-associated Sm-like protein LSm7 OS=Homo sapiens OX=9606 GN=LSM7 PE=1 SV=1	LSM7	2	18.5	17.87	19.06	17.09	17.66	17.01	17.51	17.35	18.46	17.45	18.42	16.33	17.79	17.65	17.51	17.27	17.73	17.63	18.36	17.56	18.38	18.01	17.85	15.67	-0.44	-1.29189	0.421424	17.6719	-1.06	0.3	0.49	-6.77
Q9UBV7	B4GT7_HUMAN	Beta-1,4-galactosyltransferase 7 OS=Homo sapiens OX=9606 GN=B4GALT7 PE=1 SV=1	B4GALT7	2	19.14	19.18	18.22	19.35	18.67	19.5	19.92	19.35	19.62	19.59	17.89	19.34	19.71	18.88	18.6	19.41	19.22	19.62	20.21	20.12	18.52	20.04	20.18	20.18	-0.36	-1.07952	0.353277	19.3537	-1.06	0.3	0.49	-6.78
Q6UB99	ANR11_HUMAN	Ankyrin repeat domain-containing protein 11 OS=Homo sapiens OX=9606 GN=ANKRD11 PE=1 SV=3	ANKRD11	7	21.29	20.67	23.44	21.19	20.92	22.25	21.48	21.09	23.93	21.28	21.5	22.75	22.48	21.83	23.69	22.39	22.51	23	22.09	22.44	22.72	21.96	22.24	22.09	-0.33	-0.978531	0.32041	22.1344	-1.06	0.3	0.49	-6.78
O95785	WIZ_HUMAN	Protein Wiz OS=Homo sapiens OX=9606 GN=WIZ PE=1 SV=2	WIZ	6	21.46	21.75	22.27	21.49	21.33	21.11	21.68	21.95	22.34	21.86	21.52	21.5	22.31	22.18	22.45	22.04	22.61	22.78	21.98	22.51	21.94	22.18	21.98	22.55	0.24	-0.234707	0.716229	21.99	1.06	0.3	0.49	-6.78
P30050	RL12_HUMAN	60S ribosomal protein L12 OS=Homo sapiens OX=9606 GN=RPL12 PE=1 SV=1	RPL12	2	23.54	23.68	20.13	23.8	23.21	21	22.84	21.78	20.56	22.44	21.59	20.15	22.95	22.33	21.39	22.7	23.15	22.97	23.07	22.75	21.69	23.44	23.36	22.86	-0.47	-1.38377	0.453724	22.391	-1.06	0.3	0.49	-6.78
Q08379	GOGA2_HUMAN	Golgin subfamily A member 2 OS=Homo sapiens OX=9606 GN=GOLGA2 PE=1 SV=3	GOLGA2	1	17.65	17.49	18.59	17.25	16.5	14.12	16.4	17.82	14.08	16.31	15.9	14.03	14.53	15.59	13.79	15.34	17.16	13.89	15.5	16.19	14.1	16.53	14.66	14.03	0.75	-0.732214	2.22617	15.7272	1.06	0.3	0.5	-6.78
Q10471	GALT2_HUMAN	Polypeptide N-acetylgalactosaminyltransferase 2 OS=Homo sapiens OX=9606 GN=GALNT2 PE=1 SV=1	GALNT2	1	19.21	19.05	18.72	19.24	19.49	18.72	17.6	17.94	17.06	17.82	17.96	16.81	17.84	17.14	17.45	17.09	17.18	16.96	18	17.35	17.53	17.28	17.17	16.91	-0.29	-0.878218	0.290809	17.8144	-1.05	0.31	0.5	-6.79
Q71F23	CENPU_HUMAN	Centromere protein U OS=Homo sapiens OX=9606 GN=CENPU PE=1 SV=1	CENPU	6	21.56	21.81	21.85	21.59	21.45	22.33	21.71	21.44	21.87	21.24	21.27	22.01	22.94	22.37	22.29	22.72	23.05	22.98	22.8	22.58	22.21	22.63	22.64	22.75	-0.2	-0.612658	0.203989	22.1706	-1.05	0.31	0.5	-6.79
P35580	MYH10_HUMAN	Myosin-10 OS=Homo sapiens OX=9606 GN=MYH10 PE=1 SV=3	MYH10	8	23.06	22.68	22.41	22.85	22.89	23.96	22.35	22.63	22.33	22.95	23.38	23.83	23.18	22.81	22.46	23.18	23.23	23.49	23.14	22.85	22.67	23.17	23.14	23.28	-0.19	-0.575767	0.192597	22.9958	-1.04	0.31	0.5	-6.79
Q15397	PUM3_HUMAN	Pumilio homolog 3 OS=Homo sapiens OX=9606 GN=PUM3 PE=1 SV=3	PUM3	14	25.54	25.74	24.36	25.4	25.47	23.97	25.4	25.83	25.38	25.51	25.16	24.48	25.01	25.18	24.46	24.63	24.75	24.64	24.71	24.8	24.54	24.56	24.65	24.44	0.23	-0.228733	0.682796	24.9422	1.04	0.31	0.5	-6.8
Q8IY37	DHX37_HUMAN	Probable ATP-dependent RNA helicase DHX37 OS=Homo sapiens OX=9606 GN=DHX37 PE=1 SV=1	DHX37	12	23.72	23.4	22.01	23.32	23.45	21.96	22.79	23.91	22.27	22.84	22.67	22.22	23.35	24.03	22.85	23.33	23.1	22.6	24.24	23.88	24.25	23.87	24.1	23.69	0.28	-0.286555	0.854057	23.2431	1.04	0.31	0.51	-6.8
Q6NW34	NEPRO_HUMAN	Nucleolus and neural progenitor protein OS=Homo sapiens OX=9606 GN=NEPRO PE=1 SV=3	NEPRO	1	15.63	14.8	14.17	14.91	16.62	14.12	15.47	15.04	14.08	14.98	15.24	14.03	15.76	16.13	13.79	14.76	14.5	14.09	15.49	14.45	14.1	16.2	15.15	14.03	-0.49	-1.46393	0.492154	14.8973	-1.04	0.31	0.51	-6.8
Q9H147	TDIF1_HUMAN	Deoxynucleotidyltransferase terminal-interacting protein 1 OS=Homo sapiens OX=9606 GN=DNTTIP1 PE=1 SV=2	DNTTIP1	1	18.38	18.71	19.05	17.84	17.66	18.58	17.32	18.6	14.08	18.09	17.87	14.03	16.3	18.08	13.79	17.96	17.78	13.89	18.3	18.25	14.1	17.18	16.94	14.03	0.83	-0.847631	2.51631	16.9511	1.04	0.31	0.51	-6.8
Q7Z7H5	TMED4_HUMAN	Transmembrane emp24 domain-containing protein 4 OS=Homo sapiens OX=9606 GN=TMED4 PE=1 SV=1	TMED4	1	21.6	22.03	21.73	21.9	22.12	22.3	21.18	21.55	21.66	21.69	21.47	21.53	21.51	21.46	21.16	21.82	21.8	21.63	22.83	22.79	22.11	23.07	23.14	22.89	0.18	-0.179667	0.533701	21.9573	1.04	0.31	0.51	-6.8
Q86X95	CIR1_HUMAN	Corepressor interacting with RBPJ 1 OS=Homo sapiens OX=9606 GN=CIR1 PE=1 SV=1	CIR1	6	23.7	24.29	25.16	23.97	24.17	24.55	24.12	24.29	25.2	24.15	23.51	24.9	23.21	23.89	24.35	22.73	22.25	23.61	23.17	22.78	23.29	22.93	23.21	23.34	0.26	-0.269447	0.795016	23.7817	1.03	0.31	0.51	-6.8
Q9H6F5	CCD86_HUMAN	Coiled-coil domain-containing protein 86 OS=Homo sapiens OX=9606 GN=CCDC86 PE=1 SV=1	CCDC86	5	22.82	22.72	23.5	22.8	22.12	21.6	22.5	22.18	23.5	22.52	21.82	22.08	22.58	22.01	22.69	22.42	22.49	22.62	23.17	23.1	23.1	22.97	22.84	23.14	-0.26	-0.790909	0.268867	22.6374	-1.03	0.32	0.51	-6.81
Q9NPG3	UBN1_HUMAN	Ubinuclein-1 OS=Homo sapiens OX=9606 GN=UBN1 PE=1 SV=2	UBN1	5	20.35	20.23	21.06	20.3	20.05	20.14	20.28	20.3	20.98	20.36	22.42	20.48	20.92	23.04	21.31	20.47	20.33	20.92	21.34	21.22	21.53	21.07	20.75	20.95	0.48	-0.491528	1.44322	20.8665	1.03	0.32	0.51	-6.81
P48047	ATPO_HUMAN	ATP synthase subunit O, mitochondrial OS=Homo sapiens OX=9606 GN=ATP5PO PE=1 SV=1	ATP5PO	6	24.31	24.49	24.35	24.15	24.61	24.2	23.5	23.34	23.02	23.26	23.35	22.83	22.7	23.05	22	22.76	22.13	22.23	21.72	22.19	21.51	22.42	21.18	21.8	0.21	-0.218742	0.641615	22.9634	1.03	0.32	0.51	-6.81
P62263	RS14_HUMAN	40S ribosomal protein S14 OS=Homo sapiens OX=9606 GN=RPS14 PE=1 SV=3	RPS14	2	23.43	23.5	22.45	23.44	22.97	23.04	22.83	22.64	22.56	22.71	22.25	22.48	23.5	22.92	22.16	23.06	23.34	23.13	23.36	23.32	22.43	23.42	23.23	23.16	-0.18	-0.557673	0.190311	22.9722	-1.03	0.32	0.51	-6.81
Q16181	SEPT7_HUMAN	Septin-7 OS=Homo sapiens OX=9606 GN=SEPTIN7 PE=1 SV=2	SEPTIN7	1	18.94	20.48	20.02	19.55	18.02	21.2	20.04	20	19.89	18.48	18.72	19.44	19.94	20.09	20.99	19.23	21.25	20.9	19.27	19.8	19.55	20.56	18.57	21.54	0.55	-0.569439	1.66468	19.8525	1.03	0.32	0.51	-6.81
Q14156	EFR3A_HUMAN	Protein EFR3 homolog A OS=Homo sapiens OX=9606 GN=EFR3A PE=1 SV=2	EFR3A	1	17.04	16.68	14.17	16.65	16.73	14.12	16.75	16.7	14.08	16.73	15.79	14.03	15.6	15.06	13.79	15.57	15.16	14.37	16.97	16.07	16.38	16.76	16.34	14.03	-0.46	-1.41268	0.484787	15.6484	-1.02	0.32	0.51	-6.82
P62306	RUXF_HUMAN	Small nuclear ribonucleoprotein F OS=Homo sapiens OX=9606 GN=SNRPF PE=1 SV=1	SNRPF	3	23.35	23.55	24.13	23.53	23.29	24.5	24.24	23.9	24.14	23.7	22.88	24.72	25.08	24.67	24.09	25.1	25.11	24.67	24.69	23.92	23.73	24.78	24.8	24.96	-0.33	-1.00107	0.343967	24.2296	-1.02	0.32	0.51	-6.82
P05388	RLA0_HUMAN	60S acidic ribosomal protein P0 OS=Homo sapiens OX=9606 GN=RPLP0 PE=1 SV=1	RPLP0	3	24.23	24.19	20.93	24.39	23.84	22.21	23.58	23.56	20.98	23.78	23.72	21.21	21.57	21.47	19.65	21.91	20.82	20.35	22.03	20.78	20.66	21.72	21.65	20.27	-0.35	-1.07653	0.370593	22.0627	-1.02	0.32	0.52	-6.82
P60468	SC61B_HUMAN	Protein transport protein Sec61 subunit beta OS=Homo sapiens OX=9606 GN=SEC61B PE=1 SV=2	SEC61B	3	22.15	22.49	22.96	22.11	22.32	22.58	21.9	22.08	22.44	21.74	21.59	21.94	23.18	23.34	22.79	22.7	23.47	22.49	22.26	22.52	21.76	22.03	22.27	21.53	0.23	-0.245662	0.712186	22.3595	1.02	0.32	0.52	-6.82
Q08170	SRSF4_HUMAN	Serine/arginine-rich splicing factor 4 OS=Homo sapiens OX=9606 GN=SRSF4 PE=1 SV=2	SRSF4	5	24.3	23.99	23.87	25.26	25.59	24.95	24.69	24.32	24.22	25.49	25.38	25.35	25.16	25.34	25.18	26.14	26.1	25.86	25.27	25.24	25.17	26.14	26.23	25.86	-0.13	-0.404166	0.139627	25.2116	-1.02	0.32	0.52	-6.82
Q6PIV7	S2534_HUMAN	Solute carrier family 25 member 34 OS=Homo sapiens OX=9606 GN=SLC25A34 PE=2 SV=1	SLC25A34	1	22.23	21.16	23.03	21.3	21.6	22.36	20.34	20.95	22.08	21.2	20.86	21.81	23.3	22.76	23.09	22.34	22.83	23.39	23.21	22.91	22.38	22.84	23.06	23.18	-0.33	-0.998867	0.345606	22.2591	-1.02	0.32	0.52	-6.82
P98088	MUC5A_HUMAN	Mucin-5AC OS=Homo sapiens OX=9606 GN=MUC5AC PE=1 SV=4	MUC5AC	1	18.99	18.98	16.83	18.91	17.94	18.82	19	19.48	16.96	19.17	18.92	14.03	17.75	19.16	16.96	17.73	17.85	13.89	17.7	18.58	17.08	17.18	17.24	14.03	0.69	-0.730674	2.1116	17.6335	1.02	0.32	0.52	-6.82
Q9NVH0	EXD2_HUMAN	Exonuclease 3'-5' domain-containing protein 2 OS=Homo sapiens OX=9606 GN=EXD2 PE=1 SV=2	EXD2	1	16.35	16.28	17.81	16.47	16.34	17.21	15.97	16.98	17.44	15.48	16.97	17.32	17.8	15.88	17.33	17.63	17.74	16.61	17.68	16.77	17.17	17.34	17.56	17.12	-0.47	-1.45027	0.501492	16.9687	-1.02	0.32	0.52	-6.82
Q6IQ32	ADNP2_HUMAN	Activity-dependent neuroprotector homeobox protein 2 OS=Homo sapiens OX=9606 GN=ADNP2 PE=1 SV=1	ADNP2	2	18.17	17.36	18	18.25	18.11	16.71	17.82	17.56	15.3	18.17	18.24	14.91	17.33	17.28	16.53	17.37	17.73	16.21	18.05	17.48	16.77	17.48	17.49	16.01	-0.42	-1.28663	0.445698	17.2649	-1.01	0.32	0.52	-6.82
Q10570	CPSF1_HUMAN	Cleavage and polyadenylation specificity factor subunit 1 OS=Homo sapiens OX=9606 GN=CPSF1 PE=1 SV=2	CPSF1	18	23.63	23.94	23.61	23.68	24.13	24.84	23.45	23.52	22.84	23.54	23.33	24.15	24.12	24.46	23.92	24.32	24.2	24.44	25.51	25.46	24.97	25.69	25.83	25.72	0.17	-0.178659	0.514875	24.3042	1.01	0.32	0.52	-6.82
P08727	K1C19_HUMAN	Keratin, type I cytoskeletal 19 OS=Homo sapiens OX=9606 GN=KRT19 PE=1 SV=4	KRT19	7	23.74	23.67	22.73	23.75	23.24	23.09	22.62	22.43	23.42	22.5	22.6	24.08	25.03	24.78	24.81	24.46	24.9	25.55	25.19	24.52	24.52	25.09	24.91	25.72	-0.3	-0.913923	0.318773	24.0568	-1.01	0.33	0.52	-6.83
Q9H7Z6	KAT8_HUMAN	Histone acetyltransferase KAT8 OS=Homo sapiens OX=9606 GN=KAT8 PE=1 SV=2	KAT8	1	18.7	18.71	14.17	18.25	17.96	18.22	18.79	18.33	14.08	17.81	17.87	18.4	18.58	17.25	13.79	18.2	17.7	17.71	18.54	17.5	18.73	18.32	18.51	17	-0.71	-2.18867	0.769883	17.6292	-1	0.33	0.52	-6.83
Q12962	TAF10_HUMAN	Transcription initiation factor TFIID subunit 10 OS=Homo sapiens OX=9606 GN=TAF10 PE=1 SV=1	TAF10	1	16.9	21.16	14.17	17.16	20.85	14.12	21.23	21.92	14.08	22	21.09	14.03	18.36	19.92	13.79	19.7	18.76	13.89	19.14	17.92	20.25	19.46	19.03	18.97	1.32	-1.43849	4.08432	18.2462	1	0.33	0.52	-6.84
Q15388	TOM20_HUMAN	Mitochondrial import receptor subunit TOM20 homolog OS=Homo sapiens OX=9606 GN=TOMM20 PE=1 SV=1	TOMM20	1	19.79	19.04	19.69	19.74	19.1	18.52	19.8	19.4	18.2	19.05	19.36	18.18	20.64	20.89	20.39	20.36	20.12	19.13	21.33	20.6	21.72	21.12	20.86	17.8	-0.41	-1.26172	0.446177	19.7852	-1	0.33	0.53	-6.84
Q96QC0	PP1RA_HUMAN	Serine/threonine-protein phosphatase 1 regulatory subunit 10 OS=Homo sapiens OX=9606 GN=PPP1R10 PE=1 SV=1	PPP1R10	14	23.61	23.84	24.13	23.61	23.25	24.39	23.43	23.77	23.49	23.65	23.24	23.94	23.8	24.09	22.98	23.52	23.52	24.11	24.62	24.6	23.45	24.26	24.28	24.38	0.21	-0.234701	0.663587	23.8319	1	0.33	0.53	-6.84
P62888	RL30_HUMAN	60S ribosomal protein L30 OS=Homo sapiens OX=9606 GN=RPL30 PE=1 SV=2	RPL30	1	22.47	22.04	20.11	22.37	22.01	19.19	21.09	20.95	20.34	20.55	20.87	18.36	17.7	19.47	19.2	19.41	18.71	18.38	18.83	20.03	19.68	18.32	18.42	19.7	0.6	-0.658911	1.8615	19.9244	1	0.33	0.53	-6.84
P33991	MCM4_HUMAN	DNA replication licensing factor MCM4 OS=Homo sapiens OX=9606 GN=MCM4 PE=1 SV=5	MCM4	11	23.58	23.34	23.39	23.43	23.42	23.49	24.11	23.73	23.63	23.96	23.96	23.89	24.03	23.65	23.73	23.86	23.88	23.93	23.27	23.69	23.22	23.23	23.17	23.9	-0.14	-0.444766	0.157475	23.6449	-1	0.33	0.53	-6.84
P33947	ERD22_HUMAN	ER lumen protein-retaining receptor 2 OS=Homo sapiens OX=9606 GN=KDELR2 PE=1 SV=1	KDELR2	1	16.86	16.89	14.35	17.62	16.72	14.77	16.73	16.23	14.81	16.35	16.87	14.69	16.31	16.57	13.97	15.99	15.94	13.69	16.39	14.57	15.65	15.46	15.76	15.4	-0.51	-1.58977	0.563836	15.7756	-1	0.33	0.53	-6.84
Q9HCU9	BRMS1_HUMAN	Breast cancer metastasis-suppressor 1 OS=Homo sapiens OX=9606 GN=BRMS1 PE=1 SV=1	BRMS1	2	20.5	20.38	18.21	20.39	20.27	19.41	20.6	20.61	18.61	20.69	19.94	19.54	20.9	20.71	18.37	20.48	20.45	20.08	20.64	19.77	19.69	20.4	20.54	18.94	-0.29	-0.904776	0.321564	20.0055	-0.99	0.33	0.53	-6.84
P02545	LMNA_HUMAN	Prelamin-A/C OS=Homo sapiens OX=9606 GN=LMNA PE=1 SV=1	LMNA	24	26.62	26.82	26.21	26.53	26.42	26.27	26.66	27.12	26.52	26.7	26.33	26.43	27	26.9	26.22	26.9	26.71	26.39	26.08	26.03	25.96	25.89	25.84	25.54	0.13	-0.138378	0.388844	26.42	0.99	0.33	0.53	-6.84
Q9H9Y6	RPA2_HUMAN	DNA-directed RNA polymerase I subunit RPA2 OS=Homo sapiens OX=9606 GN=POLR1B PE=1 SV=2	POLR1B	2	19.26	19.99	19.14	18.75	17.66	15.12	18.95	18.97	19.29	18.78	18.12	15.03	18.18	18.81	19.97	18.85	18.15	14.89	20.5	21.21	20.55	19.14	19.19	19.44	0.52	-0.576495	1.614	18.6648	0.99	0.33	0.53	-6.85
Q56NI9	ESCO2_HUMAN	N-acetyltransferase ESCO2 OS=Homo sapiens OX=9606 GN=ESCO2 PE=1 SV=1	ESCO2	6	21.84	21.73	21.76	21.84	21.84	21.74	22	22.12	22.24	22.32	22.01	21.85	22.17	21.58	21.98	21.91	22.16	21.85	21.33	21.33	21.69	21.42	21.65	21.72	-0.15	-0.456848	0.163245	21.8365	-0.99	0.33	0.53	-6.85
Q96JM3	CHAP1_HUMAN	Chromosome alignment-maintaining phosphoprotein 1 OS=Homo sapiens OX=9606 GN=CHAMP1 PE=1 SV=2	CHAMP1	1	18.94	18.44	16.83	18.05	18.42	18.27	18.77	18.85	18.53	18.67	18.49	18.65	18.59	18.67	18	18.27	17.86	18.07	19.43	18.4	18.68	18.62	18.94	17.31	-0.35	-1.07774	0.387568	18.4063	-0.98	0.34	0.53	-6.85
Q8IX18	DHX40_HUMAN	Probable ATP-dependent RNA helicase DHX40 OS=Homo sapiens OX=9606 GN=DHX40 PE=1 SV=2	DHX40	2	16.61	17.17	18.25	17.57	16.68	19.32	17.75	17.48	18.78	16.97	17.64	19.67	17	17.35	17.46	16.84	16.73	17.69	16.08	16.88	18	16.33	16.58	17.43	0.36	-0.404468	1.12421	17.4285	0.98	0.34	0.53	-6.85
P06493	CDK1_HUMAN	Cyclin-dependent kinase 1 OS=Homo sapiens OX=9606 GN=CDK1 PE=1 SV=3	CDK1	2	21.25	21.2	21.03	21.3	20.66	20.27	21.17	21.05	21.21	21.33	21.07	20.49	21.72	21.26	21.19	21.42	21.58	20.93	21.13	21.11	21.22	20.99	21.03	20.77	-0.16	-0.504146	0.181629	21.0994	-0.98	0.34	0.53	-6.85
P14635	CCNB1_HUMAN	G2/mitotic-specific cyclin-B1 OS=Homo sapiens OX=9606 GN=CCNB1 PE=1 SV=1	CCNB1	1	17.41	18.39	18.63	16.74	18.16	19.65	19.12	18.97	19.93	18.87	17.63	19.87	18.9	19.3	19.01	19.04	18.65	18.75	18.05	18.6	17.81	17.52	18.08	17.47	0.44	-0.503906	1.39309	18.5236	0.98	0.34	0.54	-6.86
Q9BUJ2	HNRL1_HUMAN	Heterogeneous nuclear ribonucleoprotein U-like protein 1 OS=Homo sapiens OX=9606 GN=HNRNPUL1 PE=1 SV=2	HNRNPUL1	6	23.15	22.89	23.52	22.76	22.25	23.67	22.85	22.93	22.73	22.61	22.07	23.34	23.45	23.08	22.37	23.14	23.35	23.46	22.26	21.88	22.38	21.9	21.82	22.24	-0.23	-0.730022	0.264513	22.7539	-0.98	0.34	0.54	-6.86
Q9P2I0	CPSF2_HUMAN	Cleavage and polyadenylation specificity factor subunit 2 OS=Homo sapiens OX=9606 GN=CPSF2 PE=1 SV=2	CPSF2	16	24.1	24.38	23.98	24.26	24.54	24.63	24.01	24.15	24.63	24.18	24.41	24.25	25.4	25.21	25.37	25.29	25.6	25.09	26.13	26.63	25.51	26.32	26.52	26.05	0.18	-0.210241	0.580166	25.0276	0.98	0.34	0.54	-6.86
P42356	PI4KA_HUMAN	Phosphatidylinositol 4-kinase alpha OS=Homo sapiens OX=9606 GN=PI4KA PE=1 SV=4	PI4KA	6	22.42	22.44	20.96	22.39	22.14	21.69	21.85	22	20.57	21.85	21.74	21.32	21.37	20.99	20.28	21.28	20.97	21.23	21.33	20.69	20.92	20.95	21.15	20.95	-0.21	-0.658975	0.238711	21.3947	-0.98	0.34	0.54	-6.86
Q86YA3	ZGRF1_HUMAN	Protein ZGRF1 OS=Homo sapiens OX=9606 GN=ZGRF1 PE=1 SV=3	ZGRF1	1	20.02	20.21	18.41	20.11	19.84	19.14	20.33	19.93	18.78	19.99	19.06	19.16	19.67	19.45	17.72	19.43	18.18	18.17	18.95	18.22	17.84	18.54	18.95	17.03	-0.29	-0.920339	0.333949	19.0472	-0.98	0.34	0.54	-6.86
Q9GZX5	ZN350_HUMAN	Zinc finger protein 350 OS=Homo sapiens OX=9606 GN=ZNF350 PE=1 SV=3	ZNF350	1	20.35	18.96	19.95	20.8	21.31	21.78	21.76	18.4	14.08	21.18	20.7	21.81	19.93	20.62	13.79	19.28	19.44	21.54	19.63	20.23	14.1	20.13	20.15	21.5	-0.87	-2.72436	0.994141	19.6428	-0.97	0.34	0.54	-6.86
P35611	ADDA_HUMAN	Alpha-adducin OS=Homo sapiens OX=9606 GN=ADD1 PE=1 SV=2	ADD1	2	19.02	18.67	19.55	18.57	18.3	19.39	19.31	18.79	19.56	18.9	18.29	19.78	18.38	17.56	18.03	18.24	17.7	17.74	17.57	18.13	17.8	17.51	17.68	17.61	-0.29	-0.898952	0.328571	18.4207	-0.97	0.34	0.54	-6.87
Q92989	CLP1_HUMAN	Polyribonucleotide 5'-hydroxyl-kinase Clp1 OS=Homo sapiens OX=9606 GN=CLP1 PE=1 SV=1	CLP1	2	20.48	20.69	15.17	20.62	20.66	20.35	20.26	22.78	18.15	20.47	19.5	19.72	20.34	20.99	14.79	20.49	20.77	21.08	22.26	21.44	19.61	22.27	22.27	21	0.64	-0.747387	2.03335	20.2571	0.97	0.35	0.54	-6.87
P82930	RT34_HUMAN	28S ribosomal protein S34, mitochondrial OS=Homo sapiens OX=9606 GN=MRPS34 PE=1 SV=2	MRPS34	2	20.07	19.65	17.8	19.84	19.4	18.36	18.95	18.51	17.07	19.14	20.11	17.27	17.23	18.79	15.47	17.31	17.91	17	18.31	19.43	15.31	17.82	17.8	18.49	0.46	-0.529897	1.44014	18.2095	0.97	0.35	0.54	-6.87
Q16891	MIC60_HUMAN	MICOS complex subunit MIC60 OS=Homo sapiens OX=9606 GN=IMMT PE=1 SV=1	IMMT	18	26.11	26.38	24.95	26.16	25.98	25.26	26.02	26.27	25.33	26.15	25.67	25.48	25.97	25.57	24.85	25.94	25.78	25.18	26.21	25.38	25.37	26.22	26.34	25.06	-0.18	-0.570548	0.210429	25.7356	-0.96	0.35	0.54	-6.87
O95819	M4K4_HUMAN	Mitogen-activated protein kinase kinase kinase kinase 4 OS=Homo sapiens OX=9606 GN=MAP4K4 PE=1 SV=2	MAP4K4	1	15.99	14.37	14.17	14.09	14.6	13.72	14.88	13.85	13.57	14.22	13.97	14.08	16.01	15.92	15.58	15.26	13.48	13.35	15.53	16.2	16.34	15.21	16.37	15.34	-0.52	-1.63637	0.603422	14.8363	-0.96	0.35	0.54	-6.87
Q8TCU4	ALMS1_HUMAN	Centrosome-associated protein ALMS1 OS=Homo sapiens OX=9606 GN=ALMS1 PE=1 SV=4	ALMS1	1	21.27	21.15	23.12	20.86	21.4	20.88	22.04	20.63	23.38	21.2	19.72	20.96	22.84	22.25	23.63	22.49	23.23	22.88	21.83	22.29	22.24	21.99	22.22	22.73	-0.41	-1.31078	0.483753	21.9679	-0.96	0.35	0.54	-6.87
Q9HD33	RM47_HUMAN	39S ribosomal protein L47, mitochondrial OS=Homo sapiens OX=9606 GN=MRPL47 PE=1 SV=2	MRPL47	3	21.56	21.33	20.99	21.74	21.93	21.43	21.2	20.77	20.34	21.12	21.07	20.23	21.14	21.31	20.56	20.94	20.97	20.69	21.07	20.88	21.01	21.27	21.39	20.79	-0.17	-0.538311	0.19857	21.0728	-0.96	0.35	0.54	-6.87
Q92621	NU205_HUMAN	Nuclear pore complex protein Nup205 OS=Homo sapiens OX=9606 GN=NUP205 PE=1 SV=3	NUP205	32	25.41	25.42	24.97	25.38	25.3	24.98	25.71	25.78	25.07	25.77	25.39	25.12	26.4	25.99	25.45	26.11	26.21	25.84	25.9	25.8	25.45	25.78	25.84	25.31	-0.11	-0.348846	0.128928	25.5996	-0.96	0.35	0.54	-6.87
Q9NSY1	BMP2K_HUMAN	BMP-2-inducible protein kinase OS=Homo sapiens OX=9606 GN=BMP2K PE=1 SV=2	BMP2K	4	22.2	21.82	22.04	21.93	21.7	21.63	21.44	20.98	21.36	21.49	22.59	20.78	21	21.18	20.97	20.57	20.62	20.24	21.54	21.26	21.14	21.15	21.59	20.79	-0.23	-0.744807	0.276541	21.3335	-0.96	0.35	0.55	-6.88
Q9BPW8	NIPS1_HUMAN	Protein NipSnap homolog 1 OS=Homo sapiens OX=9606 GN=NIPSNAP1 PE=1 SV=1	NIPSNAP1	1	17.69	18.96	18.25	14.77	17.76	18.25	17.42	18.11	18.14	15.36	16.18	18.57	18.6	18.59	18.98	18.68	18.34	19.19	18.95	19.57	18.84	13.65	19.26	19.25	0.64	-0.75767	2.03599	17.9733	0.96	0.35	0.55	-6.88
O14957	QCR10_HUMAN	Cytochrome b-c1 complex subunit 10 OS=Homo sapiens OX=9606 GN=UQCR11 PE=1 SV=1	UQCR11	1	18.78	17.99	16.57	18.69	17.5	14.12	18.55	20.39	17.52	18.79	18.62	14.03	17.45	18.17	17.27	17.84	17.67	13.89	17.6	18.26	17	17.39	18.14	17.46	0.61	-0.721729	1.93437	17.4873	0.95	0.35	0.55	-6.88
Q13263	TIF1B_HUMAN	Transcription intermediary factor 1-beta OS=Homo sapiens OX=9606 GN=TRIM28 PE=1 SV=5	TRIM28	4	21.21	21.3	20.08	21.15	21.03	20.37	20.99	20.73	18.62	20.88	19.86	19.85	20.56	20.17	18.26	20.29	20.61	20.17	20.53	19.94	19.88	20.81	20.78	19.86	-0.28	-0.906323	0.338168	20.3303	-0.95	0.35	0.55	-6.88
O14936	CSKP_HUMAN	Peripheral plasma membrane protein CASK OS=Homo sapiens OX=9606 GN=CASK PE=1 SV=3	CASK	1	21.04	21.31	20.63	21.05	21.12	22.36	21.04	20.78	21.03	21.16	20.71	20.92	22.38	21.62	21.94	22.17	22.45	22.5	22.96	22.87	22.54	22.78	22.99	23.3	-0.21	-0.68082	0.255111	21.8186	-0.95	0.35	0.55	-6.89
Q5BJF2	SGMR2_HUMAN	Sigma intracellular receptor 2 OS=Homo sapiens OX=9606 GN=TMEM97 PE=1 SV=1	TMEM97	2	20.46	20.64	21.32	20.36	20.54	20.41	19.41	20.37	21.12	19.06	19.16	20.17	21.83	21.41	21.16	21.19	21.27	21.01	19.97	20.6	19.87	20.73	19.44	19.23	0.34	-0.407711	1.08496	20.4458	0.95	0.35	0.55	-6.89
Q5SNT2	TM201_HUMAN	Transmembrane protein 201 OS=Homo sapiens OX=9606 GN=TMEM201 PE=1 SV=1	TMEM201	5	21.88	22.01	22.07	21.85	21.93	22.65	21.94	21.91	22.23	22	21.72	22.87	22.65	22.34	22.11	22.47	22.43	22.2	22.42	21.86	21.87	22.29	22.32	22.23	-0.19	-0.617193	0.232549	22.1771	-0.95	0.36	0.55	-6.89
Q9H0G5	NSRP1_HUMAN	Nuclear speckle splicing regulatory protein 1 OS=Homo sapiens OX=9606 GN=NSRP1 PE=1 SV=1	NSRP1	11	26.09	25.58	28.1	26.09	26.61	27.39	26.16	25.39	27.4	25.93	26.04	27.45	26.11	25.84	26.87	26.37	26.42	26.28	26.06	26.45	26.7	26.41	26.43	26.09	-0.29	-0.924894	0.349521	26.4281	-0.94	0.36	0.55	-6.89
Q6P9B9	INT5_HUMAN	Integrator complex subunit 5 OS=Homo sapiens OX=9606 GN=INTS5 PE=1 SV=1	INTS5	3	20.24	20.24	19.85	19.72	20.42	19.09	20.5	20.56	19.94	20.73	20.34	20	20.89	20.42	20.52	20.53	20.58	20.73	20.73	20.25	20.81	20.44	20.69	19.71	-0.22	-0.710333	0.26868	20.3308	-0.94	0.36	0.55	-6.89
Q6P4A7	SFXN4_HUMAN	Sideroflexin-4 OS=Homo sapiens OX=9606 GN=SFXN4 PE=1 SV=1	SFXN4	1	19.31	19.29	18.63	19.21	19.36	18.95	18.94	18.65	18.72	19.08	18.67	17.81	18.71	18.97	18.52	18.55	18.48	18.26	19.09	18.18	18.78	18.65	18.32	17.74	-0.24	-0.763883	0.288967	18.7021	-0.94	0.36	0.55	-6.89
O75746	S2512_HUMAN	Electrogenic aspartate/glutamate antiporter SLC25A12, mitochondrial OS=Homo sapiens OX=9606 GN=SLC25A12 PE=1 SV=2	SLC25A12	5	22.34	22.37	21.06	22.18	22.33	21.78	22.39	22.33	20.96	22.28	22	21.72	22.29	22.02	21.23	22	21.78	21.99	22.25	21.89	21.6	21.74	21.93	21.49	-0.16	-0.524755	0.199912	21.9146	-0.94	0.36	0.56	-6.9
P17028	ZNF24_HUMAN	Zinc finger protein 24 OS=Homo sapiens OX=9606 GN=ZNF24 PE=1 SV=4	ZNF24	2	19.82	20.01	15.17	19.79	19.67	15.12	19.98	19.76	15.08	19.58	19	15.03	20.87	20.32	14.79	19.8	20.51	18.76	19.19	17.61	15.1	19.88	20.19	16.41	-0.54	-1.74761	0.666938	18.3929	-0.94	0.36	0.56	-6.9
Q9H936	GHC1_HUMAN	Mitochondrial glutamate carrier 1 OS=Homo sapiens OX=9606 GN=SLC25A22 PE=1 SV=1	SLC25A22	1	16.57	17.71	16.91	14.77	18.37	17.4	17.01	17.34	16.45	17.97	17.91	16.67	17.4	17.69	18.18	14.49	17.4	18.22	17.22	17.89	16.25	13.65	17.81	17.06	0.6	-0.74639	1.95527	17.0128	0.94	0.36	0.56	-6.9
Q9NPA0	EMC7_HUMAN	ER membrane protein complex subunit 7 OS=Homo sapiens OX=9606 GN=EMC7 PE=1 SV=1	EMC7	1	19.47	19.83	18.51	19.65	19.79	19.22	19.12	18.3	19.21	19.01	13.83	18.8	19.76	18.31	19.15	19.09	14.95	18.35	19.08	18.41	18.32	18.24	14.75	18.45	-0.65	-2.09154	0.79864	18.3997	-0.94	0.36	0.56	-6.9
Q9BVL2	NUP58_HUMAN	Nucleoporin p58/p45 OS=Homo sapiens OX=9606 GN=NUP58 PE=1 SV=1	NUP58	1	18.25	18.87	17.32	18.03	13.15	16.96	18.39	19	17.54	18.78	13.83	16.76	18.52	19.2	17.64	18.06	14.95	17.58	18.64	19.11	17.91	18.29	18.47	16.83	0.6	-0.737723	1.93098	17.5866	0.94	0.36	0.56	-6.9
Q8IVS8	GLCTK_HUMAN	Glycerate kinase OS=Homo sapiens OX=9606 GN=GLYCTK PE=1 SV=1	GLYCTK	1	19.17	19.21	19.85	19.38	19.32	20.34	19.41	19.45	19.9	19.2	16.45	19.31	17.46	19.15	19.15	18.79	18.01	17.86	18.58	18.55	19.62	18.14	18.17	18.1	0.44	-0.541874	1.41297	18.8572	0.93	0.36	0.56	-6.9
Q9BVP2	GNL3_HUMAN	Guanine nucleotide-binding protein-like 3 OS=Homo sapiens OX=9606 GN=GNL3 PE=1 SV=2	GNL3	12	25.03	25.23	25.19	25.08	24.6	25.1	24.89	24.99	25.2	24.9	24.13	25.31	24.62	24.88	24.81	24.55	24.71	24.66	24.99	25.11	24.39	24.91	24.96	24.84	0.17	-0.213295	0.554719	24.879	0.93	0.36	0.56	-6.91
Q9UEG4	ZN629_HUMAN	Zinc finger protein 629 OS=Homo sapiens OX=9606 GN=ZNF629 PE=1 SV=2	ZNF629	1	18.81	18.6	14.17	19.57	20.04	18.49	19.24	18.26	14.08	19.53	19.49	19.27	19.79	18.95	13.79	20.26	17.19	19.4	19.62	19.5	14.1	20.43	16.91	17.58	-0.54	-1.75384	0.675684	18.211	-0.93	0.36	0.56	-6.91
Q9UIG0	BAZ1B_HUMAN	Tyrosine-protein kinase BAZ1B OS=Homo sapiens OX=9606 GN=BAZ1B PE=1 SV=2	BAZ1B	26	25.32	25.52	25.55	25.42	24.92	25.22	25.18	25.39	26	25.41	25.08	25.65	25.57	25.51	26.06	25.39	25.45	26.26	25.14	25.35	25.41	24.97	24.91	25.7	0.14	-0.174039	0.451957	25.4314	0.93	0.36	0.56	-6.91
Q8IWS0	PHF6_HUMAN	PHD finger protein 6 OS=Homo sapiens OX=9606 GN=PHF6 PE=1 SV=1	PHF6	1	20.39	20.27	22.23	20.24	20.06	20.63	20.78	20.3	22.18	20.51	19.91	21.06	21.16	20.69	22.25	20.72	21.1	21.4	20.44	20.76	21.93	19.81	20.42	21.08	-0.19	-0.616131	0.238208	20.8473	-0.92	0.37	0.56	-6.91
Q02880	TOP2B_HUMAN	DNA topoisomerase 2-beta OS=Homo sapiens OX=9606 GN=TOP2B PE=1 SV=3	TOP2B	36	26.43	26.61	25.42	26.36	26.17	25.27	26.5	26.75	25.95	26.6	26.47	25.52	26.91	26.65	26.36	26.45	26.6	26.44	26.33	26.79	25.84	26.04	26.03	25.97	0.16	-0.203963	0.524651	26.2692	0.92	0.37	0.57	-6.91
A2RRP1	NBAS_HUMAN	NBAS subunit of NRZ tethering complex OS=Homo sapiens OX=9606 GN=NBAS PE=1 SV=2	NBAS	1	18.42	18.27	17.56	18.47	18.4	17.92	17.31	17.27	17.21	17.76	18.14	17.13	17.24	17.73	17.4	17.33	17.06	17.07	16.31	17.2	16.85	16.28	17.81	16.26	0.3	-0.382755	0.984261	17.435	0.92	0.37	0.57	-6.91
Q9NZ01	TECR_HUMAN	Very-long-chain enoyl-CoA reductase OS=Homo sapiens OX=9606 GN=TECR PE=1 SV=1	TECR	5	23.7	24.22	22.7	23.7	23.63	22.76	22.44	22.44	21.56	22.38	22.13	22.56	23.24	23.27	21.27	23.24	22.59	21.96	22.6	22.95	21.76	22.34	22.39	21.19	0.23	-0.288132	0.740302	22.6255	0.92	0.37	0.57	-6.92
Q9BSM1	PCGF1_HUMAN	Polycomb group RING finger protein 1 OS=Homo sapiens OX=9606 GN=PCGF1 PE=1 SV=2	PCGF1	1	20.46	20.97	14.17	20.24	20.25	20.36	21.15	20.69	14.08	20.59	20.02	20.14	20.77	20.71	13.79	21.18	20.89	21.27	20.38	21.39	14.1	21.13	20.95	20.95	0.25	-0.318488	0.817191	19.6101	0.92	0.37	0.57	-6.92
Q8TEM1	PO210_HUMAN	Nuclear pore membrane glycoprotein 210 OS=Homo sapiens OX=9606 GN=NUP210 PE=1 SV=3	NUP210	30	25.81	25.74	24.87	25.84	25.74	25.34	26.21	26.28	25.5	26.46	26	25.88	26.12	25.87	25.2	26.05	26.02	25.71	24.93	24.79	24.3	24.75	24.87	24.68	-0.1	-0.329331	0.129009	25.5401	-0.91	0.37	0.57	-6.92
P49821	NDUV1_HUMAN	NADH dehydrogenase [ubiquinone] flavoprotein 1, mitochondrial OS=Homo sapiens OX=9606 GN=NDUFV1 PE=1 SV=4	NDUFV1	4	22.58	22.75	21.54	22.71	22.64	21.87	22.34	22.2	22.05	22.34	22.17	21.65	22.06	22.23	21.85	22.07	22.76	21.79	20.9	21.43	20.71	21.23	22.1	20.87	0.18	-0.232966	0.59435	21.9514	0.91	0.37	0.57	-6.92
Q9Y5M8	SRPRB_HUMAN	Signal recognition particle receptor subunit beta OS=Homo sapiens OX=9606 GN=SRPRB PE=1 SV=3	SRPRB	2	20.44	20.25	20.45	19.78	20.39	19.77	20.52	20.23	20.66	20.32	20.11	20.43	20.8	20.06	21.01	20.72	20.66	20.4	20.22	20.62	20.07	20.38	20.39	19.56	-0.2	-0.671602	0.263413	20.3428	-0.91	0.37	0.57	-6.92
Q9BQG0	MBB1A_HUMAN	Myb-binding protein 1A OS=Homo sapiens OX=9606 GN=MYBBP1A PE=1 SV=2	MYBBP1A	30	25.99	25.98	25.14	26.13	25.81	24.71	25.83	25.9	25.71	26.03	25.68	25.07	26.4	25.93	25.38	26.2	26.39	25.87	26.49	26.27	25.46	26.5	26.51	25.58	-0.16	-0.519462	0.204176	25.8734	-0.91	0.37	0.57	-6.92
Q9Y2X9	ZN281_HUMAN	Zinc finger protein 281 OS=Homo sapiens OX=9606 GN=ZNF281 PE=1 SV=1	ZNF281	1	17.85	16.84	18.32	17.32	16.83	18.06	16.65	17.18	18.11	16.94	17.22	17.54	18.11	17.71	16.77	17.64	17.44	18.03	18.46	17.87	18.36	18.38	18.06	17.35	-0.37	-1.21294	0.476812	17.6265	-0.91	0.37	0.57	-6.92
Q92610	ZN592_HUMAN	Zinc finger protein 592 OS=Homo sapiens OX=9606 GN=ZNF592 PE=1 SV=2	ZNF592	11	23.47	22.83	25.48	23.54	23.42	24.95	23.66	22.85	25.05	23.25	23.74	25.21	25.24	25.22	24.9	25.62	25.16	24.78	24.92	24.88	25.16	25.14	25.22	25.06	-0.38	-1.24297	0.48954	24.5319	-0.91	0.37	0.57	-6.92
O75448	MED24_HUMAN	Mediator of RNA polymerase II transcription subunit 24 OS=Homo sapiens OX=9606 GN=MED24 PE=1 SV=1	MED24	1	18.08	17.63	17.88	17.91	18.77	18.74	18.72	18.81	18.55	18.59	18.41	18.85	18.93	18.51	18.42	18.01	18.69	18.07	18.65	18.41	18.31	19.05	19.04	18.89	-0.26	-0.846188	0.335074	18.4971	-0.9	0.38	0.57	-6.93
Q96JB3	HIC2_HUMAN	Hypermethylated in cancer 2 protein OS=Homo sapiens OX=9606 GN=HIC2 PE=1 SV=2	HIC2	3	22.25	22.13	20.16	21.97	21.94	21.76	21.93	21.86	19.93	21.59	21.48	20.49	21.56	21.62	20.07	21.77	20.99	20.71	21.53	22.63	20.73	21.28	21.25	20.1	0.24	-0.320403	0.807065	21.3228	0.9	0.38	0.58	-6.93
P49458	SRP09_HUMAN	Signal recognition particle 9 kDa protein OS=Homo sapiens OX=9606 GN=SRP9 PE=1 SV=2	SRP9	1	20.4	20.7	21.31	20.25	20.08	19.52	20.58	20.39	21.34	20.39	19.79	19.55	21.9	21.95	22.25	21.52	21.65	21.27	21.96	22.52	21.98	21.45	21.58	20.86	0.18	-0.23619	0.594597	21.0496	0.9	0.38	0.58	-6.93
Q12873	CHD3_HUMAN	Chromodomain-helicase-DNA-binding protein 3 OS=Homo sapiens OX=9606 GN=CHD3 PE=1 SV=3	CHD3	2	20.94	18.43	20.45	20.39	19.89	21.19	20.75	20.27	21.06	17.49	19.34	21.51	21.08	21.25	20.82	20.68	20.84	21.16	21.23	21.19	20.07	20.89	20.78	17.42	-0.71	-2.3683	0.942079	20.3795	-0.9	0.38	0.58	-6.93
Q9P0J0	NDUAD_HUMAN	NADH dehydrogenase [ubiquinone] 1 alpha subcomplex subunit 13 OS=Homo sapiens OX=9606 GN=NDUFA13 PE=1 SV=3	NDUFA13	6	23.08	23.22	22.33	23.08	22.98	22.3	22.64	22.59	22.27	22.64	22.45	22.1	22.57	22.21	21.65	22.46	22.34	21.61	22.05	21.83	21.75	21.93	22.01	21.37	-0.12	-0.406811	0.162111	22.3109	-0.9	0.38	0.58	-6.93
P47897	SYQ_HUMAN	Glutamine--tRNA ligase OS=Homo sapiens OX=9606 GN=QARS1 PE=1 SV=1	QARS1	1	18.8	18.65	17.72	18.57	18.74	14.12	17.67	18.03	14.08	17.91	18.6	14.03	17.8	17.87	13.79	17.76	17.44	13.89	16.17	18.55	14.1	17.98	17.62	17.42	0.66	-0.88343	2.2103	16.9711	0.9	0.38	0.58	-6.94
O75616	ERAL1_HUMAN	GTPase Era, mitochondrial OS=Homo sapiens OX=9606 GN=ERAL1 PE=1 SV=2	ERAL1	1	17.63	15.35	14.74	16.94	17.34	16.2	15.43	15.67	15.18	15.7	13.83	14.03	14.63	15.24	16.13	16.37	14.95	13.89	15.73	15.03	15.59	15.08	14.75	14.03	-0.53	-1.77626	0.711214	15.3936	-0.9	0.38	0.58	-6.94
Q13416	ORC2_HUMAN	Origin recognition complex subunit 2 OS=Homo sapiens OX=9606 GN=ORC2 PE=1 SV=2	ORC2	2	19.34	19.27	19.25	19.11	18.92	18.44	19.52	19.82	18.96	19.5	19.27	17.66	19.88	20.35	19.57	19.51	19.72	19.47	19.16	19.42	18.55	19.4	19.55	18.78	0.24	-0.320366	0.80008	19.2679	0.9	0.38	0.58	-6.94
P05787	K2C8_HUMAN	Keratin, type II cytoskeletal 8 OS=Homo sapiens OX=9606 GN=KRT8 PE=1 SV=7	KRT8	6	24.66	24.9	23.84	24.85	24.57	24.11	23.36	23.7	23.06	23.58	22.59	23.1	25.2	24.7	24.07	25.05	25.08	24.75	25.23	24.35	24.41	25.25	25.32	24.65	-0.2	-0.66781	0.268111	24.3498	-0.89	0.38	0.58	-6.94
O14949	QCR8_HUMAN	Cytochrome b-c1 complex subunit 8 OS=Homo sapiens OX=9606 GN=UQCRQ PE=1 SV=4	UQCRQ	1	20.03	20.2	14.17	20.26	19.73	14.12	20.08	20.73	14.08	20.48	20.55	18.11	17.97	17.93	13.79	18.24	18.41	13.89	17.6	18.81	14.1	17.72	18.18	14.03	0.49	-0.664442	1.65309	17.6337	0.89	0.38	0.58	-6.94
Q14676	MDC1_HUMAN	Mediator of DNA damage checkpoint protein 1 OS=Homo sapiens OX=9606 GN=MDC1 PE=1 SV=3	MDC1	8	23.5	23.7	23.05	23.67	23.28	22.97	23.61	23.71	23.33	23.83	23.02	23.16	23.08	23	23.06	23.15	23.3	23.21	22.94	23.39	22.61	23.09	23.22	23.47	0.17	-0.223666	0.55674	23.2648	0.89	0.38	0.58	-6.94
Q6ZRS2	SRCAP_HUMAN	Helicase SRCAP OS=Homo sapiens OX=9606 GN=SRCAP PE=1 SV=3	SRCAP	10	22.49	22.03	22.18	22.42	22.11	22.13	22.59	22.13	22.32	22.5	21.82	21.87	22.94	23.49	22.21	22.29	22.21	23.46	22.36	21.7	21.99	22.05	22.08	23.23	-0.26	-0.861009	0.346332	22.3584	-0.89	0.38	0.58	-6.94
Q9Y3C1	NOP16_HUMAN	Nucleolar protein 16 OS=Homo sapiens OX=9606 GN=NOP16 PE=1 SV=2	NOP16	4	22.93	22.83	22.05	23.04	22.14	21.37	23.01	22.14	22.24	22.69	22.34	21.44	22.62	23.2	20.97	22.34	22.51	22.37	22.86	22.1	20.9	22.76	22.69	22.38	-0.29	-0.976384	0.395651	22.3301	-0.89	0.39	0.58	-6.95
Q13428	TCOF_HUMAN	Treacle protein OS=Homo sapiens OX=9606 GN=TCOF1 PE=1 SV=3	TCOF1	24	25.23	25.91	29.71	25.24	25.29	27.36	25.33	25.69	29.62	25.52	25.04	27.77	26.13	26.15	28.54	26.27	26.35	27.4	26.63	26.91	28.36	26.62	26.66	27.39	0.34	-0.459211	1.12955	26.7139	0.88	0.39	0.59	-6.95
Q96NY9	MUS81_HUMAN	Crossover junction endonuclease MUS81 OS=Homo sapiens OX=9606 GN=MUS81 PE=1 SV=3	MUS81	1	15.57	14.96	16.75	15.16	13.87	17.07	14.89	14.37	15.99	14.23	13.37	17.25	16.48	16.55	16.62	15.92	14.6	16.93	16.25	16.01	16.62	15.5	14.66	17.96	-0.33	-1.1016	0.447672	15.7324	-0.88	0.39	0.59	-6.95
P31942	HNRH3_HUMAN	Heterogeneous nuclear ribonucleoprotein H3 OS=Homo sapiens OX=9606 GN=HNRNPH3 PE=1 SV=2	HNRNPH3	11	24.75	25.12	30.13	24.71	24.97	24.49	25.51	25.46	29.79	25.39	25.38	24.35	25.47	25.56	29.09	25.26	25.03	24.75	25	25.41	29.02	24.19	24.31	24.51	0.21	-0.285263	0.701269	25.7356	0.88	0.39	0.59	-6.95
Q9UJX3	APC7_HUMAN	Anaphase-promoting complex subunit 7 OS=Homo sapiens OX=9606 GN=ANAPC7 PE=1 SV=5	ANAPC7	2	20.07	20.33	20.14	19.61	21.06	23	19.25	20.26	21.07	21.21	21.14	20.47	19.28	18.74	21.2	19.46	20.69	20.73	19.23	16.42	19.81	19.56	21.07	20.68	-0.52	-1.75099	0.712547	20.187	-0.88	0.39	0.59	-6.95
P55197	AF10_HUMAN	Protein AF-10 OS=Homo sapiens OX=9606 GN=MLLT10 PE=1 SV=2	MLLT10	2	18.84	18.72	19.37	19.91	19.04	17.73	18.73	18.74	19.12	18.84	18.46	17.75	18.61	18.03	19.74	18.06	19.34	18.08	19.3	18.73	18.8	18.43	18.24	18.48	-0.32	-1.06505	0.434117	18.7123	-0.88	0.39	0.59	-6.95
P82664	RT10_HUMAN	28S ribosomal protein S10, mitochondrial OS=Homo sapiens OX=9606 GN=MRPS10 PE=1 SV=2	MRPS10	1	19.87	17.82	19.68	19.39	19.54	19.9	19.58	18.15	18.23	19.23	22.19	14.03	17.26	17.21	18.46	17.14	17.33	13.89	17.59	18.07	17.98	17.99	18.29	14.03	-0.76	-2.57052	1.05059	18.0363	-0.88	0.39	0.59	-6.95
O75396	SC22B_HUMAN	Vesicle-trafficking protein SEC22b OS=Homo sapiens OX=9606 GN=SEC22B PE=1 SV=5	SEC22B	1	18.55	18.92	17.73	18.54	18.59	14.12	18.43	18.37	19.13	18.19	18.42	14.03	18.01	18.71	19.36	17.98	18.77	18.9	17.81	19.26	19.32	18.67	18.88	14.03	0.62	-0.856016	2.09403	18.0296	0.88	0.39	0.59	-6.95
P51571	SSRD_HUMAN	Translocon-associated protein subunit delta OS=Homo sapiens OX=9606 GN=SSR4 PE=1 SV=1	SSR4	4	23.63	23.87	22.48	23.53	23.58	22.73	23.2	23.39	22.13	23.2	22.89	22.2	23.09	22.89	22.44	22.86	22.81	22.56	21.94	22.25	21.32	21.92	21.73	21.54	0.13	-0.186187	0.455215	22.6734	0.88	0.39	0.59	-6.95
Q9H0U3	MAGT1_HUMAN	Magnesium transporter protein 1 OS=Homo sapiens OX=9606 GN=MAGT1 PE=1 SV=1	MAGT1	2	20.95	21.27	18.79	20.5	20.46	19.3	19.97	20.63	19.72	20.01	19.75	18.03	20.09	20.02	19.64	19.43	19.85	17.86	19.41	19.78	17.53	18.73	19.65	18.72	0.32	-0.448435	1.09417	19.5876	0.88	0.39	0.59	-6.95
Q05BQ5	MBTD1_HUMAN	MBT domain-containing protein 1 OS=Homo sapiens OX=9606 GN=MBTD1 PE=1 SV=2	MBTD1	2	19.62	19.59	19.39	19.39	20.25	18.02	19.86	19.68	18.97	20.06	20.19	18.25	20.96	20.58	19.07	20.77	20.76	19.59	20.88	20.57	19.04	20.97	20.88	19.03	-0.23	-0.767844	0.314959	19.8499	-0.87	0.39	0.59	-6.96
Q5VTL8	PR38B_HUMAN	Pre-mRNA-splicing factor 38B OS=Homo sapiens OX=9606 GN=PRPF38B PE=1 SV=1	PRPF38B	7	24.13	23.96	25.55	24.56	25.15	24.29	24.58	24.04	24.79	24.86	24.38	23.98	24.34	24.51	24.78	24.77	24.62	24.05	24.97	24.83	25.72	24.83	24.99	24.51	-0.17	-0.582405	0.239504	24.6321	-0.87	0.39	0.59	-6.96
O95985	TOP3B_HUMAN	DNA topoisomerase 3-beta-1 OS=Homo sapiens OX=9606 GN=TOP3B PE=1 SV=1	TOP3B	4	20.99	21.57	21.51	21.29	21.32	22.94	20.64	20.33	21.21	21.04	20.62	22.48	21.5	21.34	22.03	21.74	22.01	22.1	20.73	21.46	21.29	21.08	21.37	22.05	0.21	-0.292348	0.71085	21.4437	0.87	0.39	0.59	-6.96
Q8N8D1	PDCD7_HUMAN	Programmed cell death protein 7 OS=Homo sapiens OX=9606 GN=PDCD7 PE=1 SV=1	PDCD7	5	21.57	22.29	21.63	21.71	22.23	22.42	21.52	21.75	21.04	21.57	21.78	21.91	21.98	21.14	21.21	21.56	21.87	21.89	22.39	21.6	21.77	22.14	22.38	22.18	-0.17	-0.583355	0.240336	21.8134	-0.87	0.39	0.59	-6.96
Q16637	SMN_HUMAN	Survival motor neuron protein OS=Homo sapiens OX=9606 GN=SMN2 PE=1 SV=1	SMN2	2	20.9	21.74	20.56	20.52	20.71	19.9	19.81	19.93	19.98	20.7	22.39	19.55	20.72	20.95	19.6	20.3	20.63	19.64	22.04	22.22	20.32	21.76	21.74	20.94	0.34	-0.47725	1.15767	20.7314	0.87	0.39	0.59	-6.96
O75376	NCOR1_HUMAN	Nuclear receptor corepressor 1 OS=Homo sapiens OX=9606 GN=NCOR1 PE=1 SV=2	NCOR1	1	19.82	19.61	19.57	20.1	19.65	19.9	18.69	18.52	18.35	18.68	18.26	18.68	20.3	20.23	19.22	20.12	20.16	19.93	21	20.71	20.1	20.63	20.82	20.08	-0.18	-0.617531	0.255274	19.7142	-0.87	0.4	0.59	-6.96
Q8N3U4	STAG2_HUMAN	Cohesin subunit SA-2 OS=Homo sapiens OX=9606 GN=STAG2 PE=1 SV=3	STAG2	6	20.51	20.7	18.45	20.93	20.28	18.1	21.23	21.33	18.51	21.45	21.13	17.68	20.13	20.9	19.36	20.17	20.07	18.4	20.34	20.35	19.08	20.34	20.08	18.18	0.27	-0.38166	0.91856	19.9038	0.86	0.4	0.59	-6.97
Q8TEK3	DOT1L_HUMAN	Histone-lysine N-methyltransferase, H3 lysine-79 specific OS=Homo sapiens OX=9606 GN=DOT1L PE=1 SV=3	DOT1L	4	21.99	22.31	23.36	22.2	22.41	23.4	22.95	22.92	23.07	22.63	23.06	23.66	23.63	23.02	22.88	23.27	23.57	23.48	23.3	22.79	23	23.26	23.29	23.33	-0.21	-0.71348	0.296684	23.032	-0.86	0.4	0.59	-6.97
Q9NYK5	RM39_HUMAN	39S ribosomal protein L39, mitochondrial OS=Homo sapiens OX=9606 GN=MRPL39 PE=1 SV=3	MRPL39	1	17.9	17.94	18.5	18.07	17.9	17.03	17.63	17.97	18.03	18.05	13.83	16.63	16.75	17.29	18.42	17.38	14.95	17.47	17.27	18.16	18.35	17.03	14.75	16.91	0.45	-0.642554	1.54489	17.258	0.86	0.4	0.59	-6.97
P84090	ERH_HUMAN	Enhancer of rudimentary homolog OS=Homo sapiens OX=9606 GN=ERH PE=1 SV=1	ERH	2	25.96	24.65	21.37	25.48	26.59	22.12	26.48	25.2	20.78	26.82	27.03	21.93	23.03	22.21	21.27	24.76	23.51	21.59	20.72	21.85	20.49	22.17	22.36	20.64	-0.57	-1.94826	0.810516	23.2919	-0.86	0.4	0.59	-6.97
[truncated: 640 more rows]
