# Supplementary material for: DNA G-quadruplex structures act as functional elements in α- and β-globin enhancers
Source: Genome Biol. 2025 Jun 4;26:155. doi: 10.1186/s13059-025-03627-1 (PMC12139101; doi:10.1186/s13059-025-03627-1)
Supplement: Supplementary file 3 — Additional file 3: Table S2. Excel table of oligonucleotide sequences used in the paper. [file 13059_2025_3627_MOESM3_ESM.xlsx]

## Sheet: Sheet1
Oligonucleotides for CD and UV	Sequence
HS-40_G4_WT	TGGGGGTGGAGGTGGGACAAGGGAAAGGGGTGA
HS-40_G4_aMut	TGTGTGTGGATGTGTGACAAGTGAAATGTGTGA
HS2_G4_WT	CCAGAAGCGGGGGTGGGGCACTGACCCCGACAGGGGCCT
HS2_G4_bMut	CCATAATGCCAAGCTTGAGCACTGATTCCGACACTAGACCT
Oligonucleotides for affinity capture of protein interactors
HS-40_G4_aWT	[biotin]TGGGGGTGGAGGTGGGACAAGGGAAAGGGGTGA
HS-40_G4_aMut	[biotin]TGTGTGTGGATGTGTGACAAGTGAAATGTGTGA
Oligonucleotides for ELISA
HS2_G4_WT	[biotin]CCAGAAGCGGGGGTGGGGCACTGACCCCGACAGGGGCCT
HS2_G4_bMut	[biotin]CCATAATGCCAAGCTTGAGCACTGATTCCGACACTAGACCT
HS-40_G4_aWT	[biotin]TGGGGGTGGAGGTGGGACAAGGGAAAGGGGTGA
HS-40_G4_aMut	[biotin]TGTGTGTGGATGTGTGACAAGTGAAATGTGTGA
4C-seq primers
HS2_F	TCGTCGGCAGCGTCAGATGTGTATAAGAGACAGaatacatgtgtatagatttttaggatc
HS2_R	GTCTCGTGGGCTCGGAGATGTGTATAAGAGACAGaatatattctagaatatgtcacattctg
HS3_F	TCGTCGGCAGCGTCAGATGTGTATAAGAGACAGggcaagtgccttgactcctatg
HS3_R	GTCTCGTGGGCTCGGAGATGTGTATAAGAGACAGcaccaacctgacctaaccacc
MCS_R2_F	TCGTCGGCAGCGTCAGATGTGTATAAGAGACAGCCTCACCCGGGAGGCCAAGC
MCS_R2_R	GTCTCGTGGGCTCGGAGATGTGTATAAGAGACAGCCTTTGCAGAGGCCACTGCTGCTC
Index_primer_forward	AATGATACGGCGACCACCGAGATCTACACNNNNNNNNTCGTCGGCAGCGTCAGATGTGTAT
Index primer_reverse	CAAGCAGAAGACGGCATACGAGATNNNNNNNNGTCTCGTGGGCTCGGAGATGTG
sgRNA primers
HS2_sgRNA_1_F	caccgggtggggcactgaccccgac
HS2_sgRNA_1_R	aaacgtcggggtcagtgccccacc
HS2_sgRNA_2_F	caccggtggggcactgaccccgaca
HS2_sgRNA_2_R	aaactgtcggggtcagtgccccac
HS3_sgRNA_1_F	CACCGGATGATGATCCTGAAAACAT
HS3_sgRNA_1_R	AAACATGTTTTCAGGATCATCATCC
HS3_sgRNA_2_F	CACCGTTCTGAGCTCAGTCTTGTCA
HS3_sgRNA_2_R	AAACTGACAAGACTGAGCTCAGAAC
HS3_sgRNA_3_F	CACCGTCCCCTATACCCCCAGCTAG
HS3_sgRNA_3_R	AAACCTAGCTGGGGGTATAGGGGAC
HS3_sgRNA_4_F	CACCGCCTAAGGTCGGACATGTCAG
HS3_sgRNA_4_R	AAACCTGACATGTCCGACCTTAGGC
HS-40_sgRNA_1_F	CACCGACTGCTGAGTCATCCTGTGG
HS-40_sgRNA_1_R	AAACCCACAGGATGACTCAGCAGTC
HS-40_mut_sgRNA_1_F	CACCGGCTGAGTCATCCTGTGTGTG
HS-40_mut_sgRNA_1_R	AAACCACACACAGGATGACTCAGCC
ssODNs
HS2_G4_mut	atcatgactcagcattgctgtgcttgagccagaaggtttgcttagaaggttacacagaaccataatgccaagcttgagcactgattccgacactagacctggccagaactgctcatgcttggactatgggaggtcactaatggagacacacagaaatgtaacaggaactaaggaaaaactg
HS-40_G4_mut	CTGTGAACACTTTGGGCATGGCCTTCCCTCTCAGATAAACAGGAGGGGGAGGCAGCACCAGAGGTTGTAATCAGCAGTACCATTCACACATTTCACTTGTCACACATCCACACACACAGGATGACTCAGCAGTCCTGTTGGCCTCCAGAAGCACTGAGTCATGGTTGGCCCAGTTATCTGCTCCCTCAAGTGTTTTCACA
HS-40_G4_res	GCTGTGAACACTTTGGGCATGGCCTTCCCTCTCAGATAAACAGGAGGGGGAGGCAGCACCAGAGGTTGTAATCAGCAGTACCATTCACCTTCCCCACCCTCCCCACCCTCCCCACACAGGATGACTCAGCAGTCCTGTTGGCCTCCAGAAGCACTGAGTCATGGTTGGCCCAGTTATCTGCTCCCTCAAGTGTTTTCACA
Amplicon primers for genotyping
HS2_validation_F	caccctaagcctcagcatg
HS2_validation_R	tcccttccagcatcctcatc
HS40_validation_F	CCTTGACATGGAGGAGCAGGTC
HS40_validation_R	CAAGAAAACCAGCAGGCTCCAG
HS3_validation_F	GAAGCCCATAGCTCTGTCCTG
HS3_validation_R	AATGGTTCCTGCCCATTCAGG
Sanger sequencing primers
HS2_sanger_R	cagtttttccttagttcctgttac
HS2_sanger_R	catcctcatctctgattaaataagc
HS-40_sanger_F	GGCTTTGCCCCTGAAGCCTG
HS3_sanger_F	GACTGAGCTCAGAAGAGTCAAGC
